# Supplementary material for: Bladder cancer variants share aggressive features including a CA125+ cell state and targetable TM4SF1 expression
Source: Nat Commun. 2025 Jun 17;16:5312. doi: 10.1038/s41467-025-59888-8 (PMC12174346; doi:10.1038/s41467-025-59888-8)
Supplement: Supplementary file 4 — Source Data [file 41467_2025_59888_MOESM4_ESM.xlsx]

## Sheet: Figure1B
Var1	Freq
UC01	605
UC02	388
UC03	163
VAR01	358
VAR02	479
VAR03	812
VAR04	342
VAR05	428
VAR06	645
VAR07	848
VAR08	568
VAR09	2917

## Sheet: Figure1D
p_val	avg_log2FC	pct.1	pct.2	p_val_adj	cluster	gene
0	6.84127	0.888	0.055	0	VAR01	HLA-DRB5
0	5.85646	0.93	0.163	0	VAR01	HLA-DRA
0	6.43437	0.757	0.034	0	VAR01	HLA-DOA
0	5.13398	0.947	0.249	0	VAR01	CD74
0	7.64198	0.698	0.014	0	VAR01	HLA-DQA1
1.13904e-229	5.70762	0.553	0.046	3.02518e-225	VAR01	HLA-DQB1
1.0091e-111	4.83117	0.346	0.029	2.68006e-107	VAR01	HLA-DMB
9.14878e-105	8.45385	0.232	0.004	2.42982e-100	VAR01	FXYD4
1.51746e-61	6.58466	0.145	0.001	4.03022e-57	VAR01	GRM6
2.05943e-40	5.18069	0.128	0.007	5.46963e-36	VAR01	KB-1562D12.1
0	9.49716	0.928	0.024	0	VAR07	KRT6A
0	8.593	0.759	0.085	0	VAR07	VIM
0	8.24852	0.482	0.013	0	VAR07	COL4A2
0	8.09934	0.383	0.008	0	VAR07	COL4A1
2.38332e-297	10.8164	0.333	0.009	6.32986e-293	VAR07	PTX3
1.8281e-130	8.19075	0.158	0.002	4.85525e-126	VAR07	CLMP
2.50586e-126	8.13576	0.154	0.001	6.65531e-122	VAR07	TMEM200A
7.9284e-101	9.24917	0.121	0.001	2.1057e-96	VAR07	HEPHL1
4.72642e-84	8.19303	0.103	0.001	1.25529e-79	VAR07	EDNRA
1.2457e-53	10.8366	0.13	0.022	3.30845e-49	VAR07	COL3A1
0	17.1277	0.991	0.001	0	VAR09	BMX
0	15.8445	0.925	0	0	VAR09	RGS13
0	12.0486	0.795	0.001	0	VAR09	ELOVL2
0	15.0166	0.795	0.001	0	VAR09	TUBB2B
0	13.5851	0.569	0	0	VAR09	MORC1
0	13.289	0.519	0	0	VAR09	OLIG1
0	13.1341	0.501	0	0	VAR09	HMX2
0	12.0209	0.436	0.001	0	VAR09	CNTN6
0	12.2033	0.243	0	0	VAR09	GNAT3
2.33470720942281e-318	11.6716	0.216	0	6.20074887750604e-314	VAR09	OLIG2
0	4.63608	0.925	0.146	0	VAR05	RARRES1
0	8.70581	0.729	0.009	0	VAR05	CD36
1.0808e-185	6.74007	0.376	0.007	2.87048e-181	VAR05	GPR116
2.36799e-128	4.72415	0.357	0.029	6.28914e-124	VAR05	LINC00675
8.42144e-116	4.57377	0.336	0.035	2.23665e-111	VAR05	TNFSF15
3.10457e-96	6.53925	0.206	0.009	8.24542e-92	VAR05	UGT2B15
1.14036e-88	4.97723	0.25	0.012	3.02869e-84	VAR05	CYP1A1
1.12044e-66	4.87483	0.185	0.013	2.97579e-62	VAR05	AXDND1
5.21313e-54	6.95007	0.117	0.002	1.38456e-49	VAR05	SULT1E1
1.43783e-45	4.62268	0.136	0.014	3.81874e-41	VAR05	LEAP2
1.65528e-146	7.60098	0.595	0.013	4.39625e-142	UC03	PM20D1
1.15837e-119	7.16184	0.515	0.007	3.07652e-115	UC03	CRH
1.22751e-115	6.78484	0.466	0.021	3.26015e-111	UC03	APBB1IP
1.20725e-114	6.88095	0.497	0.013	3.20634e-110	UC03	GSTM2
9.00743e-76	7.28149	0.331	0.004	2.39228e-71	UC03	MAGEA4
2.46717e-58	7.50176	0.252	0.003	6.55256e-54	UC03	EPS8L3
8.95922e-52	6.14837	0.264	0.005	2.37948e-47	UC03	AC079466.1
2.44401e-28	6.72117	0.141	0.01	6.49105e-24	UC03	ALDH3A1
1.02308e-27	7.67611	0.123	0.001	2.7172e-23	UC03	RP4-735C1.4
1.13038e-27	6.30914	0.147	0.004	3.00218e-23	UC03	GSTM5
0	6.03903	0.833	0.04	0	VAR06	CLCA4
0	7.02756	0.487	0.009	0	VAR06	VSIG1
5.28993e-270	5.42178	0.473	0.018	1.40495e-265	VAR06	FGFBP1
4.13813e-245	5.00863	0.448	0.018	1.09905e-240	VAR06	LGALS4
2.41371e-165	5.15397	0.31	0.013	6.41057e-161	VAR06	AGR3
8.48244e-161	6.36572	0.26	0.005	2.25285e-156	VAR06	TPPP3
4.40758e-115	5.44503	0.211	0.008	1.17061e-110	VAR06	CREG2
1.87823e-88	5.15244	0.164	0.005	4.98839e-84	VAR06	GCNT3
1.4699e-55	5.94937	0.102	0.01	3.9039e-51	VAR06	CST4
5.38037e-49	5.00537	0.102	0.006	1.42897e-44	VAR06	TPPP
0	8.68779	0.927	0.019	0	VAR03	CPM
0	17.1099	0.815	0.001	0	VAR03	APOA2
0	14.2258	0.484	0	0	VAR03	SLC39A5
0	9.53673	0.462	0.001	0	VAR03	CA4
7.78153e-181	9.21012	0.217	0.001	2.0667e-176	VAR03	AGT
5.56278e-139	12.217	0.16	0	1.47742e-134	VAR03	PAGE2
1.29461e-134	12.1522	0.155	0	3.43836e-130	VAR03	PAGE2B
4.04737e-119	9.57206	0.142	0	1.07494e-114	VAR03	GPR128
5.72256e-108	10.5277	0.131	0.001	1.51986e-103	VAR03	CAMP
1.94724e-91	12.1615	0.106	0	5.17169e-87	VAR03	AL590714.1
6.39014e-257	4.03323	0.662	0.137	1.69716e-252	VAR02	GPNMB
1.53338e-154	4.0149	0.401	0.081	4.07249e-150	VAR02	ALDH3B2
7.10758e-152	4.32923	0.426	0.07	1.8877e-147	VAR02	NUPR1
1.51479e-150	7.59962	0.271	0.009	4.02314e-146	VAR02	CRISP3
3.61166e-85	3.88749	0.288	0.047	9.59221e-81	VAR02	CP
1.24408e-84	4.00004	0.267	0.043	3.30416e-80	VAR02	CYP4F8
6.60539e-70	4.88648	0.188	0.011	1.75432e-65	VAR02	APOD
2.6589e-65	4.76913	0.18	0.01	7.06177e-61	VAR02	MYBPC1
1.86285e-58	6.62312	0.123	0.006	4.94754e-54	VAR02	CYP3A7
1.35772e-53	4.44131	0.161	0.018	3.60596e-49	VAR02	TRPV6
0	8.8684	0.917	0.006	0	VAR08	FABP3
2.67876e-184	8.16383	0.266	0	7.11451e-180	VAR08	SPINK8
2.13398e-161	11.7512	0.229	0	5.66763e-157	VAR08	MUCL1
4.11018e-160	11.564	0.227	0	1.09162e-155	VAR08	RP11-65D17.1
5.53717e-155	11.1009	0.22	0	1.47062e-150	VAR08	SCGB3A2
2.67374e-136	7.90701	0.197	0	7.10119e-132	VAR08	CLPSL1
5.76827e-107	10.4731	0.153	0	1.53199e-102	VAR08	AMTN
5.9549e-81	9.84416	0.116	0	1.58156e-76	VAR08	C4B
1.01132e-79	9.55414	0.114	0	2.68596e-75	VAR08	C5orf38
6.56718e-70	9.82668	0.1	0	1.74418e-65	VAR08	RAET1L
0	10.7478	0.819	0.001	0	VAR04	GABRB1
0	9.0285	0.725	0.001	0	VAR04	RP11-731J8.2
3.66968e-256	5.5862	0.673	0.02	9.7463e-252	VAR04	IDUA
9.22535e-234	6.19076	0.488	0.003	2.45016e-229	VAR04	SCN2A
9.85604e-218	5.87959	0.608	0.034	2.61767e-213	VAR04	RN7SK
1.89269e-213	6.36117	0.462	0.003	5.02679e-209	VAR04	AC019181.2
8.30358e-75	5.97964	0.161	0.001	2.20535e-70	VAR04	NTF4
6.90141e-58	6.73915	0.14	0.001	1.83295e-53	VAR04	RP11-1398P2.1
2.75773e-48	5.93604	0.102	0	7.32425e-44	VAR04	RP11-116D17.3
1.48992e-39	5.5717	0.126	0.004	3.95708e-35	VAR04	RP11-403I13.8
0	7.12432	0.698	0.044	0	UC01	XIST
0	5.99738	0.679	0.053	0	UC01	H19
1.36974e-236	17.4463	0.317	0	3.63788e-232	UC01	SST
2.94443e-142	6.93413	0.246	0.006	7.82011e-138	UC01	PNCK
1.10815e-138	4.64524	0.339	0.033	2.94313e-134	UC01	IFITM10
2.03123e-128	5.45126	0.264	0.017	5.39475e-124	UC01	CTSE
6.81402e-80	4.67134	0.183	0.01	1.80973e-75	UC01	TSIX
4.98646e-77	6.65454	0.126	0.001	1.32435e-72	UC01	MYT1
3.50991e-66	5.45414	0.136	0.005	9.32196e-62	UC01	SNTG1
5.7383e-48	4.47109	0.136	0.017	1.52403e-43	UC01	EEF1A2
0	5.01811	0.863	0.088	0	UC02	SLITRK6
0	9.33074	0.773	0.015	0	UC02	LUM
0	13.6641	0.613	0	0	UC02	NNAT
3.09363e-153	6.77856	0.343	0.012	8.21637e-149	UC02	GSTM1
3.99013e-121	4.79903	0.371	0.028	1.05974e-116	UC02	SDC2
2.4907e-117	4.14283	0.41	0.037	6.61506e-113	UC02	CAPNS2
2.65103e-101	5.36437	0.286	0.012	7.04087e-97	UC02	PTPRR
1.49481e-62	4.37217	0.216	0.017	3.97008e-58	UC02	AC019117.1
9.93245e-59	4.03455	0.211	0.014	2.63796e-54	UC02	THBS2
1.13465e-49	5.81804	0.131	0.005	3.01352e-45	UC02	MMP12

## Sheet: Figure2B
Barcode	tVAR011	tVAR031	tVAR051	tVAR061	tVAR071
TAAGCAGTGGTA_2_1_1_1_1_1_1_1_1_1_1_1_1_1	0.031767	-0.0445212	0.0252297	4.0763e-05	0.0529789
AAGCAGTGGTAT_2_1_1_1_1_1_1_1_1_1_1_1_1_1	0.0934385	-0.0285921	0.0216528	0.00737623	0.0633366
TGTAAGCAGTGG_2_1_1_1_1_1_1_1_1_1_1_1_1_1	0.0461719	-0.0268509	-0.0545131	-0.0605968	-0.0208657
TCCAAGCAGTGG_2_1_1_1_1_1_1_1_1_1_1_1_1_1	0.145196	-0.0105122	0.0513242	0.0493475	0.000126963
TTAAGCAGTGGT_2_1_1_1_1_1_1_1_1_1_1_1_1_1	0.00127994	-0.0576912	-0.0487341	-0.0655268	-0.0399668
TCCTAAGCAGTG_2_1_1_1_1_1_1_1_1_1_1_1_1_1	0.100044	-0.0696976	-0.00971851	-0.00772895	0.036426
TCGCTAAGCAGT_2_1_1_1_1_1_1_1_1_1_1_1_1_1	0.0706348	-0.0364127	-0.00498748	0.0153637	0.040673
TCGTGTAAGCAG_2_1_1_1_1_1_1_1_1_1_1_1_1_1	0.0138192	-0.0370729	0.00817329	0.0542262	0.0132131
TCAAGGCTAAGC_2_1_1_1_1_1_1_1_1_1_1_1_1_1	-0.00342653	-0.0101448	0.047997	-0.0382135	0.0183362
TCGGGGGGGGGG_2_1_1_1_1_1_1_1_1_1_1_1_1_1	-0.0527679	-0.0138343	-0.0223493	0.0027858	-0.0212313
TAAGCAGTGGTA_1_1_1_1_1_1_1_1_1_1_1_1_1	-0.0511386	-0.0958399	-0.0711282	-0.0602034	-0.00488598
TTAAGCAGTGGT_1_1_1_1_1_1_1_1_1_1_1_1_1	-0.0461089	-0.0755031	-0.0603161	-0.0933513	-0.0154003
TGTAAGCAGTGG_1_1_1_1_1_1_1_1_1_1_1_1_1	-0.0455449	-0.00547877	-0.0813701	-0.0522016	-0.033061
TCCAAGCAGTGG_1_1_1_1_1_1_1_1_1_1_1_1_1	-0.0453596	-0.05107	-0.0983354	-0.0566303	-0.0660546
AAGCAGTGGTAT_1_1_1_1_1_1_1_1_1_1_1_1_1	-0.062947	-0.0755462	-0.0424831	-0.0826545	-0.0929964
TCCTAAGCAGTG_1_1_1_1_1_1_1_1_1_1_1_1_1	-0.0782531	-0.112601	-0.130912	-0.104168	-0.00689871
TCGGGGGGGGGG_1_1_1_1_1_1_1_1_1_1_1_1_1	-0.141611	-0.0548036	-0.149506	-0.0785176	0.0225002
TTACTGCTACCC_1_1_1_1_1_1_1_1_1_1_1_1_1	0.209956	0.0419735	0.0636286	0.0669845	0.125339
TAAGCAGTGGTA_2_1_1_1_1_1_1_1_1_1_1_1_1	0.22926	-0.00518969	-0.0192243	0.028374	-0.00797615
TCGTCTAAGCAG_2_1_1_1_1_1_1_1_1_1_1_1_1	0.227812	-0.0636382	0.0519645	-0.0236509	0.0240734
AAGCAGTGGTAT_2_1_1_1_1_1_1_1_1_1_1_1_1	0.261413	0.0147214	0.0163878	0.0536954	0.0359849
TGTAAGCAGTGG_2_1_1_1_1_1_1_1_1_1_1_1_1	0.326393	-0.0251216	-0.0105391	-0.0360439	-0.00987025
TTAAGCAGTGGT_2_1_1_1_1_1_1_1_1_1_1_1_1	0.299841	-0.053139	0.0356994	-0.00938707	0.00754312
TCCAAGCAGTGG_2_1_1_1_1_1_1_1_1_1_1_1_1	0.302243	-0.00731287	-0.0415354	0.00246392	0.0362199
TCCTAAGCAGTG_2_1_1_1_1_1_1_1_1_1_1_1_1	0.347969	-0.0260997	0.0648364	0.0193387	0.028552
TGTTAAGCAGTG_2_1_1_1_1_1_1_1_1_1_1_1_1	0.283449	-0.00347331	0.00200699	0.00334086	0.00477439
TCGAGGTAAGCA_2_1_1_1_1_1_1_1_1_1_1_1_1	0.111336	-0.0173893	0.0330548	-0.0596979	0.0541326
TCGCTAAGCAGT_2_1_1_1_1_1_1_1_1_1_1_1_1	0.271409	-0.0519364	-0.00483565	0.0261089	-0.0338934
CCTAAGCAGTGG_2_1_1_1_1_1_1_1_1_1_1_1_1	0.176242	-0.0367003	0.0759642	-0.0262713	-0.0649134
TCGGGGGGGGGG_2_1_1_1_1_1_1_1_1_1_1_1_1	0.287689	-0.0177392	0.0531233	0.0123374	0.0748908
TCAAGTCTAAGC_2_1_1_1_1_1_1_1_1_1_1_1_1	0.200551	-0.0295338	0.0278851	0.00647349	0.0153225
TCAAGGCTAAGC_2_1_1_1_1_1_1_1_1_1_1_1_1	0.231243	-0.0293472	0.00233311	0.0461397	0.0250914
TAAGCAGTGGTA_1_1_1_1_1_1_1_1_1_1_1_1	0.278221	-0.0217227	0.0505004	0.0091739	-0.0412794
AAGCAGTGGTAT_1_1_1_1_1_1_1_1_1_1_1_1	0.350281	-0.051412	0.0983594	0.00756395	0.0120431
TGTAAGCAGTGG_1_1_1_1_1_1_1_1_1_1_1_1	0.262443	-0.013703	0.0764723	-0.0036575	0.0966298
TCCTAAGCAGTG_1_1_1_1_1_1_1_1_1_1_1_1	0.344654	0.00968116	0.0970228	0.0167967	-0.00876113
TGTTAAGCAGTG_1_1_1_1_1_1_1_1_1_1_1_1	0.220475	-0.0318775	0.00935296	0.00221959	-0.0338646
TCGGTCTAAGCA_1_1_1_1_1_1_1_1_1_1_1_1	0.172696	-0.00299451	0.0829995	0.0294951	0.0499422
CCTAAGCAGTGG_1_1_1_1_1_1_1_1_1_1_1_1	0.363257	-0.0284867	0.0771158	0.00480342	0.0382115
TATCGTGTTAAG_1_1_1_1_1_1_1_1_1_1_1_1	0.228466	-0.0165077	0.116283	0.00490479	-0.0484009
TCGCCTAAGCAG_1_1_1_1_1_1_1_1_1_1_1_1	0.360948	0.0163727	0.110044	0.00819343	0.0820309
TCGGGGGGGGGG_1_1_1_1_1_1_1_1_1_1_1_1	0.389494	0.0591515	0.121893	0.0730586	0.0572023
TAAGCAGTGGTA_2_1_1_1_1_1_1_1_1_1_1_1	0.0484325	-0.0707384	-0.0700971	-0.0673575	0.0502886
TCCAAGCAGTGG_2_1_1_1_1_1_1_1_1_1_1_1	0.0845246	-0.0329443	-0.00769891	-0.0750555	-0.0197596
TGTAAGCAGTGG_2_1_1_1_1_1_1_1_1_1_1_1	0.0415878	-0.0460192	-0.0430978	-0.0614175	-0.0236563
AAGCAGTGGTAT_2_1_1_1_1_1_1_1_1_1_1_1	0.052237	-0.0599271	-0.0429123	-0.0672389	-0.0215565
TTAAGCAGTGGT_2_1_1_1_1_1_1_1_1_1_1_1	0.0229103	-0.0788838	0.00585271	-0.0916642	-0.0242156
TCCTAAGCAGTG_2_1_1_1_1_1_1_1_1_1_1_1	0.107429	-0.050641	0.0485603	-0.036423	0.0410884
TCGCTAAGCAGT_2_1_1_1_1_1_1_1_1_1_1_1	0.042087	-0.0224718	-0.0209729	-0.0820842	-0.0612678
TCAAGGCTAAGC_2_1_1_1_1_1_1_1_1_1_1_1	-0.0260366	-0.083794	-0.00530229	-0.0396925	-0.00799992
TAAGCAGTGGTA_2_1_1_1_1_1_1_1_1_1	-0.1358	-0.110904	-0.119807	-0.105274	-0.0712577
AAGCAGTGGTAT_2_1_1_1_1_1_1_1_1_1	-0.0677389	-0.124394	-0.117291	-0.085181	-0.0225157
TCCAAGCAGTGG_2_1_1_1_1_1_1_1_1_1	-0.0916618	-0.0737398	-0.0363342	-0.0995507	-0.0895005
TTAAGCAGTGGT_2_1_1_1_1_1_1_1_1_1	-0.095755	-0.0628283	-0.117911	-0.111719	-0.0478671
TGTAAGCAGTGG_2_1_1_1_1_1_1_1_1_1	-0.1244	-0.0945917	-0.0539839	-0.043187	0.0275968
TCGGGGGGGGGG_2_1_1_1_1_1_1_1_1_1	-0.0928256	-0.0865075	-0.0642167	-0.123486	-0.0564599
TCCTAAGCAGTG_2_1_1_1_1_1_1_1_1_1	-0.0728704	-0.0769397	-0.0662642	-0.104947	-0.0885803
TGTGCTAAGCAG_2_1_1_1_1_1_1_1_1_1	-0.0763994	-0.0402169	-0.000163971	-0.0848197	0.0114198
TCGCTAAGCAGT_2_1_1_1_1_1_1_1_1_1	-0.0748451	-0.0238542	-0.0937721	-0.0888104	-0.0497081
TCGTGACTAAGC_2_1_1_1_1_1_1_1_1_1	-0.0803684	-0.0682615	-0.0447446	-0.0588294	-0.0381157
TGTTAAGCAGTG_2_1_1_1_1_1_1_1_1_1	-0.0746132	-0.0693452	-0.0818698	-0.0980194	-0.00645401
TCGGTTAAGCAG_2_1_1_1_1_1_1_1_1_1	-0.0619969	-0.0478006	-0.0667882	-0.0736522	-0.0243136
TCCCCTTGAACT_2_1_1_1_1_1_1_1_1	-0.0413961	-0.0402121	-0.0353943	0.00758146	0.142584
TCTATCCAGTCC_1_1_1_1_1_1_1	0.0410891	-0.0210598	0.0909115	0.0671187	0.135893
TAAGCAGTGGTA_2_1_1_1_1_1_1	-0.159248	-0.176225	-0.151158	-0.12869	0.012779
AAGCAGTGGTAT_2_1_1_1_1_1_1	-0.125791	-0.154558	-0.0995193	-0.117483	0.0103453
TTAAGCAGTGGT_2_1_1_1_1_1_1	-0.0708764	-0.142912	-0.0810685	-0.109581	0.0570528
TGTAAGCAGTGG_2_1_1_1_1_1_1	-0.13104	-0.125742	-0.0476516	-0.0856585	-0.0226378
TGTTAAGCAGTG_2_1_1_1_1_1_1	-0.152349	-0.106512	-0.0416375	-0.0571563	0.0479764
TCCAAGCAGTGG_2_1_1_1_1_1_1	-0.0705675	-0.122343	-0.153717	-0.103523	0.0634049
TCCTAAGCAGTG_2_1_1_1_1_1_1	-0.0333463	-0.100661	-0.0563275	-0.0834939	-0.0139145
TCGCTAAGCAGT_2_1_1_1_1_1_1	-0.0932199	-0.0620037	-0.0250777	-0.0471888	0.0210031
TCGGGGGGGGGG_2_1_1_1_1_1_1	-0.085746	-0.0630092	-0.0740687	-0.153152	0.0192822
TCGCCTAAGCAG_2_1_1_1_1_1_1	-0.0830342	-0.0338507	-0.0821218	-0.0609899	-0.0520445
TAAGCAGTGGTA_1_1_1_1_1_1	-0.135962	-0.0865289	-0.114144	-0.0547993	0.00422021
TGTAAGCAGTGG_1_1_1_1_1_1	-0.111166	-0.0723145	-0.0870575	-0.0563895	-0.00197572
TTAAGCAGTGGT_1_1_1_1_1_1	-0.217813	-0.133569	-0.0700272	-0.0581046	-0.0111432
AAGCAGTGGTAT_1_1_1_1_1_1	-0.0914188	-0.121791	-0.0872421	-0.0497118	0.0190025
TCCAAGCAGTGG_1_1_1_1_1_1	-0.134409	-0.0624592	0.0159045	-0.0798972	0.0176416
TCCTAAGCAGTG_1_1_1_1_1_1	-0.162581	-0.0951656	-0.0933686	-0.0943232	0.0303532
TCGGGGGGGGGG_1_1_1_1_1_1	-0.0752249	-0.079238	-0.0641504	-0.084646	0.0245133
TCGCATACCTCC_1_1_1_1_1_1	0.131897	0.071615	0.172376	0.0828366	0.0812619
TAAGCAGTGGTA_1_1_1_1_1	0.0579651	0.00934916	0.22571	0.0359883	0.00851781
TTAAGCAGTGGT_1_1_1_1_1	0.0699047	0.0089761	0.252387	0.0564703	0.0289742
TGTAAGCAGTGG_1_1_1_1_1	0.132291	-0.0148489	0.231632	0.0504986	0.0084265
AAGCAGTGGTAT_1_1_1_1_1	0.0337047	-0.0287066	0.295162	0.0315258	0.0272601
TCCAAGCAGTGG_1_1_1_1_1	0.0589509	-0.02247	0.295577	0.052185	0.0216291
TGTTAAGCAGTG_1_1_1_1_1	0.0947885	-0.0102668	0.220873	0.0452973	0.02934
TCGGGGGGGGGG_1_1_1_1_1	0.0728639	-0.0400603	0.238204	0.0370549	0.0198463
TCCTAAGCAGTG_1_1_1_1_1	0.0437442	0.00608492	0.282082	0.0821462	0.0416755
TCGCTAAGCAGT_1_1_1_1_1	0.0970297	-0.00971068	0.32775	0.107867	0.042769
TCGGTCTAAGCA_1_1_1_1_1	0.0798921	-0.0313778	0.22178	0.080647	0.0464274
TCGCCTAAGCAG_1_1_1_1_1	0.043992	-0.00561063	0.225536	0.056609	0.0412338
TAAGCAGTGGTA_2_1_1_1_1	-0.0203023	-0.0717606	0.0887514	-0.00358026	-0.017611
AAGCAGTGGTAT_2_1_1_1_1	-0.0125879	-0.0343373	0.182073	0.0325233	0.0239985
TTAAGCAGTGGT_2_1_1_1_1	-0.016351	-0.0445371	0.100284	-0.0240675	0.0130302
TGTAAGCAGTGG_2_1_1_1_1	-0.0198621	-0.0588542	0.12261	-0.0156118	-0.0567532
TCGTCTAAGCAG_2_1_1_1_1	-0.0257726	-0.0272711	0.0467566	-0.0690491	0.0285215
TCGCTAAGCAGT_2_1_1_1_1	0.00280824	-0.0484315	0.157276	-0.0205968	-0.0276443
TCCAAGCAGTGG_2_1_1_1_1	-0.0487389	-0.0734235	0.0291496	-0.0617236	-0.0390045
TGTTAAGCAGTG_2_1_1_1_1	-0.0608253	-0.0812544	0.0840606	-0.00113342	0.0114579
TCCTAAGCAGTG_2_1_1_1_1	0.0138324	-0.109502	0.155072	0.0096553	0.0892646
TCGGGGGGGGGG_2_1_1_1_1	-0.00882066	-0.0454336	0.114826	-0.0288258	-0.0431603
TCGAGTCTAAGC_2_1_1_1_1	0.0378739	-0.0107817	0.085821	-0.00160595	-0.0328247
TAAGCAGTGGTA_1_1_1_1	0.0279797	-0.0230461	0.11894	-0.012698	-0.0042769
AAGCAGTGGTAT_1_1_1_1	0.0285908	-0.00535257	0.243544	0.035597	0.0420235
TTAAGCAGTGGT_1_1_1_1	0.0026726	-0.0426465	0.127508	0.0178135	-0.000855432
TGTAAGCAGTGG_1_1_1_1	-0.00479822	-0.0738982	0.139922	0.0032937	-0.0318361
TCCAAGCAGTGG_1_1_1_1	-0.0107345	-0.0568597	0.104849	-0.0345852	0.0127553
TCCTAAGCAGTG_1_1_1_1	-0.00560372	-0.038536	0.108374	-0.0246432	0.0198771
TGTTAAGCAGTG_1_1_1_1	0.016463	-0.0726639	0.130855	0.0431675	-0.00514309
TCGTCTAAGCAG_1_1_1_1	-0.0212973	-0.0408009	0.0553703	-0.0625877	-0.00726132
TCGGGGGGGGGG_1_1_1_1	-0.0151375	-0.0556137	0.137479	-0.0237114	-0.0266418
TCGCTAAGCAGT_1_1_1_1	0.0262786	-0.055146	0.134437	-0.00644128	0.0480136
TAAGCAGTGGTA_2_1_1_1	-0.0570368	-0.105239	0.00215478	-0.012178	0.0726756
TCCCAAGCAGTG_2_1_1_1	-0.0912971	-0.134896	-0.0874313	-0.0295254	0.0750261
TCCAAGCAGTGG_2_1_1_1	-0.0829867	-0.125203	-0.0230438	-0.0443802	0.0763099
TGTAAGCAGTGG_2_1_1_1	0.00457932	-0.033171	-0.0452178	-0.0489685	-0.0248771
AAGCAGTGGTAT_2_1_1_1	-0.0214648	-0.113571	-0.0325254	0.0062118	0.0976469
CTAAGCAGTGGT_2_1_1_1	-0.0661324	-0.00273368	-0.0952519	-0.0674998	0.0557442
TCGCTAAGCAGT_2_1_1_1	-0.0858152	-0.0469951	-0.0950709	-0.0218335	0.0504058
CCTAAGCAGTGG_2_1_1_1	0.0208592	-0.0695593	-0.0587693	-0.0601802	0.0528308
TCGGGGGGGGGG_2_1_1_1	-0.0994587	-0.0592404	-0.0363363	0.0203313	0.0792188
TCGTGTAAGCAG_2_1_1_1	-0.0750797	-0.0201835	-0.0303858	-0.0416071	0.0106593
TCGCCTAAGCAG_2_1_1_1	-0.0463373	-0.0885956	-0.0441095	-0.00259671	0.0263369
TAAGCAGTGGTA_1_1_1	-0.048004	-0.0223691	0.00973304	0.0111002	-0.0196385
AAGCAGTGGTAT_1_1_1	-0.00443578	-0.0741584	0.00742658	-0.0376138	-0.0098831
TTAAGCAGTGGT_1_1_1	-0.0220722	-0.033287	0.0575251	-0.0718587	-0.057408
TGTAAGCAGTGG_1_1_1	-0.0427718	-0.112839	0.0174997	-0.085327	0.0873764
TCCAAGCAGTGG_1_1_1	-0.0640718	-0.0813879	0.0154903	-0.0988339	-0.0155747
TGTTAAGCAGTG_1_1_1	-0.0842834	-0.0683138	0.00647225	-0.0131421	0.0284802
TCCTAAGCAGTG_1_1_1	-0.0225543	-0.0405999	0.0372067	-0.0630847	0.0154364
TCGCTAAGCAGT_1_1_1	-0.0398718	-0.068591	0.032504	-0.0860158	0.0174778
TGTCTAAGCAGT_1_1_1	-0.0361997	-0.0269102	0.0326875	-0.0264021	0.020542
TCGGGGGGGGGG_1_1_1	0.0379631	-0.0203998	0.00626261	-0.04922	0.0509707
TAAGCAGTGGTA_2_1	0.0889071	0.09958	0.0603731	0.112665	0.052297
TGTCTAAGCAGT_2_1	0.116152	0.0584052	0.157415	0.109821	0.0857294
TCGATGCTAAGC_2_1	-0.0174926	0.0501868	0.0419921	0.0509163	0.048524
TCGGCCTAAGCA_2_1	0.0458325	0.0326266	0.0721239	0.0392232	-0.00655825
TCGGGTGATGTA_2_1	0.252196	0.0532821	0.180317	0.139191	0.0635955
TAAGCAGTGGTA_1_1_1_1_1_1_1_1_1_1_2	-0.0658467	-0.0512064	-0.0355537	0.154058	0.152624
GCAGTGGTATCA_1_1_1_1_1_1_1_1_1_1_2	-0.0251414	-0.0817111	-0.00907894	0.0816389	0.165564
CTAAGCAGTGGT_1_1_1_1_1_1_1_1_1_1_2	-0.0981716	-0.078477	-0.0965096	0.132849	0.187843
CAGCAGTGGTAT_1_1_1_1_1_1_1_1_1_1_2	-0.0876433	-0.135123	0.00958138	0.195884	0.147851
TCCTAAGCAGTG_1_1_1_1_1_1_1_1_1_1_2	0.0605198	-0.0262312	0.0762051	0.133544	0.125688
CCTAAGCAGTGG_1_1_1_1_1_1_1_1_1_1_2	0.00193993	-0.0626629	0.0124263	0.159541	0.18877
TCCAAGCAGTGG_1_1_1_1_1_1_1_1_1_1_2	0.0347627	-0.0228731	-0.0166056	0.0535263	0.130213
GGTAAGCAGTGG_1_1_1_1_1_1_1_1_1_1_2	0.0213428	-0.0672632	-0.0294309	0.183968	0.187979
TCGCTAAGCAGT_1_1_1_1_1_1_1_1_1_1_2	-0.0484821	-0.0438503	0.0645619	0.129478	0.179244
TCGCCTAAGCAG_1_1_1_1_1_1_1_1_1_1_2	-0.0438302	-0.0615807	-0.0233748	0.0387393	0.117205
CCACAACCGATG_1_1_1_1_1_1_1_1_1_1_2	0.0719636	0.0308275	0.0947928	0.0690541	0.0334403
CCTGACGTTTCT_1_1_1_1_1_1_1_1_1_1_2	-0.00601771	-0.0157148	0.03904	0.16359	0.100133
TAAGCAGTGGTA_2_1_1_1_1_1_1_1_1_1_2	-0.0447335	-0.0287644	-0.0199929	0.211909	0.161568
CTAAGCAGTGGT_2_1_1_1_1_1_1_1_1_1_2	-0.0523703	-0.0476903	-0.0277876	0.173862	0.192424
CAGCAGTGGTAT_2_1_1_1_1_1_1_1_1_1_2	0.0300095	-0.0759388	0.0100294	0.131761	0.191401
CCTAAGCAGTGG_2_1_1_1_1_1_1_1_1_1_2	-0.0268318	-0.0701727	0.0184421	0.150565	0.103188
TCCTAAGCAGTG_2_1_1_1_1_1_1_1_1_1_2	-0.093799	-0.0813434	-0.0256229	0.025817	0.0264095
GGGTTGCCCGTT_2_1_1_1_1_1_1_1_1_1_2	0.194465	0.0689087	0.0940907	0.145174	0.0957397
TAAGCAGTGGTA_1_1_1_1_1_1_1_1_1_2	-0.0872618	-0.0483425	-0.0530019	0.100668	0.119643
GCAGTGGTATCA_1_1_1_1_1_1_1_1_1_2	-0.027507	-0.0150896	0.0195001	0.05348	0.106645
CAGCAGTGGTAT_1_1_1_1_1_1_1_1_1_2	-0.0620584	-0.0527566	0.030978	0.192853	0.209416
CTAAGCAGTGGT_1_1_1_1_1_1_1_1_1_2	-0.0454984	-0.0695191	-0.0367245	0.151551	0.1732
CGCGTGCAATGA_1_1_1_1_1_1_1_1_1_2	-0.0222993	-0.0209157	0.0150045	0.0865349	0.00787264
TCCTAAGCAGTG_1_1_1_1_1_1_1_1_1_2	-0.0432694	-0.0397957	-0.0557542	0.0332895	0.113366
TCCAAGCAGTGG_1_1_1_1_1_1_1_1_1_2	-0.0619469	-0.0505307	-0.0305772	0.100947	0.0465615
CCTAAGCAGTGG_1_1_1_1_1_1_1_1_1_2	0.060526	-0.0417932	0.128376	0.147265	0.0789915
GGTAAGCAGTGG_1_1_1_1_1_1_1_1_1_2	-0.0511821	-0.0382601	-0.015333	0.0782461	0.250873
TCGCTAAGCAGT_1_1_1_1_1_1_1_1_1_2	-0.120453	-0.0558428	0.0706928	0.0461609	0.0471037
GTCTGGCGCGTC_1_1_1_1_1_1_1_1_1_2	0.115357	0.056972	-0.00397652	0.0777521	0.0454111
TAAGCAGTGGTA_2_1_1_1_1_1_1_2	-0.00918788	0.195798	0.0192782	0.06657	0.00784127
AAGCAGTGGTAT_2_1_1_1_1_1_1_2	-0.0162874	0.246835	-0.0146787	0.0421621	-0.00368608
GCAGTGGTATCA_2_1_1_1_1_1_1_2	-0.0386379	0.255907	0.0948332	0.00415486	-0.0139164
TCCCTAAGCAGT_2_1_1_1_1_1_1_2	0.00429584	0.255971	-0.000302872	-0.016628	-0.0741451
CTAAGCAGTGGT_2_1_1_1_1_1_1_2	0.0563416	0.343024	0.0315719	0.082642	0.0638608
CCTAAGCAGTGG_2_1_1_1_1_1_1_2	0.0210986	0.307893	0.0271273	0.0126587	-0.0239331
TGTAAGCAGTGG_2_1_1_1_1_1_1_2	0.00369147	0.250144	0.0158063	0.0169701	0.0659181
TCCAAGCAGTGG_2_1_1_1_1_1_1_2	-0.0279505	0.210434	-0.031191	-0.0548773	0.00522541
TCCTAAGCAGTG_2_1_1_1_1_1_1_2	-0.0426703	0.280398	-0.0370063	0.0352483	0.0122487
TGTTAAGCAGTG_2_1_1_1_1_1_1_2	0.0495433	0.204724	-0.0356653	-0.0436757	0.0273905
TCGGTTAAGCAG_2_1_1_1_1_1_1_2	-0.065322	0.21197	0.0263607	-0.0525686	-0.0307308
TAACGCCATTGG_2_1_1_1_1_1_1_2	0.203547	0.335894	0.15239	0.128061	0.13805
TAAGCAGTGGTA_1_1_1_1_1_1_2	0.0248837	0.230621	0.0439723	0.0542479	-0.0186862
AAGCAGTGGTAT_1_1_1_1_1_1_2	0.0124129	0.285976	0.0451143	0.0334893	-0.019388
TCGCTAAGCAGT_1_1_1_1_1_1_2	0.0348701	0.310297	0.0113302	0.0615665	0.000832354
CTAAGCAGTGGT_1_1_1_1_1_1_2	-0.0347013	0.322605	0.0092869	0.044248	-0.0105392
CCTAAGCAGTGG_1_1_1_1_1_1_2	0.0635699	0.299226	-0.00217592	0.113426	0.0533342
TGTAAGCAGTGG_1_1_1_1_1_1_2	-0.0523751	0.286652	0.00673613	0.0179905	0.0422354
TCCAAGCAGTGG_1_1_1_1_1_1_2	0.0333952	0.292579	-0.0320747	-0.0284545	-0.0154444
TCCTAAGCAGTG_1_1_1_1_1_1_2	0.0269867	0.320875	0.0864422	0.01515	0.00799099
TCGTGCTAAGCA_1_1_1_1_1_1_2	0.056464	0.248484	-0.0343003	-0.0209353	0.00118608
TCGCTGCTAAGC_1_1_1_1_1_1_2	-0.0483061	0.16796	0.047056	-0.0245729	0.0160325
GTCTTACTTCCA_1_1_1_1_1_1_2	0.230577	0.487447	0.198284	0.141435	0.163187
CGTGAATTACAT_1_1_1_1_1_1_2	0.237749	0.394681	0.169061	0.186814	0.110731
CGGATTTTAAGA_1_1_1_1_1_1_2	0.220566	0.516849	0.149357	0.182557	0.127764
TACAAGGTGCCC_1_1_1_1_1_1_2	0.17426	0.371371	0.222589	0.116537	0.149233
CTTGATCCTGGC_1_1_1_1_1_1_2	0.21314	0.455932	0.257207	0.21036	0.0922463
CTCAGAGGATCT_1_1_1_1_1_1_2	0.243758	0.353115	0.227488	0.138236	0.0713863
CGTAAGGAAAGG_1_1_1_1_1_1_2	0.257115	0.246995	0.18763	0.119286	0.0574087
GGAAGAGTTGGT_1_1_1_1_1_1_2	0.17087	0.350795	0.213483	0.164287	0.0886257
CTCTGTGTATCA_1_1_1_1_1_1_2	0.243654	0.323969	0.218804	0.150923	0.0764482
CCTTTCGATGCG_1_1_1_1_1_1_2	0.166763	0.317874	0.238313	0.10779	0.0145434
CCTACGGTCGGC_1_1_1_1_1_1_2	0.180671	0.317976	0.124483	0.107695	0.0585873
TAAGCAGTGGTA_1_1_2	-0.0313914	0.031275	-0.0498537	-0.0203589	0.0564629
TAAGCAGTGGTA_2_1_2	-0.00582659	0.00613917	-0.0708806	-0.00306481	0.0613435
TCCCTAAGCAGT_2_1_2	-0.0400587	-0.0236328	-0.0206613	-0.0618024	0.00305223
TCCAAGCAGTGG_2_1_2	-0.018749	-0.00724896	-0.0698133	-0.0723776	-0.0170721
TGGACGAGATAT_2_1_2	-0.102548	-0.0557734	-0.00489412	-0.0902343	-0.0843854
PA_U67-11734-2_Pool_1_2_3_S21_L001.307_1_2_2	0.1493	-0.016895	0.130852	0.0743099	-0.011941

## Sheet: Figure2D
VAR01 Barcode	Pseudotime	Signature_Scores		VAR03 Barcode	Pseudotime	Signature_Scores		VAR05 Barcode	Pseudotime	Signature_Scores		VAR06 Barcode	Pseudotime	Signature_Scores		VAR07 Barcode	Pseudotime	Signature_Scores
TAAGCAGTGGTA_2_1_1_1_1_1_1_1_1_1_1_1_1_1	1.04376	0.312589		TAAGCAGTGGTA_2_1_1_1_1_1_1_2	0.0228835	0.179793		TAAGCAGTGGTA_1_1_1_1_1	0.0244599	-0.109724		TAAGCAGTGGTA_1_1_1_1_1_1_1_1_1_1_2	0.000414474	0.0472862		TAAGCAGTGGTA_1_1_1_1_1_1_1_1_1_1	0.983434	-0.095577
AAGCAGTGGTAT_2_1_1_1_1_1_1_1_1_1_1_1_1_1	1.04538	0.0160375		AAGCAGTGGTAT_2_1_1_1_1_1_1_2	0.0145163	0.177475		TTAAGCAGTGGT_1_1_1_1_1	0.0243159	0.594859		GCAGTGGTATCA_1_1_1_1_1_1_1_1_1_1_2	0.914496	-0.193784		TGTAAGCAGTGG_1_1_1_1_1_1_1_1_1_1	1.02608	0.0713385
TGTAAGCAGTGG_2_1_1_1_1_1_1_1_1_1_1_1_1_1	1.06157	-0.185205		GCAGTGGTATCA_2_1_1_1_1_1_1_2	0.62502	-0.251862		TGTAAGCAGTGG_1_1_1_1_1	0.0111838	0.273267		CTAAGCAGTGGT_1_1_1_1_1_1_1_1_1_1_2	0.000355263	0.212152		TCGTCTAAGCAG_1_1_1_1_1_1_1_1_1_1	0.000454407	0.262
TCCAAGCAGTGG_2_1_1_1_1_1_1_1_1_1_1_1_1_1	1.04378	0.420847		TCCCTAAGCAGT_2_1_1_1_1_1_1_2	0.409936	0.138604		AAGCAGTGGTAT_1_1_1_1_1	0.0241719	0.562757		CAGCAGTGGTAT_1_1_1_1_1_1_1_1_1_1_2	0.500879	-0.0823656		TCCAAGCAGTGG_1_1_1_1_1_1_1_1_1_1	1.16236	-0.0406182
TTAAGCAGTGGT_2_1_1_1_1_1_1_1_1_1_1_1_1_1	1.0438	-0.141561		CTAAGCAGTGGT_2_1_1_1_1_1_1_2	0.0141076	0.202765		TCCAAGCAGTGG_1_1_1_1_1	0	-0.435821		TCCTAAGCAGTG_1_1_1_1_1_1_1_1_1_1_2	0.000296053	0.2351		TTAAGCAGTGGT_1_1_1_1_1_1_1_1_1_1	1.06905	-0.00713318
TCCTAAGCAGTG_2_1_1_1_1_1_1_1_1_1_1_1_1_1	2.02129	-0.0434709		CCTAAGCAGTGG_2_1_1_1_1_1_1_2	0.0720798	-0.0680849		TGTTAAGCAGTG_1_1_1_1_1	1.49257	0.529485		CCTAAGCAGTGG_1_1_1_1_1_1_1_1_1_1_2	0.279779	0.0673599		AAGCAGTGGTAT_1_1_1_1_1_1_1_1_1_1	0.987331	-0.0312099
TCGCTAAGCAGT_2_1_1_1_1_1_1_1_1_1_1_1_1_1	1.22091	0.170584		TGTAAGCAGTGG_2_1_1_1_1_1_1_2	0.88147	0.0557294		TCGGGGGGGGGG_1_1_1_1_1	0.0240278	0.126197		TCTCTCCAGCTT_1_1_1_1_1_1_1_1_1_1_2	8.15997	0.108079		TCCTAAGCAGTG_1_1_1_1_1_1_1_1_1_1	1.0723	-0.00253835
TCGTGTAAGCAG_2_1_1_1_1_1_1_1_1_1_1_1_1_1	2.72236	0.231541		TCCAAGCAGTGG_2_1_1_1_1_1_1_2	0	-0.341428		TCCTAAGCAGTG_1_1_1_1_1	0.0238838	-0.408589		TCCAAGCAGTGG_1_1_1_1_1_1_1_1_1_1_2	0.634568	0.14943		TGTTAAGCAGTG_1_1_1_1_1_1_1_1_1_1	0	0.377523
TCAAGGCTAAGC_2_1_1_1_1_1_1_1_1_1_1_1_1_1	0.787109	0.171683		TCCTAAGCAGTG_2_1_1_1_1_1_1_2	0.0827446	-0.0342064		TCGCTAAGCAGT_1_1_1_1_1	0.0237398	-0.356867		CTGTGTACAAAT_1_1_1_1_1_1_1_1_1_1_2	0.23248	0.0677031		TGTCTAAGCAGT_1_1_1_1_1_1_1_1_1_1	0.00042195	0.00147135
TCGGGGGGGGGG_2_1_1_1_1_1_1_1_1_1_1_1_1_1	1.37164	0.406776		TGTTAAGCAGTG_2_1_1_1_1_1_1_2	5.81183	0.262811		TCGGTCTAAGCA_1_1_1_1_1	1.4984	-0.121464		GGTAAGCAGTGG_1_1_1_1_1_1_1_1_1_1_2	0.0412633	0.225801		TCGCTAAGCAGT_1_1_1_1_1_1_1_1_1_1	1.04219	0.229603
TAGCTATCCTCC_2_1_1_1_1_1_1_1_1_1_1_1_1_1	2.05627	0.0819708		TCAAGCTAAGCA_2_1_1_1_1_1_1_2	0.895734	-0.156718		TCGCCTAAGCAG_1_1_1_1_1	1.67385	-0.183747		CCACGGTTTGGC_1_1_1_1_1_1_1_1_1_1_2	7.00818	0.0912119		TCACGTGGTAAG_1_1_1_1_1_1_1_1_1_1	0.000389492	-0.339358
CATACGGCTTAA_2_1_1_1_1_1_1_1_1_1_1_1_1_1	1.881	0.179586		TCGGTTAAGCAG_2_1_1_1_1_1_1_2	10.6117	-0.178293		TCAAGTGTAAGC_1_1_1_1_1	1.50347	-0.123524		CCACCCCCAGAT_1_1_1_1_1_1_1_1_1_1_2	7.72752	0.31061		TCGGGGGGGGGG_1_1_1_1_1_1_1_1_1_1	1.14092	-0.0461195
TACATGGACCCG_2_1_1_1_1_1_1_1_1_1_1_1_1_1	1.9462	0.436955		CGACACTCTCCT_2_1_1_1_1_1_1_2	12.8033	0.00294555		TACTACTGTCTC_1_1_1_1_1	12.0255	0.0225983		GACGTCCAGACC_1_1_1_1_1_1_1_1_1_1_2	9.53785	0.103256		TCGTAGCTAAGC_1_1_1_1_1_1_1_1_1_1	0.000357034	0.00551481
CTCGAAACTTTA_2_1_1_1_1_1_1_1_1_1_1_1_1_1	2.06906	0.485159		CTCGACTGTGCT_2_1_1_1_1_1_1_2	14.0805	-0.185701		TCGCTGGTAATT_1_1_1_1_1	12.5287	0.215401		TCGCTAAGCAGT_1_1_1_1_1_1_1_1_1_1_2	0.279838	0		TCGCACTAAGCA_1_1_1_1_1_1_1_1_1_1	0.000324577	0.0513554
TCAATCGTAGAG_2_1_1_1_1_1_1_1_1_1_1_1_1_1	1.92537	-0.0581995		CGAATACACTTT_2_1_1_1_1_1_1_2	15.1195	0.173351		CCCATCTGACCT_1_1_1_1_1	12.5288	-0.095911		GAAATCCTAACG_1_1_1_1_1_1_1_1_1_1_2	7.02536	0.259466		TCGATGCTAAGC_1_1_1_1_1_1_1_1_1_1	0.000292119	-0.0626224
CTCTAGATCAGC_2_1_1_1_1_1_1_1_1_1_1_1_1_1	1.91191	-0.255327		CGCTGAGCTGCT_2_1_1_1_1_1_1_2	12.0225	-0.203697		CAATTTGTTCTA_1_1_1_1_1	12.5289	0.147218		TCGCCTAAGCAG_1_1_1_1_1_1_1_1_1_1_2	1.23572	-0.26151		TCAAGCTAAGCA_1_1_1_1_1_1_1_1_1_1	0.000259661	0.121249
TAGTAGTCTCGC_2_1_1_1_1_1_1_1_1_1_1_1_1_1	1.92697	-0.208717		CGTGAGGAAATA_2_1_1_1_1_1_1_2	2.28246	-0.067693		TTACGAAGGCAT_1_1_1_1_1	11.4626	0.290301		CGAGCGCACATT_1_1_1_1_1_1_1_1_1_1_2	9.3956	0.145594		TCGGTTAAGCAG_1_1_1_1_1_1_1_1_1_1	0.000227204	-0.200748
TATAAAGAGGTT_2_1_1_1_1_1_1_1_1_1_1_1_1_1	1.87535	0.669184		CCACGGCGGACC_2_1_1_1_1_1_1_2	14.2109	0.152207		TCGCTGTCTTTA_1_1_1_1_1	9.08012	-0.486279		GCCCGGATAGTC_1_1_1_1_1_1_1_1_1_1_2	9.05422	0.167861		TCCTGGCTAAGC_1_1_1_1_1_1_1_1_1_1	0.000194746	0.128426
CTGCCGACTCGT_2_1_1_1_1_1_1_1_1_1_1_1_1_1	2.05797	0.0718645		CACGCCCGTTAC_2_1_1_1_1_1_1_2	14.6491	0.0460164		TTGATGGTTGTT_1_1_1_1_1	3.3267	0.082761		CGCCGTGTAACT_1_1_1_1_1_1_1_1_1_1_2	8.55744	0.0233292		TCATCTGCTCTC_1_1_1_1_1_1_1_1_1_1	0.000162288	-0.277061
CGTCCCCTTCGA_2_1_1_1_1_1_1_1_1_1_1_1_1_1	1.90721	0.242303		CTAGCGCGAGGT_2_1_1_1_1_1_1_2	15.2376	-0.0751543		TCCCAAGCACCT_1_1_1_1_1	12.5291	0.105779		GGAAGATTTCTA_1_1_1_1_1_1_1_1_1_1_2	7.63449	0.165981		TCAGGTAAGCAG_1_1_1_1_1_1_1_1_1_1	0.000129831	0.209678
TTCAACTGATGG_2_1_1_1_1_1_1_1_1_1_1_1_1_1	2.08103	-0.332379		TGCGCGTCGGTA_2_1_1_1_1_1_1_2	7.68718	0.148863		TAAATGAGACCC_1_1_1_1_1	10.9974	0.332411		TGGGTCAGGCCG_1_1_1_1_1_1_1_1_1_1_2	9.76596	0.120322		TGTTGACCTACA_1_1_1_1_1_1_1_1_1_1	11.5437	0.0429447
TAAGCAGTGGTA_1_1_1_1_1_1_1_1_1_1_1_1_1	0.0396416	0.122675		CTGTGGACGATA_2_1_1_1_1_1_1_2	10.6117	-0.0245533		TCCGGTGCAAAG_1_1_1_1_1	10.9023	-0.175539		CTAGGACAACCA_1_1_1_1_1_1_1_1_1_1_2	9.20614	0.301091		TAGACATCTGGA_1_1_1_1_1_1_1_1_1_1	18.0433	0.0829758
TTAAGCAGTGGT_1_1_1_1_1_1_1_1_1_1_1_1_1	0.247277	-0.100414		CTGTGAGTCAGA_2_1_1_1_1_1_1_2	1.26794	-0.0763046		TGTAATTGACCA_1_1_1_1_1	11.5902	0.0595829		CCCGTGACACTC_1_1_1_1_1_1_1_1_1_1_2	8.86056	0.0693571		TCGATTCAGGGA_1_1_1_1_1_1_1_1_1_1	12.5926	0.315981
TGTAAGCAGTGG_1_1_1_1_1_1_1_1_1_1_1_1_1	0.0673541	0		GCTATCTCCAGA_2_1_1_1_1_1_1_2	8.37935	0.0920509		TACACATAGAAG_1_1_1_1_1	12.5292	-0.210033		TTACCTGTGAAA_1_1_1_1_1_1_1_1_1_1_2	9.50738	0.229372		TATCCCGACGAG_1_1_1_1_1_1_1_1_1_1	18.9692	0.279303
TCCAAGCAGTGG_1_1_1_1_1_1_1_1_1_1_1_1_1	0.00289992	0.225936		CGTCGTCCAACA_2_1_1_1_1_1_1_2	10.4364	0.174353		TTCTCTCTCAGC_1_1_1_1_1	8.91602	-0.122034		GAATCACCTTAA_1_1_1_1_1_1_1_1_1_1_2	7.99334	0.0696402		TACGTGTTTTGT_1_1_1_1_1_1_1_1_1_1	18.0648	0.407168
AAGCAGTGGTAT_1_1_1_1_1_1_1_1_1_1_1_1_1	0.0885107	0.110608		GTGAAAGTCTGA_2_1_1_1_1_1_1_2	2.34981	-0.029466		TTAACAATCACA_1_1_1_1_1	12.5294	0.0607685		CTTAGTGCCAAT_1_1_1_1_1_1_1_1_1_1_2	8.67436	0.193679		TTTGCTGTGTTA_1_1_1_1_1_1_1_1_1_1	10.7595	-0.181453
TCCTAAGCAGTG_1_1_1_1_1_1_1_1_1_1_1_1_1	0	-0.234609		CCACTATACCCA_2_1_1_1_1_1_1_2	15.2302	-0.191627		TAGCGACCTCCA_1_1_1_1_1	8.91616	0.0699921		CATCCCTTTCCG_1_1_1_1_1_1_1_1_1_1_2	9.99806	0.138972		TGTTATCGTACA_1_1_1_1_1_1_1_1_1_1	17.0278	0.459769
TCGGGGGGGGGG_1_1_1_1_1_1_1_1_1_1_1_1_1	0.234012	0.151547		CTGACAGAGAAG_2_1_1_1_1_1_1_2	2.55198	0.15746		TTCACATACTGT_1_1_1_1_1	10.982	-0.275447		GAAAGGCATTTA_1_1_1_1_1_1_1_1_1_1_2	9.25528	0.237923		TTCCGTCACAAC_1_1_1_1_1_1_1_1_1_1	17.8001	0.128635
TCCCACGCCCTG_1_1_1_1_1_1_1_1_1_1_1_1_1	2.22959	0.122665		TCTTGCCGTACT_2_1_1_1_1_1_1_2	7.47833	0.0273481		CTGACACGCTAC_1_1_1_1_1	9.72463	0.00509742		GGTCCTATCTAA_1_1_1_1_1_1_1_1_1_1_2	7.088	0.0446492		TCGGAGCGCGTA_1_1_1_1_1_1_1_1_1_1	18.0433	0.319617
CGCAGATCGAAG_1_1_1_1_1_1_1_1_1_1_1_1_1	1.83756	-0.187577		CGACCGGATTCT_2_1_1_1_1_1_1_2	9.86839	0.205489		TGGCAGGAATGT_1_1_1_1_1	12.5295	0.242341		GCGGCTTAACCA_1_1_1_1_1_1_1_1_1_1_2	5.42391	-0.0213559		TGACTTCGACCT_1_1_1_1_1_1_1_1_1_1	10.3758	0.114857
TATAGTGAGAAC_1_1_1_1_1_1_1_1_1_1_1_1_1	1.6353	0.338968		TGTACGAAGAGT_2_1_1_1_1_1_1_2	12.526	0.325968		TACCAGCTGCGT_1_1_1_1_1	8.91631	-0.161986		GCAATCGCTCAA_1_1_1_1_1_1_1_1_1_1_2	9.31678	0.212489		TCGATGATTGGT_1_1_1_1_1_1_1_1_1_1	7.22323	-0.0318024
TGCGACTTGTGA_1_1_1_1_1_1_1_1_1_1_1_1_1	1.09177	-0.0108555		GGCTACTCACCC_2_1_1_1_1_1_1_2	15.6355	0.273941		CCTCACCCTCGC_1_1_1_1_1	10.1987	-0.166709		CCATGAACGTAC_1_1_1_1_1_1_1_1_1_1_2	8.28332	-0.0698306		CTCCCCGAAGGA_1_1_1_1_1_1_1_1_1_1	16.1886	0.316899
CTACAGTCCCTA_1_1_1_1_1_1_1_1_1_1_1_1_1	1.39778	0.366312		GTCTAGCTAACG_2_1_1_1_1_1_1_2	15.9124	0.294436		TTGGCCCTTGCT_1_1_1_1_1	12.5297	0.210882		CTTGCCATTTGG_1_1_1_1_1_1_1_1_1_1_2	8.55253	0.218633		CTGGCGTAACGA_1_1_1_1_1_1_1_1_1_1	18.0122	-0.0115887
CCAGCGGTCATA_1_1_1_1_1_1_1_1_1_1_1_1_1	1.96175	0.148815		CCCGACTACTGA_2_1_1_1_1_1_1_2	12.8033	0.150684		TGCACATAACCT_1_1_1_1_1	6.30517	-0.203991		TAAATGCGGGAC_1_1_1_1_1_1_1_1_1_1_2	9.92472	0.0488369		TTGGCCTGAAGC_1_1_1_1_1_1_1_1_1_1	16.6862	0.180766
CCGCTAAGGGGT_1_1_1_1_1_1_1_1_1_1_1_1_1	1.04054	-0.106784		GCCCACCACCTC_2_1_1_1_1_1_1_2	12.5	-0.24171		TAAGTCCAGTGA_1_1_1_1_1	8.91645	0.037055		CGTGGCTCACGG_1_1_1_1_1_1_1_1_1_1_2	9.24598	0.153222		CGCCCCATTTCA_1_1_1_1_1_1_1_1_1_1	18.0003	0.00928118
TTCTCGTTAACA_1_1_1_1_1_1_1_1_1_1_1_1_1	1.63126	0.32775		TGCCGCGGTATG_2_1_1_1_1_1_1_2	14.6347	-0.297355		TACCCCGCTGGC_1_1_1_1_1	10.2557	-0.329413		CGGGATCGCGCT_1_1_1_1_1_1_1_1_1_1_2	10.4115	0.238164		TCGACGACCACC_1_1_1_1_1_1_1_1_1_1	14.76	0.295367
CCCCCAGGAGTG_1_1_1_1_1_1_1_1_1_1_1_1_1	1.07179	0.320266		CTGTGAAACTTC_2_1_1_1_1_1_1_2	10.6908	0.0251873		TAGGAAACCTAT_1_1_1_1_1	11.072	-0.357035		TAGGGTGATTCA_1_1_1_1_1_1_1_1_1_1_2	8.6847	0.25027		CCACTAGCCCGA_1_1_1_1_1_1_1_1_1_1	19.976	0.869846
TGGCTCTACAAA_1_1_1_1_1_1_1_1_1_1_1_1_1	1.06033	0.273734		TCATCGGCAGGC_2_1_1_1_1_1_1_2	13.5647	-0.122594		TTGTCATATAGC_1_1_1_1_1	12.5298	-0.0194416		TAACCACCACAG_1_1_1_1_1_1_1_1_1_1_2	9.07114	0.170977		TCCGATGGTGCC_1_1_1_1_1_1_1_1_1_1	17.1088	0.0898254
TTACTGCTACCC_1_1_1_1_1_1_1_1_1_1_1_1_1	1.108	-0.0811406		CGTGAACCTTCC_2_1_1_1_1_1_1_2	11.084	0.133738		TCGGACTGCATC_1_1_1_1_1	8.91659	-0.164591		GACCACCCTACA_1_1_1_1_1_1_1_1_1_1_2	7.00824	-0.0992308		CTTTCATAAGCC_1_1_1_1_1_1_1_1_1_1	15.4221	0.45965
TAAGCAGTGGTA_2_1_1_1_1_1_1_1_1_1_1_1_1	2.5006	-0.0729005		CCACCGAACTGC_2_1_1_1_1_1_1_2	7.1747	-0.0769201		TGCCAGCCATGA_1_1_1_1_1	8.91674	-0.280125		CCTATAGGCAAT_1_1_1_1_1_1_1_1_1_1_2	9.24158	0.0814058		TCCAGACGATAT_1_1_1_1_1_1_1_1_1_1	15.2437	0.0847295
TCGTCTAAGCAG_2_1_1_1_1_1_1_1_1_1_1_1_1	2.63262	-0.0983787		CAAGACGCTTGG_2_1_1_1_1_1_1_2	11.384	0.100157		TTGGCACGCAGC_1_1_1_1_1	8.82449	-0.350315		CGTCACGTCTTT_1_1_1_1_1_1_1_1_1_1_2	7.59582	-0.17622		TCAGGAAAATTG_1_1_1_1_1_1_1_1_1_1	11.5437	-0.0490801
AAGCAGTGGTAT_2_1_1_1_1_1_1_1_1_1_1_1_1	2.38993	0.0711723		CACTACATCGTT_2_1_1_1_1_1_1_2	11.6836	-0.144751		TGAACCCTACAT_1_1_1_1_1	10.6078	-0.140657		TTTGGACGACAC_1_1_1_1_1_1_1_1_1_1_2	10.4115	0.211127		CACATGTCCAAA_1_1_1_1_1_1_1_1_1_1	15.1378	0.360768
TGTAAGCAGTGG_2_1_1_1_1_1_1_1_1_1_1_1_1	2.36372	-0.174594		TTCTCTCGAGGT_2_1_1_1_1_1_1_2	8.66947	0.199713		TGACATAAATTG_1_1_1_1_1	11.5153	0.117489		CCGACGGCTTGC_1_1_1_1_1_1_1_1_1_1_2	8.67159	0.394753		TTAACTCAAGGG_1_1_1_1_1_1_1_1_1_1	13.7016	0.147344
TTAAGCAGTGGT_2_1_1_1_1_1_1_1_1_1_1_1_1	2.41883	-0.161758		CGGTGGCTGTCT_2_1_1_1_1_1_1_2	16.8834	-0.0905441		TAATACTAGGGG_1_1_1_1_1	11.5044	-0.0675223		TTACCTACCCGG_1_1_1_1_1_1_1_1_1_1_2	8.83165	0.055846		CCCGCAATCAGC_1_1_1_1_1_1_1_1_1_1	8.84477	-0.14324
TCCAAGCAGTGG_2_1_1_1_1_1_1_1_1_1_1_1_1	2.39487	-0.122859		CCGACGCCTCAC_2_1_1_1_1_1_1_2	12.5592	-0.317624		TAGCCTATGGAC_1_1_1_1_1	7.31921	-0.0780109		GTGGGACAGCGA_1_1_1_1_1_1_1_1_1_1_2	8.20203	0.152862		CGTCAGAATGCT_1_1_1_1_1_1_1_1_1_1	13.9973	-0.110821
TCCTAAGCAGTG_2_1_1_1_1_1_1_1_1_1_1_1_1	2.37922	-0.255499		CCCCCACCATGT_2_1_1_1_1_1_1_2	6.74336	-0.0819113		TCGGATTCAACT_1_1_1_1_1	8.91688	-0.41102		CGAACTGAATGA_1_1_1_1_1_1_1_1_1_1_2	0.279897	0.159737		CTCAGCAATGGA_1_1_1_1_1_1_1_1_1_1	11.5438	-0.339542
TGTTAAGCAGTG_2_1_1_1_1_1_1_1_1_1_1_1_1	2.5877	0.178752		CGCCCGTCCTGT_2_1_1_1_1_1_1_2	16.1884	-0.120157		TACGATCGAACG_1_1_1_1_1	7.25841	-0.183492		CAGTCGCGGCAC_1_1_1_1_1_1_1_1_1_1_2	4.87144	-0.0543307		TGATCACCCCAA_1_1_1_1_1_1_1_1_1_1	17.7842	-0.362132
TCGAGGTAAGCA_2_1_1_1_1_1_1_1_1_1_1_1_1	2.8967	0.314099		CTGCCATTAACA_2_1_1_1_1_1_1_2	1.34353	0.148879		TACGAAAAGATT_1_1_1_1_1	7.5821	-0.159769		GAGCTGGCAGAA_1_1_1_1_1_1_1_1_1_1_2	10.3932	0.0832529		TGACCGAGACTC_1_1_1_1_1_1_1_1_1_1	17.164	0.0650481
TCGCTAAGCAGT_2_1_1_1_1_1_1_1_1_1_1_1_1	2.3832	-0.0765023		GGCGCAAGATCC_2_1_1_1_1_1_1_2	8.7631	-0.166832		CGCACCGAAAGT_1_1_1_1_1	12.5299	0.379969		TTGCTATCGATC_1_1_1_1_1_1_1_1_1_1_2	11.6607	-0.11396		CTGCCATAATAA_1_1_1_1_1_1_1_1_1_1	11.3167	-0.112877
CCTAAGCAGTGG_2_1_1_1_1_1_1_1_1_1_1_1_1	1.50032	-0.0541782		CTGCTACATGTT_2_1_1_1_1_1_1_2	13.5647	0.187305		CTAAGTCTACGT_1_1_1_1_1	10.6508	-0.100217		CTGCGACCCCCT_1_1_1_1_1_1_1_1_1_1_2	13.1723	0.0971678		TTCATCGCATCG_1_1_1_1_1_1_1_1_1_1	13.4816	0.517888
TCGGGGGGGGGG_2_1_1_1_1_1_1_1_1_1_1_1_1	2.31415	-0.268328		TTTTAGTGTCCT_2_1_1_1_1_1_1_2	11.6836	-0.0115403		TCAAGGTTAGTC_1_1_1_1_1	8.91703	-0.00822859		GCAAGAATGTGC_1_1_1_1_1_1_1_1_1_1_2	5.54872	-0.00113772		TCATGCATCACC_1_1_1_1_1_1_1_1_1_1	6.32375	0.429403
TCAAGTCTAAGC_2_1_1_1_1_1_1_1_1_1_1_1_1	4.6552	0.291972		GTGCCCGCCCCG_2_1_1_1_1_1_1_2	9.83189	0.141419		CCCCCATTAAGT_1_1_1_1_1	2.11473	-0.0848631		CCCCCAGTCGCG_1_1_1_1_1_1_1_1_1_1_2	5.95243	0.339551		CCCTACGCTTGG_1_1_1_1_1_1_1_1_1_1	17.8641	0.0463743
TCAAGGCTAAGC_2_1_1_1_1_1_1_1_1_1_1_1_1	2.79993	0.318968		CTACGTAGACCT_2_1_1_1_1_1_1_2	7.31105	-0.16565		TGACCCCCGGTC_1_1_1_1_1	10.4186	0.0153888		TTTAACTGCCGG_1_1_1_1_1_1_1_1_1_1_2	11.2312	0.111908		TCTATCGGCTAG_1_1_1_1_1_1_1_1_1_1	13.1203	-0.0999381
TAATGACAATAC_2_1_1_1_1_1_1_1_1_1_1_1_1	12.7311	-0.311768		CGCTACGGATGG_2_1_1_1_1_1_1_2	2.55761	-0.13841		CGCCAGAACCTA_1_1_1_1_1	8.81806	0.359827		CAGAATGGAGAA_1_1_1_1_1_1_1_1_1_1_2	13.1724	0.0968915		CACCATCGTGAC_1_1_1_1_1_1_1_1_1_1	19.8271	0.529542
TAGCTCGTTTCT_2_1_1_1_1_1_1_1_1_1_1_1_1	15.1608	-0.0805382		GCCCAAGATTGC_2_1_1_1_1_1_1_2	8.51688	0.00338896		TGCCCGCCACGC_1_1_1_1_1	8.91717	-0.266947		GTCTTGGTCGAA_1_1_1_1_1_1_1_1_1_1_2	9.07163	0.0701016		CGGTATCCCGTC_1_1_1_1_1_1_1_1_1_1	16.1487	0.0428372
TCACGATAGACC_2_1_1_1_1_1_1_1_1_1_1_1_1	8.66686	-0.282198		TGTGGTACAGAT_2_1_1_1_1_1_1_2	8.31074	-0.339418		TTGCGTGCGGCA_1_1_1_1_1	8.91731	-0.150112		GCCAGAATCTAC_1_1_1_1_1_1_1_1_1_1_2	10.5303	0.0474839		TACTCATCGGAT_1_1_1_1_1_1_1_1_1_1	17.869	0.502617
TTCTGTATCCAC_2_1_1_1_1_1_1_1_1_1_1_1_1	4.26803	-0.0256225		CCTACCCGTCTT_2_1_1_1_1_1_1_2	12.5	-0.0359062		TTCCTGCTGTCT_1_1_1_1_1	8.73503	0.23524		CCCACCTCTCTC_1_1_1_1_1_1_1_1_1_1_2	10.3634	0.0330715		TATAACTGGTGT_1_1_1_1_1_1_1_1_1_1	10.2483	0.355098
TATAAAGCTGCT_2_1_1_1_1_1_1_1_1_1_1_1_1	9.67726	0.228135		GTTAAGCGCTGA_2_1_1_1_1_1_1_2	6.76519	0.0337574		TCGTCTGTATCA_1_1_1_1_1	8.91746	0.00215471		TTAGTTCCACCA_1_1_1_1_1_1_1_1_1_1_2	10.0313	0.214261		TATCCGATAATA_1_1_1_1_1_1_1_1_1_1	16.3995	0.160242
TTGAAGAGACAA_2_1_1_1_1_1_1_1_1_1_1_1_1	2.72045	-0.138849		CGGCACGACCAT_2_1_1_1_1_1_1_2	11.0971	-0.310421		TACGCACACATT_1_1_1_1_1	8.57541	0.211418		CGGCACTTCCTC_1_1_1_1_1_1_1_1_1_1_2	9.21354	0.193569		CCGCCTCAACTG_1_1_1_1_1_1_1_1_1_1	19.2637	0.0846325
CCCCCGGACTCC_2_1_1_1_1_1_1_1_1_1_1_1_1	18.5131	0.0391303		GGTTCGGTACTA_2_1_1_1_1_1_1_2	16.2246	0.0407863		TGCCCTCTCTAC_1_1_1_1_1	7.26237	-0.152798		CCTAATTTGCTC_1_1_1_1_1_1_1_1_1_1_2	5.05466	0.257149		TCAAACAATCCA_1_1_1_1_1_1_1_1_1_1	8.46673	-0.0536469
CTCAGTCTAGTT_2_1_1_1_1_1_1_1_1_1_1_1_1	6.59202	-0.159617		TGCAGGGAGGCC_2_1_1_1_1_1_1_2	11.8776	-0.255884		CGTTAAACTCTG_1_1_1_1_1	12.5301	-0.186894		GTTGCACGTAGT_1_1_1_1_1_1_1_1_1_1_2	11.4105	0.132452		TGTAGCGTCAAC_1_1_1_1_1_1_1_1_1_1	19.8359	0.446542
TTTGAAGATTAC_2_1_1_1_1_1_1_1_1_1_1_1_1	13.857	0.254664		TTCAGTCGGGTT_2_1_1_1_1_1_1_2	8.51688	0.18446		CCCCGCGATGAT_1_1_1_1_1	10.2221	-0.155317		GCAGCTCAGACA_1_1_1_1_1_1_1_1_1_1_2	4.98245	-0.161654		CTAGCCGTCAGG_1_1_1_1_1_1_1_1_1_1	11.7498	-0.30682
TAGCCTCGATCT_2_1_1_1_1_1_1_1_1_1_1_1_1	13.133	0.191674		CCTAGCCTCTCC_2_1_1_1_1_1_1_2	13.5647	0.0727798		TGTAAGCGTGCT_1_1_1_1_1	8.74528	-0.0257451		CCTGAGGATTAG_1_1_1_1_1_1_1_1_1_1_2	10.0042	0.200711		CGCGCACGCTTA_1_1_1_1_1_1_1_1_1_1	19.4331	0.424031
CACCTGCCAGGG_2_1_1_1_1_1_1_1_1_1_1_1_1	12.8905	-0.100033		GCTCCTAGATGG_2_1_1_1_1_1_1_2	11.2965	0.141346		TTTGCCGGCGGA_1_1_1_1_1	12.5302	-0.368353		CAGGCTGGAAAA_1_1_1_1_1_1_1_1_1_1_2	9.18958	-0.0232378		CGGCCGCACGGG_1_1_1_1_1_1_1_1_1_1	16.2598	0.0700733
CTGAGGTCATAC_2_1_1_1_1_1_1_1_1_1_1_1_1	4.1526	-0.107527		CTCACAGTGATG_2_1_1_1_1_1_1_2	2.54353	-0.157527		TTGGCATCAAGG_1_1_1_1_1	12.5304	-0.276617		CGCCGAGATCTC_1_1_1_1_1_1_1_1_1_1_2	5.96762	-0.211434		TTGTCTGTAATG_1_1_1_1_1_1_1_1_1_1	13.924	0.759269
TACATTGGATGG_2_1_1_1_1_1_1_1_1_1_1_1_1	2.72238	-0.0600441		CCTCCATTAATA_2_1_1_1_1_1_1_2	8.43468	0.362564		TACTCAGAAGTT_1_1_1_1_1	10.1271	-0.220695		GCTCCCTCCCTG_1_1_1_1_1_1_1_1_1_1_2	7.82497	0.130983		TACAATCCGACT_1_1_1_1_1_1_1_1_1_1	13.6032	-0.478382
CTAACCTAACTG_2_1_1_1_1_1_1_1_1_1_1_1_1	18.5132	0.39696		CCACCGTCGACA_2_1_1_1_1_1_1_2	11.7626	-0.284029		CCCTCAATCTAT_1_1_1_1_1	12.0251	-0.280895		GAACAGATAAGA_1_1_1_1_1_1_1_1_1_1_2	13.1725	0.17228		CTCAGCGAACGT_1_1_1_1_1_1_1_1_1_1	19.8139	0.162658
CATGCCGGCTAT_2_1_1_1_1_1_1_1_1_1_1_1_1	12.4025	0.0802134		GCATCGTGCGGG_2_1_1_1_1_1_1_2	16.606	0.0375295		CGCAGCCCGTGC_1_1_1_1_1	10.2558	0.0403906		CCCGGGGATTAC_1_1_1_1_1_1_1_1_1_1_2	8.23287	0.394963		TACTTCTGTTTT_1_1_1_1_1_1_1_1_1_1	11.4084	0.148692
TTCCTCGCATAT_2_1_1_1_1_1_1_1_1_1_1_1_1	9.19545	-0.0113081		GTTATGCCATGT_2_1_1_1_1_1_1_2	15.2295	0.0615289		CAAGACTCGCTG_1_1_1_1_1	11.5738	-0.170933		TTGCCAACCAAT_1_1_1_1_1_1_1_1_1_1_2	12.6728	0.36599		CCATACTTAACT_1_1_1_1_1_1_1_1_1_1	14.1329	0.0766582
TTTCCTCGCTGC_2_1_1_1_1_1_1_1_1_1_1_1_1	18.4434	0.0508535		GAGTGTCTGCCC_2_1_1_1_1_1_1_2	17.192	0.0542781		TTTCAGTCATAG_1_1_1_1_1	9.58272	-0.0810867		CCTATCTACGTA_1_1_1_1_1_1_1_1_1_1_2	5.49089	0.0314022		TTGAAAACAGCA_1_1_1_1_1_1_1_1_1_1	13.6033	-0.048179
CTTCACCACGCC_2_1_1_1_1_1_1_1_1_1_1_1_1	14.1184	-0.355348		TAACGCCATTGG_2_1_1_1_1_1_1_2	3.26646	-0.0155169		TTCTATAGAGTG_1_1_1_1_1	8.9176	-0.126002		CAATTTGCCACT_1_1_1_1_1_1_1_1_1_1_2	13.1725	-0.00568415		TTAAGACCTTAT_1_1_1_1_1_1_1_1_1_1	17.0278	-0.111369
CTCCTCGATGCC_2_1_1_1_1_1_1_1_1_1_1_1_1	5.451	0.349762		CTGGATCCTGTT_2_1_1_1_1_1_1_2	2.54353	-0.296526		TACATGCGGGAG_1_1_1_1_1	11.3978	-0.0201925		CATATCCTGTAG_1_1_1_1_1_1_1_1_1_1_2	13.1726	-0.00341883		TACCCCTCTTGT_1_1_1_1_1_1_1_1_1_1	10.9799	-0.160302
TGAGTTTCATTC_2_1_1_1_1_1_1_1_1_1_1_1_1	14.6619	-0.252561		TGAGGGGGAGAG_2_1_1_1_1_1_1_2	0.907363	-0.289566		TGATTGTGCCCT_1_1_1_1_1	8.91775	-0.00122547		GCGGAATTCTCG_1_1_1_1_1_1_1_1_1_1_2	10.8623	0.245756		TGGTCCGGTGTC_1_1_1_1_1_1_1_1_1_1	13.176	0.0490557
TAGACAAAGCTC_2_1_1_1_1_1_1_1_1_1_1_1_1	9.50409	0.146438		TTACGCAGTCCG_2_1_1_1_1_1_1_2	11.5975	-0.144622		TAAAAGACTGTG_1_1_1_1_1	12.0187	-0.0191175		CACGAGGCGGGC_1_1_1_1_1_1_1_1_1_1_2	5.26418	-0.0475836		CACTGACTTAGG_1_1_1_1_1_1_1_1_1_1	11.2758	0.0559154
TAGAATTATCCC_2_1_1_1_1_1_1_1_1_1_1_1_1	2.45333	-0.313325		CCAGGGAGCTAC_2_1_1_1_1_1_1_2	14.3412	0.0289192		TGCATAGGTTTT_1_1_1_1_1	6.20881	0.0568708		CCTTGCAGCGTT_1_1_1_1_1_1_1_1_1_1_2	7.91198	0.0189154		TTGAGTAGGAAC_1_1_1_1_1_1_1_1_1_1	17.7925	0.0584168
TAAGTGAAGGCT_2_1_1_1_1_1_1_1_1_1_1_1_1	13.1173	0.64863		TGGACAAATGAT_2_1_1_1_1_1_1_2	12.8194	-0.0615934		TGAATGCCCTCC_1_1_1_1_1	10.2352	0.00789777		CTGAGAGGGTGA_1_1_1_1_1_1_1_1_1_1_2	5.52618	0.0108129		CTTAACTCATCC_1_1_1_1_1_1_1_1_1_1	17.9665	-0.0964083
TCACGCGCGTAG_2_1_1_1_1_1_1_1_1_1_1_1_1	4.08949	0.137686		CGCTATGCTCCT_2_1_1_1_1_1_1_2	2.56163	-0.0814652		TCGATTCTTCGT_1_1_1_1_1	10.1326	-0.136317		TGCATGGCGCCG_1_1_1_1_1_1_1_1_1_1_2	4.25324	0.0857076		CCTTAGATAACA_1_1_1_1_1_1_1_1_1_1	13.2096	0.384598
TGAATGATGGGT_2_1_1_1_1_1_1_1_1_1_1_1_1	8.25722	-0.234746		CCCCTCGCTCTT_2_1_1_1_1_1_1_2	11.6836	-0.0758888		TTTCAAAGTCAC_1_1_1_1_1	8.65147	0.0930491		CCAAATCTGGCC_1_1_1_1_1_1_1_1_1_1_2	10.3933	0.0640806		TATCGCTGCAAC_1_1_1_1_1_1_1_1_1_1	17.1734	-0.0863014
CCCTCACGGTCC_2_1_1_1_1_1_1_1_1_1_1_1_1	2.42042	0.155549		CGTACCACCTTA_2_1_1_1_1_1_1_2	5.02262	0.165339		CTATCTCAGTCC_1_1_1_1_1	8.91789	-0.0696388		GAACGTCATATG_1_1_1_1_1_1_1_1_1_1_2	10.2657	0.382224		CGCACTTTCGGA_1_1_1_1_1_1_1_1_1_1	12.946	0.205814
CATGTCTAGCCA_2_1_1_1_1_1_1_1_1_1_1_1_1	6.26841	-0.350026		CACCCCCCCGGG_2_1_1_1_1_1_1_2	9.26381	-0.284162		CGCAGACCGACC_1_1_1_1_1	12.5305	0.0668047		GCGACATCCCCC_1_1_1_1_1_1_1_1_1_1_2	11.4105	0.286356		CTCGTAGCACGA_1_1_1_1_1_1_1_1_1_1	8.47335	-0.012525
TAAAGCTAAGCA_2_1_1_1_1_1_1_1_1_1_1_1_1	10.569	0.0530884		CGAAAAGCCTAG_2_1_1_1_1_1_1_2	11.6836	-0.0789188		CTTCACGGCTTC_1_1_1_1_1	6.23148	-0.271441		TTAGCAAGGGTG_1_1_1_1_1_1_1_1_1_1_2	4.53354	0.0100641		CTAACCTGCCTT_1_1_1_1_1_1_1_1_1_1	13.0307	-0.0535898
CGGCGTAATACT_2_1_1_1_1_1_1_1_1_1_1_1_1	13.0771	-0.105269		CCACAGCGTCTC_2_1_1_1_1_1_1_2	6.70016	0.140913		TAGTGGAAACAG_1_1_1_1_1	10.6025	-0.224858		CGTAGTGGACCA_1_1_1_1_1_1_1_1_1_1_2	4.98393	-0.13848		TGACTCCCGGAT_1_1_1_1_1_1_1_1_1_1	17.7842	0.451676
TAATCCTACCGT_2_1_1_1_1_1_1_1_1_1_1_1_1	12.8862	0.17998		CTTCGCTCGGAA_2_1_1_1_1_1_1_2	8.54894	0.120595		TTCACGATCATA_1_1_1_1_1	7.3309	0.140735		CGGGCCACATGA_1_1_1_1_1_1_1_1_1_1_2	4.87918	-0.101949		TAACAAGAGCGG_1_1_1_1_1_1_1_1_1_1	15.6527	0.482624
TCACCCAGCTGA_2_1_1_1_1_1_1_1_1_1_1_1_1	9.50411	0.0274294		TTACCTAAAGTT_2_1_1_1_1_1_1_2	7.24831	0.0182235		TCAATCCGATCC_1_1_1_1_1	3.3353	-0.157564		TTAACGATCCGC_1_1_1_1_1_1_1_1_1_1_2	4.84294	0.199423		CCTGAGATCGTC_1_1_1_1_1_1_1_1_1_1	15.4179	0.190169
CAGCAGCAGCAC_2_1_1_1_1_1_1_1_1_1_1_1_1	9.29713	0.597676		CACATGCCTTAA_2_1_1_1_1_1_1_2	11.2532	0.016413		CCGGACCCTAAG_1_1_1_1_1	8.91803	-0.301506		TCGCAAGCTAAG_1_1_1_1_1_1_1_1_1_1_2	4.94715	0.0232032		TGATTCACGGCC_1_1_1_1_1_1_1_1_1_1	10.848	-0.16983
CATGAGAGCTGA_2_1_1_1_1_1_1_1_1_1_1_1_1	9.76098	-0.0353572		CCACGGACGTAG_2_1_1_1_1_1_1_2	2.54353	-0.136305		TTGAGGAGTCCA_1_1_1_1_1	6.29649	-0.130415		TACGGTCGCGTT_1_1_1_1_1_1_1_1_1_1_2	2.78615	0.0972829		CTGGTCCTAAAT_1_1_1_1_1_1_1_1_1_1	13.8009	0.147385
TCATCGGTGTCC_2_1_1_1_1_1_1_1_1_1_1_1_1	8.90029	0.0829145		TTTTGTCCAGAA_2_1_1_1_1_1_1_2	7.2091	-0.254782		TTTGATGGCGAC_1_1_1_1_1	9.93328	-0.0256173		CACTCCTTCCCG_1_1_1_1_1_1_1_1_1_1_2	11.6281	-0.219513		CGCGCTCTCGTG_1_1_1_1_1_1_1_1_1_1	20.0809	-0.109918
TAAGCCAAATCA_2_1_1_1_1_1_1_1_1_1_1_1_1	5.56801	0.350646		GAACGTGCGCGA_2_1_1_1_1_1_1_2	12.545	-0.0200095		TTGAGTAGAATT_1_1_1_1_1	11.4482	-0.272589		CCCGAGATCCTC_1_1_1_1_1_1_1_1_1_1_2	10.3704	-0.111918		TACTACGTCTTC_1_1_1_1_1_1_1_1_1_1	19.9571	0.128293
CCGTACCGCATA_2_1_1_1_1_1_1_1_1_1_1_1_1	8.10844	-0.0537161		GCGTCCACCCTT_2_1_1_1_1_1_1_2	14.3425	0.0711057		CAGTTCCACACG_1_1_1_1_1	9.3796	-0.24407		TTTTTCGGCACA_1_1_1_1_1_1_1_1_1_1_2	5.54455	0.216729		CCCTAAGCAGCG_1_1_1_1_1_1_1_1_1_1	13.9973	0.278684
TCTATCGTGACT_2_1_1_1_1_1_1_1_1_1_1_1_1	10.9495	-0.0599584		TTCACCCAACGT_2_1_1_1_1_1_1_2	9.97357	0.1793		TGGCTCGGAGTC_1_1_1_1_1	4.98826	-0.333778		CTACTTTGCAGA_1_1_1_1_1_1_1_1_1_1_2	5.2901	0.00632606		TCACTCGCCTCC_1_1_1_1_1_1_1_1_1_1	10.3719	0.0372364
TACCGAGTATGT_2_1_1_1_1_1_1_1_1_1_1_1_1	5.40731	-0.183517		TGGTTGTGCCAG_2_1_1_1_1_1_1_2	14.434	0.325853		CGTACTTGTAAT_1_1_1_1_1	8.91818	-0.144928		CGGTTAAAGACG_1_1_1_1_1_1_1_1_1_1_2	13.1726	0.188507		TTACATTGAAGT_1_1_1_1_1_1_1_1_1_1	16.2813	0.24558
TTAAGTCATCAA_2_1_1_1_1_1_1_1_1_1_1_1_1	10.6373	0.0525635		GACAGCCCAAGT_2_1_1_1_1_1_1_2	8.17898	-0.400744		TCGTACATATGG_1_1_1_1_1	8.59958	0.198209		CTGCCAGATGCG_1_1_1_1_1_1_1_1_1_1_2	5.97445	0.0174339		CCGACATATAGC_1_1_1_1_1_1_1_1_1_1	15.4688	0.140999
CCACTGGATCTT_2_1_1_1_1_1_1_1_1_1_1_1_1	6.98582	-0.0550075		TTCGACGCACTG_2_1_1_1_1_1_1_2	9.83359	0.123685		TGTGACTTCTGC_1_1_1_1_1	9.60022	-0.0108564		CTCATATTATAT_1_1_1_1_1_1_1_1_1_1_2	7.06907	0.326867		CTGGACCGACGA_1_1_1_1_1_1_1_1_1_1	12.2	-0.582604
TTACTTGCTCTT_2_1_1_1_1_1_1_1_1_1_1_1_1	4.09431	0.225015		GTCGCGATCCGA_2_1_1_1_1_1_1_2	12.0225	-0.0828344		TATGAATTTGCG_1_1_1_1_1	7.64101	-0.00266206		CTTAACGGTAAG_1_1_1_1_1_1_1_1_1_1_2	5.97323	0.148278		TGTGTTCCTCTA_1_1_1_1_1_1_1_1_1_1	20.6278	-0.105646
CCCGTGAGTTAG_2_1_1_1_1_1_1_1_1_1_1_1_1	9.68299	0.0881004		GTGCTGCTCCTG_2_1_1_1_1_1_1_2	16.606	0.229458		TCGACATTGCTT_1_1_1_1_1	4.9884	-0.329813		CGGATAGAATTA_1_1_1_1_1_1_1_1_1_1_2	13.1727	0.468562		TTGTCCGGATCC_1_1_1_1_1_1_1_1_1_1	15.2031	0.250142
CCCACGAAGAGT_2_1_1_1_1_1_1_1_1_1_1_1_1	10.1321	-0.289943		CCCTGTAACTTA_2_1_1_1_1_1_1_2	2.54353	0.00123441		TTCTTCAGAAGG_1_1_1_1_1	2.85529	-0.0809641		GGTCAGATAGGT_1_1_1_1_1_1_1_1_1_1_2	2.71717	0.109391		TCAACTCGATGG_1_1_1_1_1_1_1_1_1_1	13.0768	0.189716
TAGCACCGTGCC_2_1_1_1_1_1_1_1_1_1_1_1_1	4.3467	-0.31676		TTCCCTCCAGGC_2_1_1_1_1_1_1_2	6.16	-0.104878		CCGTAACCATAC_1_1_1_1_1	12.5307	0.312094		CAGAGATCTAAC_1_1_1_1_1_1_1_1_1_1_2	10.5188	0.0600778		TAAACCTAGAGC_1_1_1_1_1_1_1_1_1_1	13.9109	0.316517
TAAGATTTACCC_2_1_1_1_1_1_1_1_1_1_1_1_1	13.0984	-0.239976		GCAATGCCAATA_2_1_1_1_1_1_1_2	9.30838	0.326307		TTACCAAACCAA_1_1_1_1_1	10.4188	-0.377498		CGCCCGACGACG_1_1_1_1_1_1_1_1_1_1_2	5.96768	-0.0721655		TAACTTTCGTTT_1_1_1_1_1_1_1_1_1_1	20.7605	0.215256
CGTACCAGCTAA_2_1_1_1_1_1_1_1_1_1_1_1_1	10.1321	0.207751		TTGGACCGTTCA_2_1_1_1_1_1_1_2	10.0111	-0.301323		TTGCTCGAAGTA_1_1_1_1_1	10.4189	0.22843		GTCGTGTGGGGG_1_1_1_1_1_1_1_1_1_1_2	11.6033	-0.0523745		CAACCAGTATGA_1_1_1_1_1_1_1_1_1_1	18.3749	0.127562
TAAACCGTATTT_2_1_1_1_1_1_1_1_1_1_1_1_1	9.50413	0.220425		TGCCAGAGGCTA_2_1_1_1_1_1_1_2	1.34304	0.0978487		TAACCCAACTAA_1_1_1_1_1	9.63496	0.134062		TTCGTACGTCAC_1_1_1_1_1_1_1_1_1_1_2	8.639	0.0219469		CGACCGATGAAC_1_1_1_1_1_1_1_1_1_1	10.8837	-0.0757971
CTGCTGTTAACT_2_1_1_1_1_1_1_1_1_1_1_1_1	8.77103	-0.209864		CCGTCTTGTCAG_2_1_1_1_1_1_1_2	16.7769	0.212514		TAAGGCAATTAT_1_1_1_1_1	5.93501	-0.094908		GGTTATATACTA_1_1_1_1_1_1_1_1_1_1_2	5.54334	0.00673165		TAATCGTTCGCC_1_1_1_1_1_1_1_1_1_1	20.2661	0.217154
TTCAAGCCACGA_2_1_1_1_1_1_1_1_1_1_1_1_1	12.7299	0.0871221		CTTCTCAATACG_2_1_1_1_1_1_1_2	11.7141	-0.11538		TCCATTCCGATT_1_1_1_1_1	5.51873	-0.124782		CAGCCTGGTCCA_1_1_1_1_1_1_1_1_1_1_2	13.1728	-0.198405		TAACTGTTTCTC_1_1_1_1_1_1_1_1_1_1	8.2864	0.0369417
CGCTGACGTTAC_2_1_1_1_1_1_1_1_1_1_1_1_1	8.78834	0.0870243		TACACCCCCATA_2_1_1_1_1_1_1_2	6.9674	0.00737376		TCGCTCGCAACA_1_1_1_1_1	8.91832	0.0105222		CGCTGCGGTCGC_1_1_1_1_1_1_1_1_1_1_2	10.3635	-0.00770196		TCTTTGTGAGGC_1_1_1_1_1_1_1_1_1_1	13.9974	-0.139848
CCGGCACACATA_2_1_1_1_1_1_1_1_1_1_1_1_1	8.41608	-0.234989		CTGTTAACGTAT_2_1_1_1_1_1_1_2	11.6887	-0.333469		TGTGACGCGTCG_1_1_1_1_1	4.10147	-0.25072		GCCTCGTCTAGC_1_1_1_1_1_1_1_1_1_1_2	13.0294	0.367617		TCAGAGATCACC_1_1_1_1_1_1_1_1_1_1	17.869	-0.579297
TAGATGGTGTCA_2_1_1_1_1_1_1_1_1_1_1_1_1	10.5628	-0.0140285		CCGCCCGAATAG_2_1_1_1_1_1_1_2	11.7149	-0.191118		CTTCTCGACACA_1_1_1_1_1	9.08027	-0.0490279		GCTGTCGATAGA_1_1_1_1_1_1_1_1_1_1_2	7.16712	0.052829		TGATCACGTTCC_1_1_1_1_1_1_1_1_1_1	10.7595	0.0688592
TGTCATGTTCCG_2_1_1_1_1_1_1_1_1_1_1_1_1	11.6439	0.115236		GAGGCTTTTCGC_2_1_1_1_1_1_1_2	17.2463	0.0222718		TAGCCTATCTGT_1_1_1_1_1	6.14691	-0.207925		TTGGGGCAAGCA_1_1_1_1_1_1_1_1_1_1_2	7.05425	0.113581		CTCAACTGACAA_1_1_1_1_1_1_1_1_1_1	10.6568	-0.017514
CCGCCCACGTTT_2_1_1_1_1_1_1_1_1_1_1_1_1	8.565	-0.287631		TTGCCGTCTTTA_2_1_1_1_1_1_1_2	12.3957	-0.141691		CCAAAATCCATT_1_1_1_1_1	4.98854	0.0752777		CCGATCCTATTA_1_1_1_1_1_1_1_1_1_1_2	9.8548	0.386591		TTAATCTCCTCC_1_1_1_1_1_1_1_1_1_1	16.1084	0.480916
TTAAAGAGCTAT_2_1_1_1_1_1_1_1_1_1_1_1_1	9.81452	-0.0587543		GTCTCGAAGTCT_2_1_1_1_1_1_1_2	13.02	0.32306		CATCGCACGTCA_1_1_1_1_1	12.5308	0.195801		TGTTCAGCGCGT_1_1_1_1_1_1_1_1_1_1_2	8.32761	-0.105013		TCCGAGTCTCAG_1_1_1_1_1_1_1_1_1_1	18.8358	0.318171
CGTCCCACTTGA_2_1_1_1_1_1_1_1_1_1_1_1_1	13.0394	0.295191		CCTAGATCCGTG_2_1_1_1_1_1_1_2	6.53705	0.183707		TGTGTAAGCTTT_1_1_1_1_1	4.29797	0.173424		CCCAGATGCACC_1_1_1_1_1_1_1_1_1_1_2	5.96774	-0.119335		TAGCCACAAGCG_1_1_1_1_1_1_1_1_1_1	14.1708	0.00356193
CCCCTCACCTAG_2_1_1_1_1_1_1_1_1_1_1_1_1	9.50415	0.00820867		CCATGAGGGGTA_2_1_1_1_1_1_1_2	4.61265	0.0259865		TCAAAGAAGAAC_1_1_1_1_1	6.29663	-0.434439		GCACCCAAGTTA_1_1_1_1_1_1_1_1_1_1_2	4.39496	-0.107306		TGGAAGCCTCGC_1_1_1_1_1_1_1_1_1_1	13.2096	-0.011936
TACGGTATCACA_2_1_1_1_1_1_1_1_1_1_1_1_1	9.81974	0.143668		CCTAGTGCAATT_2_1_1_1_1_1_1_2	11.6836	0.0657376		TCTAAAGCTCTC_1_1_1_1_1	3.78719	-0.0210156		GTATAACACGAA_1_1_1_1_1_1_1_1_1_1_2	9.71065	0.172094		CAGGACCGGTGA_1_1_1_1_1_1_1_1_1_1	13.0761	-0.0551796
CGCCGCCCCATT_2_1_1_1_1_1_1_1_1_1_1_1_1	2.7224	0.280265		GCTAAGACGCGA_2_1_1_1_1_1_1_2	8.51688	0.0462315		TTATTTATCGGC_1_1_1_1_1	5.93906	-0.241816		CTCATTGATTTT_1_1_1_1_1_1_1_1_1_1_2	11.8758	0.0430387		CACTCCACCCGT_1_1_1_1_1_1_1_1_1_1	18.9692	0.112173
CCGTACACATGG_2_1_1_1_1_1_1_1_1_1_1_1_1	12.4802	0.065552		CGCGGGCCTTAA_2_1_1_1_1_1_1_2	7.33041	-0.085868		CCTCAAAACAGC_1_1_1_1_1	12.0217	0.256138		CCCTTCCCTCCG_1_1_1_1_1_1_1_1_1_1_2	12.0047	-0.143159		CCGTTTCACAGG_1_1_1_1_1_1_1_1_1_1	12.0827	0.0444927
TGGCGCTGCAGG_2_1_1_1_1_1_1_1_1_1_1_1_1	9.82936	6.0601e-05		GCACGTGATTAC_2_1_1_1_1_1_1_2	8.14251	0.0301971		CGAAGGAAGGGA_1_1_1_1_1	5.24644	-0.277194		GTATTAGCGCCC_1_1_1_1_1_1_1_1_1_1_2	7.04869	0.397142		TTGCCGAGTACG_1_1_1_1_1_1_1_1_1_1	17.7842	-0.226118
CTGTCGCTACAC_2_1_1_1_1_1_1_1_1_1_1_1_1	12.4148	-0.145387		CTACATGCATTG_2_1_1_1_1_1_1_2	8.4038	-0.157995		TCAACAACAACA_1_1_1_1_1	6.13614	-0.438494		CGGAAATACTTG_1_1_1_1_1_1_1_1_1_1_2	11.0654	0.0585287		TGCAATTCTACT_1_1_1_1_1_1_1_1_1_1	11.1259	0.16631
TTTTATGTTCGC_2_1_1_1_1_1_1_1_1_1_1_1_1	9.6562	-0.190341		CCAGAGTTGTTC_2_1_1_1_1_1_1_2	15.6539	-0.0149103		CTAACGCATTTC_1_1_1_1_1	7.35064	-0.0174766		CGCGCGTATCAC_1_1_1_1_1_1_1_1_1_1_2	12.5079	-0.148122		TCCGGATTATCA_1_1_1_1_1_1_1_1_1_1	18.3497	0.4228
CTCAGGAAACCC_2_1_1_1_1_1_1_1_1_1_1_1_1	10.8169	-0.102957		CCGACCGCATCA_2_1_1_1_1_1_1_2	9.85669	0.191836		TACGCATATAGT_1_1_1_1_1	8.91847	-0.0265468		GCACAGCGCAGT_1_1_1_1_1_1_1_1_1_1_2	11.4919	0.0890388		TACGGTCGAAGA_1_1_1_1_1_1_1_1_1_1	9.28421	-0.401951
TTGAGAGGGCGG_2_1_1_1_1_1_1_1_1_1_1_1_1	4.65522	0.146434		CCCGCCTCCAAA_2_1_1_1_1_1_1_2	11.2781	-0.29224		CGACCCATGAGA_1_1_1_1_1	11.5702	0.158268		CGTCCATCAGAA_1_1_1_1_1_1_1_1_1_1_2	7.2768	-0.152029		TAAGTACTGACT_1_1_1_1_1_1_1_1_1_1	9.71951	0.422701
TGTTTACCGCTC_2_1_1_1_1_1_1_1_1_1_1_1_1	4.10928	-0.233592		CAAATAATTCGA_2_1_1_1_1_1_1_2	10.4133	0.113933		CGGCGACAGCCC_1_1_1_1_1	6.79126	-0.217384		CCGATAGAGTCT_1_1_1_1_1_1_1_1_1_1_2	4.53066	-0.217415		TGTCTTTTGGGT_1_1_1_1_1_1_1_1_1_1	14.4162	0.46611
TATCGGCTTTTT_2_1_1_1_1_1_1_1_1_1_1_1_1	3.58556	0.272996		CCATCCACCCCC_2_1_1_1_1_1_1_2	7.70143	-0.0334221		CTGGCCTCCAAT_1_1_1_1_1	7.37008	0.137399		TCGACTTCTGCT_1_1_1_1_1_1_1_1_1_1_2	8.8279	0.577726		TCTTTCAAGTCT_1_1_1_1_1_1_1_1_1_1	8.28643	0.301042
TAAACGCCGGGA_2_1_1_1_1_1_1_1_1_1_1_1_1	9.41489	0.115509		CTTACACGTCGT_2_1_1_1_1_1_1_2	1.29529	-0.134038		TCTTGAGCATGG_1_1_1_1_1	9.08041	-0.301406		TATAGGCGCACA_1_1_1_1_1_1_1_1_1_1_2	4.52153	-0.0997342		TGCTCTTCAATC_1_1_1_1_1_1_1_1_1_1	20.8488	0.453722
TAGCTGACGCAC_2_1_1_1_1_1_1_1_1_1_1_1_1	9.15098	-0.247018		TCCAGCGTCCCT_2_1_1_1_1_1_1_2	2.27369	0.158984		CGTCTCGATAGG_1_1_1_1_1	12.531	0.0450071		TGCACAAAATCG_1_1_1_1_1_1_1_1_1_1_2	2.78621	0.39336		TTGAGGGAGTGA_1_1_1_1_1_1_1_1_1_1	8.78169	-0.582849
TATAAGCAGGGT_2_1_1_1_1_1_1_1_1_1_1_1_1	4.09784	0.29775		TCAGCCCACTAG_2_1_1_1_1_1_1_2	4.75074	0.235339		TGCACGCGTTAA_1_1_1_1_1	10.1732	-0.108956		GTGTATGGAGGA_1_1_1_1_1_1_1_1_1_1_2	4.96807	0.356359		TTAATTGAGAGC_1_1_1_1_1_1_1_1_1_1	11.5745	0.266678
TGGCCCGTAGTT_2_1_1_1_1_1_1_1_1_1_1_1_1	8.64785	-0.20314		TCGGAAATGGAC_2_1_1_1_1_1_1_2	8.17344	-0.172323		TTTTCACATTTT_1_1_1_1_1	7.94837	-0.220791		GCGTCTTGATGC_1_1_1_1_1_1_1_1_1_1_2	9.84586	0.0156208		TGATTGTGCTCG_1_1_1_1_1_1_1_1_1_1	20.7129	0.500696
TTTCGGTCTGGT_2_1_1_1_1_1_1_1_1_1_1_1_1	1.9993	-0.200778		TACGGTGGGCTG_2_1_1_1_1_1_1_2	1.85514	0.156428		CGGATGAATTAC_1_1_1_1_1	12.5699	0.241521		GTCCACGTCGGT_1_1_1_1_1_1_1_1_1_1_2	0.000236842	0.155596		TATCGGCCCTGG_1_1_1_1_1_1_1_1_1_1	13.0301	0.422169
CGCGTCAAAGCC_2_1_1_1_1_1_1_1_1_1_1_1_1	12.1165	0.453139		TTGTGCTGTCAC_2_1_1_1_1_1_1_2	11.6836	0.03063		TTCGGTAAATAC_1_1_1_1_1	5.78279	0.215882		GTGTCCAGATCA_1_1_1_1_1_1_1_1_1_1_2	12.0701	-0.14759		TGTCGGAGGATT_1_1_1_1_1_1_1_1_1_1	8.66785	-0.138064
TTCCGTCCTGCA_2_1_1_1_1_1_1_1_1_1_1_1_1	9.50417	-0.0910191		TCTAACCCCATT_2_1_1_1_1_1_1_2	8.78894	0.0948052		TATTCGCGCCGA_1_1_1_1_1	8.91861	-0.0158367		CACAAAACCCTG_1_1_1_1_1_1_1_1_1_1_2	4.3263	0.031079		CTCAATTGTCAC_1_1_1_1_1_1_1_1_1_1	17.9175	0.405953
TGAAATCGAAAA_2_1_1_1_1_1_1_1_1_1_1_1_1	13.8708	0.323014		TTATCAAACGTT_2_1_1_1_1_1_1_2	16.7769	-0.0536495		CAATTGGCACCT_1_1_1_1_1	4.47794	-0.194959		CAGTGATGACAT_1_1_1_1_1_1_1_1_1_1_2	13.1728	0.0233713		CCCGGGTAACAA_1_1_1_1_1_1_1_1_1_1	9.14948	0.212721
CTTTCACCCGGC_2_1_1_1_1_1_1_1_1_1_1_1_1	8.21785	0.000310306		TTTAAGTTGTGC_2_1_1_1_1_1_1_2	7.76367	-0.28956		TAGCGAGATATC_1_1_1_1_1	5.84469	0.110855		CTTGCCGTACTA_1_1_1_1_1_1_1_1_1_1_2	12.409	0.0684026		TGAAGGGTCAAA_1_1_1_1_1_1_1_1_1_1	11.0786	0.0361632
TAATCGTCGGCA_2_1_1_1_1_1_1_1_1_1_1_1_1	9.40332	0.142534		TGGGCCGCCAGC_2_1_1_1_1_1_1_2	2.34981	-0.0843925		TTGTGCCACAAG_1_1_1_1_1	9.51296	-0.309327		GACTCTAGACGG_1_1_1_1_1_1_1_1_1_1_2	12.0654	-0.193923		CGGCGAACCTGG_1_1_1_1_1_1_1_1_1_1	10.1462	-0.282165
CAAGCCCGCCAG_2_1_1_1_1_1_1_1_1_1_1_1_1	4.16916	0.0927009		TCGATCACGGAA_2_1_1_1_1_1_1_2	8.62552	-0.120832		TAAAAAACTACG_1_1_1_1_1	7.65142	-0.394733		GCTAGAAAGCCC_1_1_1_1_1_1_1_1_1_1_2	5.9678	-0.240858		TCGGCAGACAAA_1_1_1_1_1_1_1_1_1_1	11.0787	0.0752976
TGGATTGGGTAC_2_1_1_1_1_1_1_1_1_1_1_1_1	2.72242	0.160112		CGCATCACATAC_2_1_1_1_1_1_1_2	1.29577	-0.00968853		TTCCAATTTGAT_1_1_1_1_1	4.55722	-0.0700375		TGCCGTATTCTC_1_1_1_1_1_1_1_1_1_1_2	1.16347	0.289415		CTGACGGTACAA_1_1_1_1_1_1_1_1_1_1	18.0417	0.22492
TGAAGGTAACAT_2_1_1_1_1_1_1_1_1_1_1_1_1	8.87583	-0.161563		CACCGCTGAAAC_2_1_1_1_1_1_1_2	14.0653	-0.275472		TTGAAATACGTA_1_1_1_1_1	5.9255	0.621548		GAAACGCTACCG_1_1_1_1_1_1_1_1_1_1_2	13.1118	0.0999749		TGATCATCTGAT_1_1_1_1_1_1_1_1_1_1	14.2182	-0.023035
CATAGTCTTGTT_2_1_1_1_1_1_1_1_1_1_1_1_1	9.74295	0.135289		CCGCTAGCGGGA_2_1_1_1_1_1_1_2	16.1883	0.00858311		TGCTAGACTTTA_1_1_1_1_1	5.86047	-0.357942		CCGTGTCTGGCG_1_1_1_1_1_1_1_1_1_1_2	5.96786	-0.11626		TTCGCATTTACA_1_1_1_1_1_1_1_1_1_1	20.2661	0.132544
CTTGAGTTAGGA_2_1_1_1_1_1_1_1_1_1_1_1_1	8.64129	0.13523		CAACGTGGACGC_2_1_1_1_1_1_1_2	11.0968	0.0243177		CCGAATTCTGTT_1_1_1_1_1	5.53989	0.40725		TTCCGTTCCCTA_1_1_1_1_1_1_1_1_1_1_2	5.96792	0.0378535		CCGGAACAGAAG_1_1_1_1_1_1_1_1_1_1	9.32454	-0.0135571
TAAGCAGTGGTA_1_1_1_1_1_1_1_1_1_1_1_1	3.40466	-0.0512991		CCGGCTTGATTT_2_1_1_1_1_1_1_2	2.34981	0.26475		TGCCAATTCCAA_1_1_1_1_1	12.5311	-0.0467662		CGAAGACGCCCA_1_1_1_1_1_1_1_1_1_1_2	13.0937	0.277656		TATCTGGACCGC_1_1_1_1_1_1_1_1_1_1	10.8413	-0.153145
TCAAGCAGTGGT_1_1_1_1_1_1_1_1_1_1_1_1	3.37118	0.194914		GTAGGCTACACC_2_1_1_1_1_1_1_2	9.34253	0.159907		TCCCAATTCCCA_1_1_1_1_1	7.34828	-0.0817647		GATCATCATTCC_1_1_1_1_1_1_1_1_1_1_2	13.1729	0.105393		CGCATCTCCGCT_1_1_1_1_1_1_1_1_1_1	10.1511	-0.267151
TCCCTAAGCAGT_1_1_1_1_1_1_1_1_1_1_1_1	6.86106	0.346092		GTGTGTGGACGT_2_1_1_1_1_1_1_2	8.53255	-0.0466744		TCATGAGTCGGG_1_1_1_1_1	8.91875	-0.029696		GCAATTCTCTGT_1_1_1_1_1_1_1_1_1_1_2	0.279956	0.441423		TAGTTTCAGGAG_1_1_1_1_1_1_1_1_1_1	20.535	0.416686
TCCAAGCAGTGG_1_1_1_1_1_1_1_1_1_1_1_1	3.41905	-0.0742584		CTTACCCGCCTC_2_1_1_1_1_1_1_2	9.65316	-0.181494		CGGATACCCCCC_1_1_1_1_1	6.4305	-0.206584		GCCGTGCGGAGT_1_1_1_1_1_1_1_1_1_1_2	1.39928	0.18168		CGAATCAGCGCG_1_1_1_1_1_1_1_1_1_1	14.1011	0.827801
AAGCAGTGGTAT_1_1_1_1_1_1_1_1_1_1_1_1	6.58481	0.046558		TGTGACCCTGGT_2_1_1_1_1_1_1_2	4.33591	-0.1163		TACCATGGGAAC_1_1_1_1_1	9.57476	-0.252627		CTAAATACCAGG_1_1_1_1_1_1_1_1_1_1_2	11.8142	0.249173		TACCCCTAGCCA_1_1_1_1_1_1_1_1_1_1	13.0222	0.575709
TGTAAGCAGTGG_1_1_1_1_1_1_1_1_1_1_1_1	3.97901	-0.350098		TGTTGAAAGCAG_2_1_1_1_1_1_1_2	11.1049	-0.12505		TGTGAAGCTTTA_1_1_1_1_1	8.9189	0.0952307		CGCGAGTCATTG_1_1_1_1_1_1_1_1_1_1_2	12.3012	0.15231		TCAAACGGACTC_1_1_1_1_1_1_1_1_1_1	13.9109	0.159642
TCCTAAGCAGTG_1_1_1_1_1_1_1_1_1_1_1_1	15.6172	0.188385		CGGGGGGGCACC_2_1_1_1_1_1_1_2	6.16	-0.125404		CTTGAACCGGTT_1_1_1_1_1	8.66512	-0.205994		TATCGGAGAAGT_1_1_1_1_1_1_1_1_1_1_2	11.2978	0.436453		TATACTGGCGCA_1_1_1_1_1_1_1_1_1_1	20.7605	-0.187323
TGTTAAGCAGTG_1_1_1_1_1_1_1_1_1_1_1_1	3.94293	-0.10799		CGTTACCGGTTA_2_1_1_1_1_1_1_2	15.0298	-0.164676		CCTTGGTCCGAG_1_1_1_1_1	6.22912	0.479738		CAGGGTCTACAA_1_1_1_1_1_1_1_1_1_1_2	13.1729	0.0386277		TGGACCGCCTAT_1_1_1_1_1_1_1_1_1_1	12.5251	-0.353661
TCGGTCTAAGCA_1_1_1_1_1_1_1_1_1_1_1_1	1.49091	-0.125786		TGTTATCCGTCG_2_1_1_1_1_1_1_2	16.1876	0.497519		TGTTAAGTATCG_1_1_1_1_1	3.99344	-0.290433		CTTGAGGAGCGA_1_1_1_1_1_1_1_1_1_1_2	5.96798	-0.165636		TTAGATTCTACT_1_1_1_1_1_1_1_1_1_1	20.8488	-0.0566791
CCTAAGCAGTGG_1_1_1_1_1_1_1_1_1_1_1_1	12.4802	-0.224987		CTGGAACTCAAA_2_1_1_1_1_1_1_2	11.9699	-0.0276287		TCAAAATACTCC_1_1_1_1_1	6.29678	-0.303801		TTCTACTAAGGC_1_1_1_1_1_1_1_1_1_1_2	8.60356	0.255397		TGAGAAATGATT_1_1_1_1_1_1_1_1_1_1	11.5745	0.299305
TATCGTGTTAAG_1_1_1_1_1_1_1_1_1_1_1_1	10.5732	0.1625		GTGCACAATAAT_2_1_1_1_1_1_1_2	11.6836	-0.166647		TATGAGGAGGAC_1_1_1_1_1	4.51635	0.656067		CGCTTTATAGTA_1_1_1_1_1_1_1_1_1_1_2	5.96803	-0.034814		TAGCGTTGTCAA_1_1_1_1_1_1_1_1_1_1	13.176	0.670092
TCGCCTAAGCAG_1_1_1_1_1_1_1_1_1_1_1_1	4.10703	-0.151592		TTGTTGTTTGCC_2_1_1_1_1_1_1_2	6.16	-0.0400498		TAGTACAAGCGA_1_1_1_1_1	4.98869	0.0075906		CCCTACGATCAT_1_1_1_1_1_1_1_1_1_1_2	7.02957	-0.090338		TTACTGGCCGAT_1_1_1_1_1_1_1_1_1_1	8.88363	0.201628
TCGGGGGGGGGG_1_1_1_1_1_1_1_1_1_1_1_1	2.6866	0.356101		TAGACGTCTTAG_2_1_1_1_1_1_1_2	0.87999	0.399436		TCATATAACATG_1_1_1_1_1	11.5937	0.0330585		TGTGAACCGTAT_1_1_1_1_1_1_1_1_1_1_2	0.280015	0.302904		CGTATTCCCAAT_1_1_1_1_1_1_1_1_1_1	18.9693	0.0409442
TTGCCGACTTAA_1_1_1_1_1_1_1_1_1_1_1_1	5.69369	0.122375		TTGCACCACAAC_2_1_1_1_1_1_1_2	5.82829	0.0690816		TATAGTAGTAAT_1_1_1_1_1	2.9903	-0.13996		GCGAAGGAAAGG_1_1_1_1_1_1_1_1_1_1_2	10.2666	-0.0539106		TAGTGGGTTTTT_1_1_1_1_1_1_1_1_1_1	7.84983	-0.17157
TTTTAGCCCGGA_1_1_1_1_1_1_1_1_1_1_1_1	17.4398	-0.114765		TCAGATGATGGT_2_1_1_1_1_1_1_2	6.43438	-0.124176		TGCAAACAAAAC_1_1_1_1_1	7.28045	-0.341267		CGGCTAGTTCGT_1_1_1_1_1_1_1_1_1_1_2	3.75495	0.0836333		TGCCAGATTGTG_1_1_1_1_1_1_1_1_1_1	8.66789	0.063731
TTGCAGGTGTCT_1_1_1_1_1_1_1_1_1_1_1_1	10.5629	-0.168845		GGTCGGCCCCGA_2_1_1_1_1_1_1_2	5.82572	-0.166792		CATAACAATCGC_1_1_1_1_1	5.99141	0.0709046		CCCGGTTCTGAG_1_1_1_1_1_1_1_1_1_1_2	10.3862	0.306021		TATAAGGCTCGG_1_1_1_1_1_1_1_1_1_1	10.7387	0.0814333
CGCGATCCCTGG_1_1_1_1_1_1_1_1_1_1_1_1	16.7496	0.0269603		CCTAGCTTAACA_2_1_1_1_1_1_1_2	9.66071	0.118591		CCGATTTTCAAC_1_1_1_1_1	10.138	-0.0281152		GTCGGCGCACGT_1_1_1_1_1_1_1_1_1_1_2	10.2569	0.0425227		CGTTTGATGGCG_1_1_1_1_1_1_1_1_1_1	17.2483	0.219529
TAGGTTGTATGC_1_1_1_1_1_1_1_1_1_1_1_1	16.7078	0.0360961		CTAACCAGCAGT_2_1_1_1_1_1_1_2	12.5077	0.167405		TCGACGTAAGAC_1_1_1_1_1	4.98414	-0.178204		CCCTAAGCCTTG_1_1_1_1_1_1_1_1_1_1_2	4.5336	0.0402016		CCACATAGTGGC_1_1_1_1_1_1_1_1_1_1	11.126	0.182797
CGCTCGGCATCC_1_1_1_1_1_1_1_1_1_1_1_1	16.6797	0.0361943		CCAAGTACCCAG_2_1_1_1_1_1_1_2	5.52543	0.00814113		TCGACATCTTGA_1_1_1_1_1	7.99041	-0.195394		TTGATCTTCTTT_1_1_1_1_1_1_1_1_1_1_2	4.96813	0.105617		CCACACAGTGGA_1_1_1_1_1_1_1_1_1_1	14.2407	-0.00455723
CCGGGAGTCTTG_1_1_1_1_1_1_1_1_1_1_1_1	4.49907	-0.0979214		GCTATCCGTAGT_2_1_1_1_1_1_1_2	6.18241	-0.0656508		CTGTAAACAGGT_1_1_1_1_1	4.88204	0.206831		TTCGTGTGGGCA_1_1_1_1_1_1_1_1_1_1_2	9.54074	-0.0130815		TTAGTCGAGCGT_1_1_1_1_1_1_1_1_1_1	19.3428	-0.146976
TCTCCATTCGAT_1_1_1_1_1_1_1_1_1_1_1_1	17.1443	-0.040581		GGCTCGTCCGCA_2_1_1_1_1_1_1_2	9.30364	-0.340424		TGGGTTCCACCC_1_1_1_1_1	8.30991	0.0729519		CTTGTAGCTATG_1_1_1_1_1_1_1_1_1_1_2	10.2621	0.0728902		TGTTCGGGCTGA_1_1_1_1_1_1_1_1_1_1	10.7242	0.435601
TCGGCCCCGATT_1_1_1_1_1_1_1_1_1_1_1_1	16.8666	0.317175		GGTCAAGGGGAG_2_1_1_1_1_1_1_2	12.8033	0.139847		TACAAGTCTTCC_1_1_1_1_1	6.29692	-0.337734		CTCTTATCGGGT_1_1_1_1_1_1_1_1_1_1_2	4.1137	0.102659		TAAGCTCCGACA_1_1_1_1_1_1_1_1_1_1	13.9659	-0.111885
CTGCAACCCGAA_1_1_1_1_1_1_1_1_1_1_1_1	17.4066	0.0320314		CGTGTCACGCTA_2_1_1_1_1_1_1_2	6.18866	0.214922		TGCGGCCCTGTG_1_1_1_1_1	5.03958	-0.299795		TATTAGCTCCCC_1_1_1_1_1_1_1_1_1_1_2	12.3013	-0.000724986		TGGACTATGAAT_1_1_1_1_1_1_1_1_1_1	11.4083	0.160696
TCACCAATTTCG_1_1_1_1_1_1_1_1_1_1_1_1	17.3802	0.234668		CTTGGGCTTGGA_2_1_1_1_1_1_1_2	12.8033	-0.0355818		CTGAGGCAGTAA_1_1_1_1_1	8.91904	-0.013029		GTATTTATATCA_1_1_1_1_1_1_1_1_1_1_2	10.3127	-0.125852		TATTTGACCTAT_1_1_1_1_1_1_1_1_1_1	20.1995	0.148493
CCATTTGAACGG_1_1_1_1_1_1_1_1_1_1_1_1	16.7164	-0.0173556		TCCTCCATATGT_2_1_1_1_1_1_1_2	7.69683	-0.0462789		CACCGATTAGGT_1_1_1_1_1	10.419	-0.304211		CATCAGACCAGC_1_1_1_1_1_1_1_1_1_1_2	4.5217	0.396504		TCATCGTGATTT_1_1_1_1_1_1_1_1_1_1	18.8857	0.249951
CCGGCTGCGTGG_1_1_1_1_1_1_1_1_1_1_1_1	2.42699	0.0922778		CCCCCATCGGTC_2_1_1_1_1_1_1_2	10.0459	0.376549		CGAGCATGTGGC_1_1_1_1_1	11.3483	0.032856		CAGACATGTGAA_1_1_1_1_1_1_1_1_1_1_2	0.000177632	0.167872		TGAATCTATCCA_1_1_1_1_1_1_1_1_1_1	14.7731	0.122938
TCGTTTCGCCAA_1_1_1_1_1_1_1_1_1_1_1_1	16.7344	0.240395		TTTACCAGCGGT_2_1_1_1_1_1_1_2	7.48452	-0.0720535		CGCTAACCTTGC_1_1_1_1_1	4.52343	0.268589		TGTCCGCTGAAG_1_1_1_1_1_1_1_1_1_1_2	3.82458	-0.239189		CGGCCGAGTATC_1_1_1_1_1_1_1_1_1_1	6.88423	-0.043185
CACTCCCGTACA_1_1_1_1_1_1_1_1_1_1_1_1	16.8761	-0.137778		GGTGCCTGGAAC_2_1_1_1_1_1_1_2	3.92254	-0.267395		TTCCATCGCGAG_1_1_1_1_1	8.39103	-0.182338		CTTTTCAGTCGT_1_1_1_1_1_1_1_1_1_1_2	13.173	-0.0948696		CAGGTGAGTTTG_1_1_1_1_1_1_1_1_1_1	10.6665	-0.106549
TTGGTGAGTGGT_1_1_1_1_1_1_1_1_1_1_1_1	13.8519	-0.208488		CTGTCTTCAGCT_2_1_1_1_1_1_1_2	12.0225	0.201693		TCCATAAGACAA_1_1_1_1_1	5.60808	-0.0138186		GTTAGTGTCGCT_1_1_1_1_1_1_1_1_1_1_2	1.77802	0.191692		TCTATTCCCCGG_1_1_1_1_1_1_1_1_1_1	11.5438	-0.461471
TCGCTCGGAGCC_1_1_1_1_1_1_1_1_1_1_1_1	15.2179	0.195439		CGTAGCGCCGCG_2_1_1_1_1_1_1_2	4.9703	-0.0566144		TGGTACACCCCT_1_1_1_1_1	4.68199	0.439871		CGCACATTGGCT_1_1_1_1_1_1_1_1_1_1_2	4.40114	-0.292381		TTGATTGCTAGC_1_1_1_1_1_1_1_1_1_1	13.4714	0.128728
TTGTCTACTCGT_1_1_1_1_1_1_1_1_1_1_1_1	16.3613	-0.0176538		GAAGCAAAGGTC_2_1_1_1_1_1_1_2	11.6836	0.46035		CGTGAGCTTTTT_1_1_1_1_1	6.32043	-0.10696		GTACGAACATAA_1_1_1_1_1_1_1_1_1_1_2	10.7445	0.162886		TGCAAAGTGTAA_1_1_1_1_1_1_1_1_1_1	6.79648	0.211487
TCGTAGTTAGTA_1_1_1_1_1_1_1_1_1_1_1_1	13.8604	-0.204181		CGATAGGGCTCG_2_1_1_1_1_1_1_2	8.5098	-0.201332		CCGATCGTCTCG_1_1_1_1_1	4.07701	0.461768		GCATAGTGTACT_1_1_1_1_1_1_1_1_1_1_2	12.3013	0.345877		CTTACCGTTCTT_1_1_1_1_1_1_1_1_1_1	9.18327	-0.251527
TCCCATGAGCTT_1_1_1_1_1_1_1_1_1_1_1_1	18.1936	0.142388		TTCGACGACTAC_2_1_1_1_1_1_1_2	6.19546	-0.0198315		TCAGATACCTCG_1_1_1_1_1	2.88608	-0.121448		TCTCCCCTTCTT_1_1_1_1_1_1_1_1_1_1_2	11.8204	0.10882		TGGGACGGCCCG_1_1_1_1_1_1_1_1_1_1	8.71107	0.457895
TGTGTCAGGTTG_1_1_1_1_1_1_1_1_1_1_1_1	12.7245	0.0371416		GTGCGAATAGTG_2_1_1_1_1_1_1_2	8.13914	-0.13703		TAATGGGTATTT_1_1_1_1_1	5.17658	0.437314		TGTTCAAAATCA_1_1_1_1_1_1_1_1_1_1_2	4.82934	0.599914		TCGTCTAGCGAT_1_1_1_1_1_1_1_1_1_1	19.9667	0.880244
CAGCCAACCATG_1_1_1_1_1_1_1_1_1_1_1_1	16.7866	-0.248224		GTTAACAATCGT_2_1_1_1_1_1_1_2	1.4373	-0.0913265		TGAGCATGGCAC_1_1_1_1_1	8.74322	-0.114257		GTAAGTCTTTAG_1_1_1_1_1_1_1_1_1_1_2	4.8294	0.0664776		CATTATGCTTCC_1_1_1_1_1_1_1_1_1_1	13.9109	0.774524
TCTCGTCGCCAC_1_1_1_1_1_1_1_1_1_1_1_1	16.716	0.218985		CTGAGTTGTTCG_2_1_1_1_1_1_1_2	3.26647	-0.270509		TTAACACCCGAT_1_1_1_1_1	5.18103	-0.0499048		TACCACATTGTG_1_1_1_1_1_1_1_1_1_1_2	3.07634	-0.176332		TTACCTGAGCAT_1_1_1_1_1_1_1_1_1_1	9.26546	0.32239
TCGCGGATGCGA_1_1_1_1_1_1_1_1_1_1_1_1	4.71386	0.404446		GTTATAAGTGCA_2_1_1_1_1_1_1_2	1.35742	-0.193264		TGGCAGCCTGCC_1_1_1_1_1	5.49303	-0.358931		GGGACAGTGGTC_1_1_1_1_1_1_1_1_1_1_2	11.8059	-0.0987446		TAGGATCGCGGG_1_1_1_1_1_1_1_1_1_1	18.0806	0.438278
CTGTCATCCTCC_1_1_1_1_1_1_1_1_1_1_1_1	14.8558	-0.103912		CGCAATACGTAT_2_1_1_1_1_1_1_2	14.7403	0.128038		CTGTTCCGAACA_1_1_1_1_1	9.84789	-0.19861		CACGTAGGCTTA_1_1_1_1_1_1_1_1_1_1_2	3.15283	0.355192		CTGCGACAGTTC_1_1_1_1_1_1_1_1_1_1	13.0424	0.00326203
TCCCAGAAGAGT_1_1_1_1_1_1_1_1_1_1_1_1	15.3331	-0.0339722		TCAACAGCACAC_2_1_1_1_1_1_1_2	8.66947	0.175109		TCAGGGACTTCG_1_1_1_1_1	5.21662	0.180912		CCAACTCTTCGC_1_1_1_1_1_1_1_1_1_1_2	10.4116	-0.0968826		CGCGTCGTGTAA_1_1_1_1_1_1_1_1_1_1	18.8369	0.409956
CTTCCCTGGGCA_1_1_1_1_1_1_1_1_1_1_1_1	4.08063	0.192838		CCCCGTTAGCCA_2_1_1_1_1_1_1_2	11.6836	0.193944		TCAACATTGGCG_1_1_1_1_1	10.6027	0.144535		TTGCATTAACCT_1_1_1_1_1_1_1_1_1_1_2	4.97803	-0.176773		TTCGTACGGTAT_1_1_1_1_1_1_1_1_1_1	10.1462	0.157038
CATTCTCACTCG_1_1_1_1_1_1_1_1_1_1_1_1	16.6269	0.166787		TCATTGGCCGTG_2_1_1_1_1_1_1_2	4.77486	0.162432		CCATTTGCCGTG_1_1_1_1_1	4.5218	-0.382412		TTACAGCCTTGC_1_1_1_1_1_1_1_1_1_1_2	5.22018	0.0844152		TAACTTGCTAAT_1_1_1_1_1_1_1_1_1_1	10.7596	0.0640554
CTCAAACAAAGG_1_1_1_1_1_1_1_1_1_1_1_1	4.43299	-0.159933		TTGTGAACGCAC_2_1_1_1_1_1_1_2	9.204	-0.0261981		TCGACAGCACAC_1_1_1_1_1	6.73042	0.191067		TATAGCGCTAAC_1_1_1_1_1_1_1_1_1_1_2	5.96809	0.109394		CTCGACCTAAAT_1_1_1_1_1_1_1_1_1_1	10.8794	0.0189164
TACTGGTGCCCG_1_1_1_1_1_1_1_1_1_1_1_1	17.3446	0.0689129		CGTTTTAACCTT_2_1_1_1_1_1_1_2	5.90728	-0.0432198		CCGATATCGAGC_1_1_1_1_1	4.98883	-0.168953		GCGCACACGGGC_1_1_1_1_1_1_1_1_1_1_2	4.96819	0.0854036		CGATAACGAACA_1_1_1_1_1_1_1_1_1_1	17.8884	0.0931862
TAAGGTAAATCG_1_1_1_1_1_1_1_1_1_1_1_1	16.7561	0.0183068		CTGAGCCTGTAC_2_1_1_1_1_1_1_2	8.67571	-0.240358		TAAGCACTCACC_1_1_1_1_1	6.29706	-0.174341		CCCTAAGTTCCC_1_1_1_1_1_1_1_1_1_1_2	4.96825	-0.222549		TTTCAACAGTAA_1_1_1_1_1_1_1_1_1_1	16.0712	0.370284
CCCACAGCTGAG_1_1_1_1_1_1_1_1_1_1_1_1	14.8459	-0.350106		GGCCAGGCATAT_2_1_1_1_1_1_1_2	3.26647	-0.00139647		TTTGCTCTACGT_1_1_1_1_1	7.28146	-0.0135958		GTTTAAGGCACA_1_1_1_1_1_1_1_1_1_1_2	4.45444	0.403257		TGTAGCAATTTA_1_1_1_1_1_1_1_1_1_1	20.5141	-0.170369
TGAAGTATACGT_1_1_1_1_1_1_1_1_1_1_1_1	4.06953	0.0577263		GCGAAGGACCAT_2_1_1_1_1_1_1_2	1.34572	0.0396856		TCCCAATTGATT_1_1_1_1_1	7.9465	0.212173		CTGTAACGAAGT_1_1_1_1_1_1_1_1_1_1_2	11.3379	-0.0846775		TCCCAAAAGATT_1_1_1_1_1_1_1_1_1_1	14.6864	0.611408
CGACGGATTCTT_1_1_1_1_1_1_1_1_1_1_1_1	4.70904	-0.067937		CACTGATGGAGT_2_1_1_1_1_1_1_2	15.5039	0.0398567		CAGCCAACCCTT_1_1_1_1_1	8.0321	-0.100005		CTGCTTTATGAT_1_1_1_1_1_1_1_1_1_1_2	3.71957	0.242776		CGATCTCAAAGG_1_1_1_1_1_1_1_1_1_1	15.3819	0.6009
TCAGTGCTCCGT_1_1_1_1_1_1_1_1_1_1_1_1	16.3809	-0.301307		CCGCTCGCGACG_2_1_1_1_1_1_1_2	11.6304	0.173041		TACAGTGATCCG_1_1_1_1_1	6.30072	-0.142695		CCACAACCGATG_1_1_1_1_1_1_1_1_1_1_2	1.53204	-0.119575		CCAGACGCAACC_1_1_1_1_1_1_1_1_1_1	10.722	-0.0526361
CCGGTCTTTTGG_1_1_1_1_1_1_1_1_1_1_1_1	16.1863	-0.102698		CAGAATACGTTT_2_1_1_1_1_1_1_2	12.0225	-0.0766085		TGGTAATTCTGT_1_1_1_1_1	5.02849	-0.0276222		CATCAAGAGAAA_1_1_1_1_1_1_1_1_1_1_2	12.508	0.197985		TGTTGTACTGGC_1_1_1_1_1_1_1_1_1_1	13.9974	-0.141271
CCAATGACAATC_1_1_1_1_1_1_1_1_1_1_1_1	15.2205	-0.072434		CTGCAGCCGTTA_2_1_1_1_1_1_1_2	9.97357	-0.0765854		TTGACCCATCTG_1_1_1_1_1	4.98898	-0.150832		CAGATAAAAAGC_1_1_1_1_1_1_1_1_1_1_2	11.4106	0.297718		CTGGTGATCGTA_1_1_1_1_1_1_1_1_1_1	16.6862	0.300186
CCCCAAGTAGCG_1_1_1_1_1_1_1_1_1_1_1_1	15.7799	0.136173		GATGCAAATCCC_2_1_1_1_1_1_1_2	11.6836	0.076238		CCTAGTCCGGTG_1_1_1_1_1	5.78308	0.162246		TTCAAAGACTCG_1_1_1_1_1_1_1_1_1_1_2	1.16353	-0.203201		CCCCCTCCACCA_1_1_1_1_1_1_1_1_1_1	10.3758	-0.118518
TCTAACTCACTT_1_1_1_1_1_1_1_1_1_1_1_1	15.2019	0.261488		GCACCCCTGGTA_2_1_1_1_1_1_1_2	6.16	0.139282		CAGCGCCAGCCT_1_1_1_1_1	7.06804	0.421296		CTAGAAGGGCGC_1_1_1_1_1_1_1_1_1_1_2	2.78627	0.748872		TCTCTCTGGTGC_1_1_1_1_1_1_1_1_1_1	15.3257	0.0219147
TGGTCAAGGCAC_1_1_1_1_1_1_1_1_1_1_1_1	14.8429	-0.0743394		CGCCCAGTATTA_2_1_1_1_1_1_1_2	0.909738	-0.0618387		TCTGGAGAGCAA_1_1_1_1_1	5.7867	0.0731103		TAGAGGGATTAG_1_1_1_1_1_1_1_1_1_1_2	3.71935	-0.0137726		CGTCTGTTGAGT_1_1_1_1_1_1_1_1_1_1	10.9036	0.158074
TAAACCAGGCAG_1_1_1_1_1_1_1_1_1_1_1_1	4.77929	0.0663608		GGTGGCCCGTCC_2_1_1_1_1_1_1_2	4.74888	-0.0827819		TGTTTACGGGCG_1_1_1_1_1	12.5312	0.0551277		CACGGGCGAAAA_1_1_1_1_1_1_1_1_1_1_2	10.3934	0.0449197		TCCCGCGACATT_1_1_1_1_1_1_1_1_1_1	8.66792	0.0456716
TTGTGTGCCATA_1_1_1_1_1_1_1_1_1_1_1_1	15.3331	0.138578		CCCTGATTGACG_2_1_1_1_1_1_1_2	17.0454	0.116919		TAGTCAATCGCA_1_1_1_1_1	6.38615	-0.175442		TTGGAACCTCAG_1_1_1_1_1_1_1_1_1_1_2	0.280075	-0.0137354		CCTAGTGACAAA_1_1_1_1_1_1_1_1_1_1	9.14757	0.134611
CATGTCTTTGGT_1_1_1_1_1_1_1_1_1_1_1_1	16.5413	-0.233211		CTTTCTATGCTT_2_1_1_1_1_1_1_2	5.22374	0.0704061		TCAAGGGACAGA_1_1_1_1_1	3.68464	-0.340057		CCTGACCTTGAT_1_1_1_1_1_1_1_1_1_1_2	8.27376	0.1282		CTTGGTTATCTC_1_1_1_1_1_1_1_1_1_1	14.7402	-0.166753
TCGCTCGTGACG_1_1_1_1_1_1_1_1_1_1_1_1	17.459	0.28888		TTTAGACCTTGC_2_1_1_1_1_1_1_2	5.82572	0.0301493		CCGTAATACTTT_1_1_1_1_1	8.06175	0.431697		CCGATACCCGAT_1_1_1_1_1_1_1_1_1_1_2	4.02048	-0.164546		TACCGGTAATGT_1_1_1_1_1_1_1_1_1_1	15.382	-0.0383803
CATGTAGAGACA_1_1_1_1_1_1_1_1_1_1_1_1	4.63713	0.277599		TTCTAAAACACC_2_1_1_1_1_1_1_2	8.76414	0.198521		TATCAGATTGCC_1_1_1_1_1	3.81924	0.165213		GAATTACCAAAA_1_1_1_1_1_1_1_1_1_1_2	9.21901	0.0895262		CCGAAATCTAAT_1_1_1_1_1_1_1_1_1_1	10.1511	0.359363
CCACCAGACAGA_1_1_1_1_1_1_1_1_1_1_1_1	15.2505	-0.13715		TCACGCAGCAGC_2_1_1_1_1_1_1_2	3.27527	-0.305031		CCAAATACCGCT_1_1_1_1_1	5.60823	-0.305294		CAACTAACATCC_1_1_1_1_1_1_1_1_1_1_2	10.278	0.0738578		TGAACATACTGG_1_1_1_1_1_1_1_1_1_1	18.8692	0.737667
TTGCAGTTTGTG_1_1_1_1_1_1_1_1_1_1_1_1	8.8955	0.0900703		GACAATACGTGA_2_1_1_1_1_1_1_2	8.66947	-0.0375768		TAGCCCACCAGA_1_1_1_1_1	5.22827	-0.175983		CTACATCAAGAC_1_1_1_1_1_1_1_1_1_1_2	12.3014	0.230956		TCCAGATAGGTG_1_1_1_1_1_1_1_1_1_1	13.9974	0.439888
TTCTCTCGGTCT_1_1_1_1_1_1_1_1_1_1_1_1	17.0688	0.248377		GGATTCACCGTT_2_1_1_1_1_1_1_2	10.4226	-0.222847		TGTATGGTCCCG_1_1_1_1_1	7.33163	-0.19154		GCTTAACAGGCT_1_1_1_1_1_1_1_1_1_1_2	1.73342	0.156431		TCTGTGTAGTTT_1_1_1_1_1_1_1_1_1_1	7.67492	0.0184137
TCTCCTCACTTC_1_1_1_1_1_1_1_1_1_1_1_1	13.8419	-0.0479285		CGCCGGACAGGT_2_1_1_1_1_1_1_2	10.0476	0.0992006		TTGGCGTAGAGC_1_1_1_1_1	6.29721	-0.0689837		TAATGGCGAATA_1_1_1_1_1_1_1_1_1_1_2	5.96815	0.13156		TATCCCACATAC_1_1_1_1_1_1_1_1_1_1	16.0712	0.603034
TACATAACTCTC_1_1_1_1_1_1_1_1_1_1_1_1	17.6101	-0.0829463		GTCTCGACCTTC_2_1_1_1_1_1_1_2	16.9572	0.0390897		TCACCGCTAGAA_1_1_1_1_1	3.66935	-0.0387766		GATCAACGCGGC_1_1_1_1_1_1_1_1_1_1_2	0.280134	-0.0168934		CTGCCTGAGGGT_1_1_1_1_1_1_1_1_1_1	9.85047	-0.263801
TGGATCGATGAC_1_1_1_1_1_1_1_1_1_1_1_1	14.8514	-0.384864		GTTTGGTTACTA_2_1_1_1_1_1_1_2	17.192	-0.0325866		CCCACCCGTTAC_1_1_1_1_1	8.08369	-0.0372503		TGAGACGATCCC_1_1_1_1_1_1_1_1_1_1_2	1.91344	0.189833		CCCGACTCGTGA_1_1_1_1_1_1_1_1_1_1	10.8231	0.00407299
TCTGGTACCTCT_1_1_1_1_1_1_1_1_1_1_1_1	4.23707	-0.0125022		CTTCGATTCCTT_2_1_1_1_1_1_1_2	9.81716	-0.0348596		CAGGTCTAGCCC_1_1_1_1_1	7.26595	-0.364469		CCCATTAACTCC_1_1_1_1_1_1_1_1_1_1_2	5.07068	-0.143881		TCTATATTGCCT_1_1_1_1_1_1_1_1_1_1	12.1293	-0.0129499
TTTTCGAACCAT_1_1_1_1_1_1_1_1_1_1_1_1	14.8575	-0.0911054		CGAACACCACGC_2_1_1_1_1_1_1_2	11.6836	0.212678		TTCTAGCTTGGA_1_1_1_1_1	4.89093	0.116101		TCTATAGGTCAT_1_1_1_1_1_1_1_1_1_1_2	4.53366	0.271207		CCGCTGTCCCCA_1_1_1_1_1_1_1_1_1_1	17.7818	-0.0584983
TTGCAGACGACA_1_1_1_1_1_1_1_1_1_1_1_1	14.814	0.0674285		TTCGCTATAAGC_2_1_1_1_1_1_1_2	10.8061	0.0352464		CCAGCTAAGCAT_1_1_1_1_1	7.27663	-0.34287		CCCTTTAGTAAC_1_1_1_1_1_1_1_1_1_1_2	12.3015	-0.0616286		CGCCCCGGGGTT_1_1_1_1_1_1_1_1_1_1	10.2966	0.0215184
CCACGGTCCTTC_1_1_1_1_1_1_1_1_1_1_1_1	17.9304	0.115704		TCGAGCCGATTC_2_1_1_1_1_1_1_2	9.92118	0.0031268		TGAAAGATCTAG_1_1_1_1_1	4.43983	0.0869994		CAGCGTCAATCA_1_1_1_1_1_1_1_1_1_1_2	13.1731	-0.0905117		TTTAGCTCCTAA_1_1_1_1_1_1_1_1_1_1	16.1354	0.0808797
TACGGTAACGTC_1_1_1_1_1_1_1_1_1_1_1_1	14.8225	-0.140662		GTTGTCAATGCC_2_1_1_1_1_1_1_2	8.46118	-0.0537631		CTAACGATTGTT_1_1_1_1_1	6.30843	-0.179093		CTTTGGATGGCA_1_1_1_1_1_1_1_1_1_1_2	0.280193	-0.047591		TGGATATGTTCT_1_1_1_1_1_1_1_1_1_1	14.1375	0.148397
CTTCTATCCTAT_1_1_1_1_1_1_1_1_1_1_1_1	4.06955	-0.166262		CCGACAGTTGCC_2_1_1_1_1_1_1_2	8.25023	-0.243791		CTGCTCCAACCT_1_1_1_1_1	6.01203	0.306717		CCCAGAAATTTC_1_1_1_1_1_1_1_1_1_1_2	10.3934	0.0583696		CGTTACGGGGGC_1_1_1_1_1_1_1_1_1_1	12.2329	0.336144
TTAGGTTGCGTC_1_1_1_1_1_1_1_1_1_1_1_1	13.8577	-0.0269087		TCAGCATGCGAT_2_1_1_1_1_1_1_2	11.6836	0.407851		TCCATTCAACAT_1_1_1_1_1	6.17377	-0.165714		CGACATACAAGT_1_1_1_1_1_1_1_1_1_1_2	11.8142	-0.135916		CTGTCCGCGCGT_1_1_1_1_1_1_1_1_1_1	13.9975	0.305734
CTAGGTTCCTAC_1_1_1_1_1_1_1_1_1_1_1_1	18.4435	0.247262		CGAAGTCGTGAG_2_1_1_1_1_1_1_2	9.97357	-0.0200451		TATGGTCGCTTT_1_1_1_1_1	6.39836	0.445565		GCGAGTAGCTCA_1_1_1_1_1_1_1_1_1_1_2	0.280252	-0.0646803		CCACGCAAGCAC_1_1_1_1_1_1_1_1_1_1	9.78632	-0.168374
TCCCTAGAGTCT_1_1_1_1_1_1_1_1_1_1_1_1	14.8309	-0.346328		CTAAGAAAGTCA_2_1_1_1_1_1_1_2	7.17469	0.0390062		TCTTCGTCTTAT_1_1_1_1_1	6.29735	0.0428297		CACGAACGTAAT_1_1_1_1_1_1_1_1_1_1_2	4.02054	-0.180804		CCCAGGTGACCC_1_1_1_1_1_1_1_1_1_1	9.86072	-0.162966
TTATAAAGATGT_1_1_1_1_1_1_1_1_1_1_1_1	18.7357	0.500354		GTAATGAGGGGA_2_1_1_1_1_1_1_2	15.1098	-0.129214		TAAGCAGTGGTA_2_1_1_1_1	0.0235958	0.159014		TCAATGCCTGTA_1_1_1_1_1_1_1_1_1_1_2	1.89551	0.220236		TCAGGTGACTCT_1_1_1_1_1_1_1_1_1_1	17.8691	0.0813992
TGGGTGTGCCCA_1_1_1_1_1_1_1_1_1_1_1_1	15.2875	-0.0211347		GCTAAAAGTAGA_2_1_1_1_1_1_1_2	3.96008	0.183761		AAGCAGTGGTAT_2_1_1_1_1	0.44549	0.183129		CTTGATATCCAA_1_1_1_1_1_1_1_1_1_1_2	2.96075	0.0906276		CACAGAGATCGC_1_1_1_1_1_1_1_1_1_1	8.67591	0.0620853
TTCTACCAGCGT_1_1_1_1_1_1_1_1_1_1_1_1	14.6066	0.509699		TGGGTAAGCCCG_2_1_1_1_1_1_1_2	10.6117	0.0875217		TTAAGCAGTGGT_2_1_1_1_1	0.0234517	-0.272366		CAAGACTATTTA_1_1_1_1_1_1_1_1_1_1_2	3.71963	0.121997		CCCTAGCTTAGC_1_1_1_1_1_1_1_1_1_1	13.4918	0.285459
TTGGCTGCACAC_1_1_1_1_1_1_1_1_1_1_1_1	15.2645	0.301929		CACCCACCGAGT_2_1_1_1_1_1_1_2	5.22374	-0.201915		TGTAAGCAGTGG_2_1_1_1_1	0.0233077	-0.0806854		CACCAGCCATCG_1_1_1_1_1_1_1_1_1_1_2	2.84412	-0.27165		CAAATCGCCAGA_1_1_1_1_1_1_1_1_1_1	11.4486	0.497885
TTGCTGCCAATT_1_1_1_1_1_1_1_1_1_1_1_1	16.5624	-0.0692578		GTGTCCTGGGCA_2_1_1_1_1_1_1_2	8.42987	-0.121363		TCGTCTAAGCAG_2_1_1_1_1	0.0231637	0.406459		CTTCTGCACCCA_1_1_1_1_1_1_1_1_1_1_2	3.71969	0.255506		CTCAAATTCTTG_1_1_1_1_1_1_1_1_1_1	13.1386	0.223578
TTGCTTATCTCC_1_1_1_1_1_1_1_1_1_1_1_1	15.3332	0.0201885		CTGATATTTCTT_2_1_1_1_1_1_1_2	11.0398	-0.126142		TCGCTAAGCAGT_2_1_1_1_1	0.0230197	0.0337696		CCGCAGCTTGCT_1_1_1_1_1_1_1_1_1_1_2	1.71236	-0.224622		CTTCCAGGCCAA_1_1_1_1_1_1_1_1_1_1	20.8488	0.33835
TGTACATTATAG_1_1_1_1_1_1_1_1_1_1_1_1	14.8552	-0.111289		GTATCAGTCTGC_2_1_1_1_1_1_1_2	11.6836	0.155659		TCCAAGCAGTGG_2_1_1_1_1	0.0228756	-0.226385		TAGCCTGAAGTA_1_1_1_1_1_1_1_1_1_1_2	12.4457	0.186761		TACATGTAGTTG_1_1_1_1_1_1_1_1_1_1	10.9434	0.101645
CCTTGACCAATC_1_1_1_1_1_1_1_1_1_1_1_1	5.69371	0.128563		GGCCGTGGCTCA_2_1_1_1_1_1_1_2	8.35371	0.189238		TGTTAAGCAGTG_2_1_1_1_1	0.0227316	0.185167		GGTAGAACTACC_1_1_1_1_1_1_1_1_1_1_2	3.71941	0.239852		CCATAATTAGAA_1_1_1_1_1_1_1_1_1_1	13.176	0.301255
CTCCCCACTTAC_1_1_1_1_1_1_1_1_1_1_1_1	15.6172	-0.0342426		TGTGGATATGCC_2_1_1_1_1_1_1_2	5.66512	0.0401741		TCCTAAGCAGTG_2_1_1_1_1	0.00310844	0.470801		CCGCAGTGCTGG_1_1_1_1_1_1_1_1_1_1_2	2.76197	0.361771		TCCTTTGGCTAA_1_1_1_1_1_1_1_1_1_1	17.8691	0.638316
TGGCTTATCTTG_1_1_1_1_1_1_1_1_1_1_1_1	15.6115	0.176344		TTAGATGAGCAT_2_1_1_1_1_1_1_2	5.73642	0.0257096		TCGGGGGGGGGG_2_1_1_1_1	0.0225876	-0.235926		CCTGACGTTGGG_1_1_1_1_1_1_1_1_1_1_2	10.2428	0.262802		TTCCGGCACGAC_1_1_1_1_1_1_1_1_1_1	12.0472	0.146366
TGAGAACCGGAT_1_1_1_1_1_1_1_1_1_1_1_1	4.33839	-0.173591		CATCGCCCTATT_2_1_1_1_1_1_1_2	10.6117	0.0494782		TCGAGTCTAAGC_2_1_1_1_1	1.47396	-0.0556676		CCGACAATAAGA_1_1_1_1_1_1_1_1_1_1_2	0.280311	-0.139213		CGCAACTGGTTG_1_1_1_1_1_1_1_1_1_1	14.1375	0.682798
CCTAGAAAGCAC_1_1_1_1_1_1_1_1_1_1_1_1	15.1968	-0.10324		CGTTCGCCTAAG_2_1_1_1_1_1_1_2	12.3907	-0.0215279		TCAGGTAGACCA_2_1_1_1_1	11.5906	0.0379175		CGGTATAACGGT_1_1_1_1_1_1_1_1_1_1_2	12.3098	0.713755		TCCCTACCAGTG_1_1_1_1_1_1_1_1_1_1	16.1565	0.14612
TTTGCCGTGCCA_1_1_1_1_1_1_1_1_1_1_1_1	13.1342	0.342863		GGAAATCAATCG_2_1_1_1_1_1_1_2	5.69781	-0.313745		CCTACATACGAA_2_1_1_1_1	10.7637	-0.318519		TCTGGTGTCCAA_1_1_1_1_1_1_1_1_1_1_2	1.68419	0.276595		CGCGACCACCAC_1_1_1_1_1_1_1_1_1_1	9.28424	-0.239246
CCTCGCAGTACC_1_1_1_1_1_1_1_1_1_1_1_1	15.2484	0.0574939		CAATAGACCGCA_2_1_1_1_1_1_1_2	6.16	0.0711276		TCTAAGTATCGG_2_1_1_1_1	12.5314	-0.0197096		CAAAATCGACGC_1_1_1_1_1_1_1_1_1_1_2	12.4613	0.052057		CCGCTTAAGTCT_1_1_1_1_1_1_1_1_1_1	10.2982	0.357185
CCCCCTTCCTCC_1_1_1_1_1_1_1_1_1_1_1_1	12.6982	0.175406		GCATATGTGGCC_2_1_1_1_1_1_1_2	6.19546	0.0941243		TCGAAGATTTCT_2_1_1_1_1	1.49908	0.20164		GCCGCCGTTAGT_1_1_1_1_1_1_1_1_1_1_2	12.392	0.439475		TGTTAGGCCCAA_1_1_1_1_1_1_1_1_1_1	10.1512	-0.181924
CCGACCCTTGAG_1_1_1_1_1_1_1_1_1_1_1_1	4.35472	-0.0746103		CATTCACCAGGA_2_1_1_1_1_1_1_2	12.8033	-0.13547		TCTTGACATAAT_2_1_1_1_1	8.91919	-0.201011		TTATGCCCGGGC_1_1_1_1_1_1_1_1_1_1_2	3.71947	0.0483799		TGGGATCTCGTA_1_1_1_1_1_1_1_1_1_1	13.9326	0.671091
TGCGACATCGCC_1_1_1_1_1_1_1_1_1_1_1_1	13.0196	-0.189175		GTACGTGATGCC_2_1_1_1_1_1_1_2	9.29827	-0.066154		TGGCAACGGCTT_2_1_1_1_1	8.60873	0.168606		CCTCCGTGGTTA_1_1_1_1_1_1_1_1_1_1_2	2.7266	-0.22153		TGGTGTGTATAT_1_1_1_1_1_1_1_1_1_1	10.7596	0.00098778
TCCAAATGAAAC_1_1_1_1_1_1_1_1_1_1_1_1	18.5132	0.162974		GCGCACACATGA_2_1_1_1_1_1_1_2	12.3527	-0.0459318		TCTTGCTGAATA_2_1_1_1_1	12.5315	0.114894		CTTGGGTTAGAT_1_1_1_1_1_1_1_1_1_1_2	2.7798	0.14431		CCCGGAACTAAT_1_1_1_1_1_1_1_1_1_1	7.3439	0.0242298
TAATCGTTTACT_1_1_1_1_1_1_1_1_1_1_1_1	10.7024	-0.23317		CTGACTTAGAAA_2_1_1_1_1_1_1_2	12.3957	0.0932163		TCTTGCAGGTTT_2_1_1_1_1	8.91933	0.141421		CTTACGCAAAAC_1_1_1_1_1_1_1_1_1_1_2	2.78633	0.229929		TATGATTAGCGA_1_1_1_1_1_1_1_1_1_1	12.0339	-0.0794307
CCAGGACAGACG_1_1_1_1_1_1_1_1_1_1_1_1	4.3149	0.125388		TCAACTATCCTG_2_1_1_1_1_1_1_2	6.19055	0.313865		TGCTTGTTTGTT_2_1_1_1_1	6.2975	-0.0644381		GGTCTCCAGCTT_1_1_1_1_1_1_1_1_1_1_2	0.000118421	-0.194791		TGGTGTCTGTCG_1_1_1_1_1_1_1_1_1_1	11.5746	-0.107116
TTGAGCAACTTC_1_1_1_1_1_1_1_1_1_1_1_1	11.0844	0.0276806		CTCCGGGCACTT_2_1_1_1_1_1_1_2	17.192	0.176376		CCTTTGCCCATG_2_1_1_1_1	10.256	0.0755856		TAGGCCTTAAAT_1_1_1_1_1_1_1_1_1_1_2	3.71975	0.316683		TGTGCGTATTGA_1_1_1_1_1_1_1_1_1_1	20.8489	0.320611
TGTGTGGAATTG_1_1_1_1_1_1_1_1_1_1_1_1	4.6843	-0.0215123		CTACCGCCCTCA_2_1_1_1_1_1_1_2	7.11231	0.036015		TGCCATCCGGTG_2_1_1_1_1	12.5317	0.523195		CCAGATTAGGTA_1_1_1_1_1_1_1_1_1_1_2	12.8769	-0.404915		TTACGCTTAACA_1_1_1_1_1_1_1_1_1_1	10.9976	0.0771857
CTGCCTCCAGGC_1_1_1_1_1_1_1_1_1_1_1_1	18.2631	0.0894576		GCTACCACGTTT_2_1_1_1_1_1_1_2	8.15343	-0.0542441		TTTATGACGCTC_2_1_1_1_1	11.5918	-0.0223778		CAGGCGCACTTT_1_1_1_1_1_1_1_1_1_1_2	10.7286	0.329528		CTAAGCGAAAGG_1_1_1_1_1_1_1_1_1_1	13.911	0.877339
CAATCGAGACCT_1_1_1_1_1_1_1_1_1_1_1_1	15.2335	-0.079099		CCACGACGCCCA_2_1_1_1_1_1_1_2	11.6836	0.277066		TCATAGTGCCGA_2_1_1_1_1	10.2771	-0.051535		TGATTAGGCTCA_1_1_1_1_1_1_1_1_1_1_2	13.1195	0.0985255		TTTAGCGACAGC_1_1_1_1_1_1_1_1_1_1	10.866	-0.0266082
CTAGGTCTCCAT_1_1_1_1_1_1_1_1_1_1_1_1	5.24947	-0.0432987		TCTGGCTGGAAG_2_1_1_1_1_1_1_2	17.192	-0.159491		CTGTCTAACGCA_2_1_1_1_1	10.6346	-0.0233862		CGTGCATAAATT_1_1_1_1_1_1_1_1_1_1_2	3.71981	0.0843729		CCTAGCTAGTCT_1_1_1_1_1_1_1_1_1_1	8.66795	-0.411543
TGAGATCGCTGA_1_1_1_1_1_1_1_1_1_1_1_1	4.85875	0.0637036		CCGAGTGCGGAT_2_1_1_1_1_1_1_2	11.6836	-0.104856		TGCGATTACGAA_2_1_1_1_1	4.69206	-0.103173		CACGACTGAATA_1_1_1_1_1_1_1_1_1_1_2	3.71953	0.151172		CCCGGTCAAGCA_1_1_1_1_1_1_1_1_1_1	9.93635	0.361681
TCGTCAGCCGGC_1_1_1_1_1_1_1_1_1_1_1_1	4.6775	0.22578		CCTGAGGGTCCT_2_1_1_1_1_1_1_2	11.6836	0.0768902		TCCACAATCCTA_2_1_1_1_1	2.84415	-0.298602		GACGGTACGCTG_1_1_1_1_1_1_1_1_1_1_2	3.0764	-0.259569		TTCCCACCCGCA_1_1_1_1_1_1_1_1_1_1	9.28427	-0.341291
CTCTCATGTTGA_1_1_1_1_1_1_1_1_1_1_1_1	13.5784	-0.147656		GAGCAGATTGGG_2_1_1_1_1_1_1_2	10.7426	-0.0281835		TTACAGCCCCCA_2_1_1_1_1	12.0042	-0.267354		CCTGACGTTTCT_1_1_1_1_1_1_1_1_1_1_2	5.54461	0.165147		CGGCCCCAGGTA_1_1_1_1_1_1_1_1_1_1	11.6192	0.664281
TGGATTGGTACC_1_1_1_1_1_1_1_1_1_1_1_1	12.0377	-0.57429		GTCTGTGTGGAA_2_1_1_1_1_1_1_2	8.54012	0.0650372		CGACGTCCGTTT_2_1_1_1_1	8.91947	-0.43298		TAAGCAGTGGTA_2_1_1_1_1_1_1_1_1_1_2	5.92105e-05	0.0854833		TCATGAGCCAAG_1_1_1_1_1_1_1_1_1_1	6.30961	0.375419
TACCCTCCATGT_1_1_1_1_1_1_1_1_1_1_1_1	18.4435	0.211555		CACGACAGCTCG_2_1_1_1_1_1_1_2	16.7896	-0.309564		TAAGCGGATCCA_2_1_1_1_1	8.91962	0.243573		CTAAGCAGTGGT_2_1_1_1_1_1_1_1_1_1_2	0	0.163205		CACAGTGCAGAG_1_1_1_1_1_1_1_1_1_1	13.2257	-0.0809404
TATACGTTATTA_1_1_1_1_1_1_1_1_1_1_1_1	3.5856	0.505199		TGCAGATGCTCC_2_1_1_1_1_1_1_2	5.82572	-0.0806192		TCATTGACTCTA_2_1_1_1_1	2.76529	0.118501		CAGCAGTGGTAT_2_1_1_1_1_1_1_1_1_1_2	0	0.228353		CTGACTGCTTCT_1_1_1_1_1_1_1_1_1_1	12.0827	0.227784
CGAACAGTATGC_1_1_1_1_1_1_1_1_1_1_1_1	17.934	-0.0956064		TCCACTGTCGAA_2_1_1_1_1_1_1_2	4.70903	0.0480523		TCGAACACAGAC_2_1_1_1_1	4.226	0.254875		CCTAAGCAGTGG_2_1_1_1_1_1_1_1_1_1_2	0.0393434	0.24364		CTATTGGTCAGA_1_1_1_1_1_1_1_1_1_1	13.9975	0.142803
CCTAAATACCTG_1_1_1_1_1_1_1_1_1_1_1_1	14.1251	-0.0937505		CGCAGAGGTCCT_2_1_1_1_1_1_1_2	8.23938	0.246388		TAGCCAAGTCGT_2_1_1_1_1	7.94664	0.358838		TCCTAAGCAGTG_2_1_1_1_1_1_1_1_1_1_2	0.500939	-0.183157		CTGGTGGTCCAC_1_1_1_1_1_1_1_1_1_1	20.6788	0.714771
CCGTCAATTACG_1_1_1_1_1_1_1_1_1_1_1_1	14.665	-0.282726		CGTTCTACCCGT_2_1_1_1_1_1_1_2	0.895916	0.0236471		TGTCCTTCCACC_2_1_1_1_1	12.5318	0.0353236		CCAGAAATGTTA_2_1_1_1_1_1_1_1_1_1_2	9.74199	0.133651		TATAAATGACCC_1_1_1_1_1_1_1_1_1_1	15.35	0.516699
TGTATTCCCAGC_1_1_1_1_1_1_1_1_1_1_1_1	11.0844	0.468137		CCAAACGTGATG_2_1_1_1_1_1_1_2	8.15847	0.306873		TAAACGGAGTGG_2_1_1_1_1	6.29764	-0.148683		GATAATCGACCG_2_1_1_1_1_1_1_1_1_1_2	10.3132	0.384325		CCGGGCAGGACC_1_1_1_1_1_1_1_1_1_1	10.9409	0.779506
CGGCAAGTCATA_1_1_1_1_1_1_1_1_1_1_1_1	17.6199	-0.0717224		CATATAGCTGCC_2_1_1_1_1_1_1_2	2.54353	0.0784988		CCACCATCCACT_2_1_1_1_1	12.0114	0.00332931		CGTCGTCGTTTA_2_1_1_1_1_1_1_1_1_1_2	9.38609	0.292012		CGAGCGTTGTCT_1_1_1_1_1_1_1_1_1_1	18.8857	0.0356442
TCCCAGCCACGC_1_1_1_1_1_1_1_1_1_1_1_1	12.1727	0.186362		CCCACTACCAAG_2_1_1_1_1_1_1_2	6.3833	0.0435856		CCCGTCGAGGAG_2_1_1_1_1	12.0109	0.0721203		GTGCCTAGCGCT_2_1_1_1_1_1_1_1_1_1_2	10.9985	0.296145		TAGATCAGATGT_1_1_1_1_1_1_1_1_1_1	17.8691	0.0372197
CTGGATGCCCCG_1_1_1_1_1_1_1_1_1_1_1_1	13.8677	0.0945935		TTAGCACCGACT_2_1_1_1_1_1_1_2	16.976	0.224243		TAATGTGCGGGA_2_1_1_1_1	6.29778	-0.0307518		GGGTTGCCCGTT_2_1_1_1_1_1_1_1_1_1_2	0.955358	0.201183		TTCACAGTTCGG_1_1_1_1_1_1_1_1_1_1	17.8692	0.624715
CTGTGTTGACTC_1_1_1_1_1_1_1_1_1_1_1_1	2.42044	0.306107		GTCCAGTAGCCG_2_1_1_1_1_1_1_2	12.5	-0.302111		CCCTTTCAGTCT_2_1_1_1_1	6.29793	-0.210323		CGATCGTACTCC_2_1_1_1_1_1_1_1_1_1_2	10.3582	0.319863		TGCGTAAACGAC_1_1_1_1_1_1_1_1_1_1	15.3946	0.373445
CACCTCCAGGGA_1_1_1_1_1_1_1_1_1_1_1_1	12.4803	-0.0217736		GGTATCAACCGT_2_1_1_1_1_1_1_2	6.19546	0.0380908		TGTAATCTTATT_2_1_1_1_1	9.08055	0.247436		CTACTATCCGGT_2_1_1_1_1_1_1_1_1_1_2	12.0836	0.223832		CACCTAAGGCCA_1_1_1_1_1_1_1_1_1_1	17.2454	0.568128
TCTTAGTGACCA_1_1_1_1_1_1_1_1_1_1_1_1	18.5132	-0.0223293		CTTTGTTGAAGC_2_1_1_1_1_1_1_2	4.80394	-0.232005		TCAGGTGGCCTT_2_1_1_1_1	6.29807	-0.399039		CGCTGGGTCCTT_2_1_1_1_1_1_1_1_1_1_2	10.3728	0.314458		TGACGTGGGTTG_1_1_1_1_1_1_1_1_1_1	8.88367	0.659053
CCCACTCCTTCC_1_1_1_1_1_1_1_1_1_1_1_1	16.1355	0.0977575		GGTTTCGGTAAC_2_1_1_1_1_1_1_2	11.6836	-0.0920667		TGCCTTCGTTAT_2_1_1_1_1	8.91976	0.137561		GATGGGGCGATG_2_1_1_1_1_1_1_1_1_1_2	9.17963	0.183435		TTTGAACGTCCC_1_1_1_1_1_1_1_1_1_1	13.9967	0.148644
TCCCAAAGGAAC_1_1_1_1_1_1_1_1_1_1_1_1	12.4803	0.130761		GCGCACAAATAT_2_1_1_1_1_1_1_2	4.70904	0.19814		CCGCATATTAAC_2_1_1_1_1	10.7929	-0.158984		CAAACGACACTT_2_1_1_1_1_1_1_1_1_1_2	11.0667	0.118137		TATAGTAATATT_1_1_1_1_1_1_1_1_1_1	13.9975	0.18417
TTCCGTGTGGTC_1_1_1_1_1_1_1_1_1_1_1_1	18.5132	0.216051		CCCTCAGTCTAG_2_1_1_1_1_1_1_2	8.79153	-0.329958		TACTTATTCAGG_2_1_1_1_1	11.4293	0.125744		TCGCCTGACTGT_2_1_1_1_1_1_1_1_1_1_2	9.24533	-0.112763		CCTAACGACCCT_1_1_1_1_1_1_1_1_1_1	20.8489	0.237896
CGATTAATGACC_1_1_1_1_1_1_1_1_1_1_1_1	12.3281	0.0569656		TGGTAAGTGGGC_2_1_1_1_1_1_1_2	5.50785	-0.175554		CCTATCCGCTTC_2_1_1_1_1	11.5144	0.175753		CTGATATACGTA_2_1_1_1_1_1_1_1_1_1_2	8.66538	0.27407		TATCTTGACATT_1_1_1_1_1_1_1_1_1_1	8.01117	-0.000936265
CTAAGCATTGTG_1_1_1_1_1_1_1_1_1_1_1_1	14.6132	-0.304025		CTCACTATCGGA_2_1_1_1_1_1_1_2	1.31192	-0.0404408		TCATAGGTAACT_2_1_1_1_1	5.23693	-0.23793		TTTAACATAACG_2_1_1_1_1_1_1_1_1_1_2	7.36794	-0.120984		TGGTTGCCACAA_1_1_1_1_1_1_1_1_1_1	11.3193	0.421425
CTCGAGAAATCT_1_1_1_1_1_1_1_1_1_1_1_1	15.2917	0.11598		GGATGCAATGCT_2_1_1_1_1_1_1_2	8.20302	0.285137		CAGCGGCATCGG_2_1_1_1_1	7.88885	-0.307455		GAAGCTTCCGGC_2_1_1_1_1_1_1_1_1_1_2	7.18083	0.268803		TAGTGATCTACC_1_1_1_1_1_1_1_1_1_1	17.2235	0.144922
TTGGGAACGCAT_1_1_1_1_1_1_1_1_1_1_1_1	11.8307	-0.0351535		TAAGGCAATGCT_2_1_1_1_1_1_1_2	1.26787	0.246447		TAAGCATCCGAC_2_1_1_1_1	8.59223	0.00523811		TGGACTCGTAAA_2_1_1_1_1_1_1_1_1_1_2	9.26922	0.1364		CCATCTTTAACC_1_1_1_1_1_1_1_1_1_1	9.41184	0.0817971
TCATACATACAA_1_1_1_1_1_1_1_1_1_1_1_1	10.1322	-0.102464		GTTAGGGTTTCC_2_1_1_1_1_1_1_2	12.8033	0.145224		CTGGAGATATTT_2_1_1_1_1	8.91991	0.0617355		CGGCTCAAAACT_2_1_1_1_1_1_1_1_1_1_2	11.6154	0.282669		CTTTATTGCTCA_1_1_1_1_1_1_1_1_1_1	8.93652	-0.0786905
TGTGCGGAGCAC_1_1_1_1_1_1_1_1_1_1_1_1	13.8749	-0.21424		TGAACTGATTAG_2_1_1_1_1_1_1_2	16.7299	-0.300398		TATTTTTCCCCG_2_1_1_1_1	10.6221	-0.0737812		CGTCACTTTAAG_2_1_1_1_1_1_1_1_1_1_2	11.3603	-0.024271		TTATCGAACTTG_1_1_1_1_1_1_1_1_1_1	9.26227	-0.0975441
CAGCTACGGCGG_1_1_1_1_1_1_1_1_1_1_1_1	18.5132	0.0461455		CGGGCCCAAGCG_2_1_1_1_1_1_1_2	11.8322	0.0855107		TCGCAACTTTCT_2_1_1_1_1	9.0807	-0.0936315		TTAGGTTTTCCA_2_1_1_1_1_1_1_1_1_1_2	10.7723	0.232424		CAGTTTAACCAC_1_1_1_1_1_1_1_1_1_1	15.0564	0.631755
CCCATTCCCAAG_1_1_1_1_1_1_1_1_1_1_1_1	10.7951	0.539031		TCTACGGGGTCC_2_1_1_1_1_1_1_2	17.192	-0.155194		TAGACTACCAAA_2_1_1_1_1	7.94679	0.057943		CAAGTCTATTGT_2_1_1_1_1_1_1_1_1_1_2	10.3728	0.182307		TATTGTCCCGGT_1_1_1_1_1_1_1_1_1_1	8.28646	-0.156273
TTTGGACGATTC_1_1_1_1_1_1_1_1_1_1_1_1	13.0111	0.120155		TATTCCGGTCAG_2_1_1_1_1_1_1_2	4.84494	0.210986		CATCGCCGACTT_2_1_1_1_1	10.2561	-0.176372		CGCGGTACAGGC_2_1_1_1_1_1_1_1_1_1_2	10.4322	0.0786394		TATATTCCTGGA_1_1_1_1_1_1_1_1_1_1	10.1468	0.0144378
CTAATGGAATGT_1_1_1_1_1_1_1_1_1_1_1_1	18.7556	0.185273		CCCCCTGTGCTA_2_1_1_1_1_1_1_2	8.79346	0.0955316		CACGGGATCACC_2_1_1_1_1	6.29822	-0.363405		GATGAGCCACCC_2_1_1_1_1_1_1_1_1_1_2	10.4573	0.0587701		TCTATTAGCATC_1_1_1_1_1_1_1_1_1_1	9.33569	0.365508
TCAGTGCCCATC_1_1_1_1_1_1_1_1_1_1_1_1	13.5678	0.0262334		CCTCGTTTAATT_2_1_1_1_1_1_1_2	11.7449	-0.205651		TTACCATATGCA_2_1_1_1_1	12.5487	0.170996		GCTACTCGGTTC_2_1_1_1_1_1_1_1_1_1_2	9.82867	-0.0754282		CTGCCTCCTCGC_1_1_1_1_1_1_1_1_1_1	13.1761	0.558405
CCGAGTGAGTGT_1_1_1_1_1_1_1_1_1_1_1_1	15.5821	-0.42883		GCCGGACACCGA_2_1_1_1_1_1_1_2	5.03177	-0.288662		TGTCCTGACGGT_2_1_1_1_1	5.93247	0.310617		TAACCTGAGCCC_2_1_1_1_1_1_1_1_1_1_2	8.51514	0.309379		TACTTCTCCCGT_1_1_1_1_1_1_1_1_1_1	17.8692	0.324384
CCTTCCCCACGG_1_1_1_1_1_1_1_1_1_1_1_1	13.8573	0.015741		CGTGAGCTAATT_2_1_1_1_1_1_1_2	11.7169	0.0847967		TAACTCCCAAAT_2_1_1_1_1	8.99588	-0.041627		CGGTATCCCAAA_2_1_1_1_1_1_1_1_1_1_2	8.59962	0.562389		CCGGCTGATTTA_1_1_1_1_1_1_1_1_1_1	18.8022	0.116635
TCAAACTACTAT_1_1_1_1_1_1_1_1_1_1_1_1	15.2556	0.0892541		CCCCGCGCTCTG_2_1_1_1_1_1_1_2	11.6836	0.00544609		CTCATCACAAGT_2_1_1_1_1	6.29836	0.317476		GCTATAGCAGCA_2_1_1_1_1_1_1_1_1_1_2	10.4659	0.0807477		CTTTAGCATCTG_1_1_1_1_1_1_1_1_1_1	15.9538	0.406541
TGAACCGACAGC_1_1_1_1_1_1_1_1_1_1_1_1	17.432	0.000661236		CGTATGTGATTG_2_1_1_1_1_1_1_2	8.43014	-0.0812879		TACCTTTCAATT_2_1_1_1_1	7.96296	-0.262116		TGCGCAGCAAAG_2_1_1_1_1_1_1_1_1_1_2	10.8379	0.017333		CCAGCCGCCGGT_1_1_1_1_1_1_1_1_1_1	10.7242	0.119635
CACGTCTATTCA_1_1_1_1_1_1_1_1_1_1_1_1	14.8637	-0.245147		GTCTCACCAAGG_2_1_1_1_1_1_1_2	8.79346	0.054168		TGCGCTCTGTTG_2_1_1_1_1	2.02359	0.170277		CGAGAATCTGTT_2_1_1_1_1_1_1_1_1_1_2	8.27382	0.073746		TACACAACGGTC_1_1_1_1_1_1_1_1_1_1	9.79031	0.221843
CGTATAAAGCAC_1_1_1_1_1_1_1_1_1_1_1_1	9.89212	0.162275		GATCCGGCTGTC_2_1_1_1_1_1_1_2	8.66947	-0.0688221		CTGATCGTTTGG_2_1_1_1_1	8.92005	0.0365228		GCTAACCCAGTT_2_1_1_1_1_1_1_1_1_1_2	9.8508	0.0274293		CGTCTGAGAGGT_1_1_1_1_1_1_1_1_1_1	10.7596	0.306948
TTCCTTGCACGC_1_1_1_1_1_1_1_1_1_1_1_1	15.1571	-0.202919		TCATTACGGCCT_2_1_1_1_1_1_1_2	5.32603	0.085158		TGGTCGTATTCC_2_1_1_1_1	8.97867	-0.170553		GGATTGTGCTTG_2_1_1_1_1_1_1_1_1_1_2	5.96821	-0.311376		TACGAGCGAGCG_1_1_1_1_1_1_1_1_1_1	10.7597	0.228013
CGTGCCCCTGCA_1_1_1_1_1_1_1_1_1_1_1_1	11.808	0.0259865		GCCCGAGCCCAA_2_1_1_1_1_1_1_2	8.45341	-0.197011		CGGCCACGGGCA_2_1_1_1_1	5.93677	0.383342		TTGGGTGCGTCC_2_1_1_1_1_1_1_1_1_1_2	5.99305	0.0837667		CACTGTAGAATT_1_1_1_1_1_1_1_1_1_1	9.18331	0.10944
TGCCCTACACAA_1_1_1_1_1_1_1_1_1_1_1_1	14.8743	-0.266837		GGCTTTTCCTCA_2_1_1_1_1_1_1_2	9.92087	0.266468		TAGATGACACGA_2_1_1_1_1	10.7584	-0.198682		TCGGCGTGACGC_2_1_1_1_1_1_1_1_1_1_2	10.6356	0.391837		CCAAGCTACGAG_1_1_1_1_1_1_1_1_1_1	19.3695	-0.117744
CAAGTCTAGTGC_1_1_1_1_1_1_1_1_1_1_1_1	13.5744	-0.0855334		CCATAGTGCGAG_2_1_1_1_1_1_1_2	11.6361	0.362085		TGCTGTAACTTT_2_1_1_1_1	8.63315	-0.254264		TTGACCTTGGAG_2_1_1_1_1_1_1_1_1_1_2	10.4101	0.248295		TACCCAGTATAA_1_1_1_1_1_1_1_1_1_1	20.3045	0.518902
TAGTACTCAATT_1_1_1_1_1_1_1_1_1_1_1_1	11.0844	0.129019		TTACTCGTAGGT_2_1_1_1_1_1_1_2	1.26792	-0.0136037		TTTGGCCATTTG_2_1_1_1_1	3.16822	0.409167		CGGCACTAGGTA_2_1_1_1_1_1_1_1_1_1_2	5.96827	0.277833		CGGGTCGGCCCC_1_1_1_1_1_1_1_1_1_1	8.78429	-0.0338662
TCAAGGAACGAC_1_1_1_1_1_1_1_1_1_1_1_1	14.1059	0.435232		TTCCTCTGCTCC_2_1_1_1_1_1_1_2	11.6836	-0.132583		TGGTATGGTGCA_2_1_1_1_1	10.2562	-0.158012		CTACTAAGCTGC_2_1_1_1_1_1_1_1_1_1_2	3.71959	-0.204766		CCCTTTCTGTTT_1_1_1_1_1_1_1_1_1_1	7.72239	0.144189
CAAACACCCATG_1_1_1_1_1_1_1_1_1_1_1_1	18.7556	-0.117606		TAAACCGTCGCG_2_1_1_1_1_1_1_2	5.22375	-0.0429495		TTACTACAGACG_2_1_1_1_1	3.46418	0.294737		CGGTTGGTCCGA_2_1_1_1_1_1_1_1_1_1_2	13.1731	0.524531		TAGAGTCAATAA_1_1_1_1_1_1_1_1_1_1	10.8349	-0.0025352
CCTACAAGTCGT_1_1_1_1_1_1_1_1_1_1_1_1	12.7795	0.411309		CCAACCTTCATC_2_1_1_1_1_1_1_2	11.6836	-0.320388		TACCGCTGGGCA_2_1_1_1_1	6.2985	-0.0277786		GAACGACATCTC_2_1_1_1_1_1_1_1_1_1_2	0.23254	-0.0471639		TAAGCCCGCGAA_1_1_1_1_1_1_1_1_1_1	13.9976	-0.0371076
CTGTGAAATTAT_1_1_1_1_1_1_1_1_1_1_1_1	4.85877	-4.2016e-05		CGACCCTTCCCG_2_1_1_1_1_1_1_2	14.2064	-0.148969		TGTCCAAGGAGC_2_1_1_1_1	8.69829	0.000135112		GGTACGGCTTTG_2_1_1_1_1_1_1_1_1_1_2	11.4106	0.00770334		TAATCTGGGCAC_1_1_1_1_1_1_1_1_1_1	9.43726	0.458507
TCATGAGAGCTG_1_1_1_1_1_1_1_1_1_1_1_1	10.6857	0.0714878		CACGGAGTCATT_2_1_1_1_1_1_1_2	11.5975	0.337377		CCTCGTGAGACG_2_1_1_1_1	8.92019	-0.0623406		CAAATCTGAAGT_2_1_1_1_1_1_1_1_1_1_2	6.73329	-0.367264		TTGATTGATGAC_1_1_1_1_1_1_1_1_1_1	8.73588	0.497501
TTAGGGCAAGAG_1_1_1_1_1_1_1_1_1_1_1_1	4.65524	-0.0284292		TTGCACCTTGCT_2_1_1_1_1_1_1_2	8.22017	-0.000373416		TCAACCACCAGA_2_1_1_1_1	4.20936	0.0766471		CAGATTAACTCC_2_1_1_1_1_1_1_1_1_1_2	6.944	0.358878		CATAGTGTTAGA_1_1_1_1_1_1_1_1_1_1	17.8692	0.11591
TTTAGAAGTAAG_1_1_1_1_1_1_1_1_1_1_1_1	12.7887	-0.204747		GAGACGCGACTG_2_1_1_1_1_1_1_2	4.70904	0.255182		CTACCATGACGA_2_1_1_1_1	9.57491	-0.153139		CTCTTAAGTCGA_2_1_1_1_1_1_1_1_1_1_2	11.661	0.272659		CCCCGCTCCCCT_1_1_1_1_1_1_1_1_1_1	10.1824	-0.0231808
CGACCACCTTTT_1_1_1_1_1_1_1_1_1_1_1_1	4.29068	-0.0817981		TAAGCAGTGGTA_1_1_1_1_1_1_2	0.0228824	0.0778882		TAAGCAGTGGTA_1_1_1_1	0.0224436	0.0594932		GAACAAGGCGGG_2_1_1_1_1_1_1_1_1_1_2	11.4107	0.12745		CACCTTGAGCAA_1_1_1_1_1_1_1_1_1_1	13.9976	0.35859
TTTCGGGGGGCT_1_1_1_1_1_1_1_1_1_1_1_1	16.5934	0.294682		AAGCAGTGGTAT_1_1_1_1_1_1_2	0	0.148227		AAGCAGTGGTAT_1_1_1_1	0.0222995	0.069751		CTCACTTCTCTC_2_1_1_1_1_1_1_1_1_1_2	5.96833	-0.0917464		CATTTCACAGTG_1_1_1_1_1_1_1_1_1_1	13.1097	0.234975
CATGGGGAAAAA_1_1_1_1_1_1_1_1_1_1_1_1	9.50419	-0.27988		GCAGTGGTATCA_1_1_1_1_1_1_2	1.83658	-0.198594		TTAAGCAGTGGT_1_1_1_1	0.0221555	0.00143239		CGGTCCGAATCG_2_1_1_1_1_1_1_1_1_1_2	0.889045	0.103611		TCTCGCACCACT_1_1_1_1_1_1_1_1_1_1	12.8745	-0.0438187
CTACGAACGTTA_1_1_1_1_1_1_1_1_1_1_1_1	14.109	-0.144963		TCGCTAAGCAGT_1_1_1_1_1_1_2	0.0228814	-0.0465553		TGTAAGCAGTGG_1_1_1_1	0.0220115	-0.129062		GCCCCCTATCGT_2_1_1_1_1_1_1_1_1_1_2	7.70236	-0.130445		CAGAATCTAAAG_1_1_1_1_1_1_1_1_1_1	18.8023	0.315644
CTAGGGCTATTG_1_1_1_1_1_1_1_1_1_1_1_1	12.0377	-0.276527		CTAAGCAGTGGT_1_1_1_1_1_1_2	0.0228804	-0.16975		TCCAAGCAGTGG_1_1_1_1	0.0218675	0.474119		TCCACGGCTGGT_2_1_1_1_1_1_1_1_1_1_2	10.3635	0.0628867		TAAGCAGTGGTA_2_1_1_1_1_1_1_1_1_1	0.100854	-0.1104
CGATGACGACCG_1_1_1_1_1_1_1_1_1_1_1_1	13.6696	-0.0198004		TCGTGCCTAAGC_1_1_1_1_1_1_2	7.44873	-0.0042485		TCCTAAGCAGTG_1_1_1_1	0.0217234	-0.29354		TGCCTCACTCAA_2_1_1_1_1_1_1_1_1_1_2	6.87062	-0.12028		AAGCAGTGGTAT_2_1_1_1_1_1_1_1_1_1	0.100886	-0.0719887
CTTATGCGGCTT_1_1_1_1_1_1_1_1_1_1_1_1	10.7876	0.519686		CCTAAGCAGTGG_1_1_1_1_1_1_2	0.0228793	0.145232		TGTTAAGCAGTG_1_1_1_1	0.0215794	0.147057		TAAATGGACATT_2_1_1_1_1_1_1_1_1_1_2	10.7194	0.0430818		TCCAAGCAGTGG_2_1_1_1_1_1_1_1_1_1	0.0644204	-0.306702
TGGGGACGAGCG_1_1_1_1_1_1_1_1_1_1_1_1	9.50421	0.111893		TCGTCTAAGCAG_1_1_1_1_1_1_2	3.26647	0.0376455		TCGTCTAAGCAG_1_1_1_1	2.91279	-0.0453412		CGAAGACGATTC_2_1_1_1_1_1_1_1_1_1_2	9.25626	0.296434		TTAAGCAGTGGT_2_1_1_1_1_1_1_1_1_1	0.0330369	-0.0951196
TCCCATATCTCA_1_1_1_1_1_1_1_1_1_1_1_1	15.1774	-0.129433		TGTAAGCAGTGG_1_1_1_1_1_1_2	0.901338	-0.0612132		TCGGGGGGGGGG_1_1_1_1	0.0214354	-0.205484		TTCCCAAATTTC_2_1_1_1_1_1_1_1_1_1_2	10.4116	0.207173		TGTAAGCAGTGG_2_1_1_1_1_1_1_1_1_1	0.0219463	-0.546349
TCTAAACCAGAA_1_1_1_1_1_1_1_1_1_1_1_1	14.8387	0.0460656		TCCAAGCAGTGG_1_1_1_1_1_1_2	0.609381	-0.0932672		TCGCTAAGCAGT_1_1_1_1	0.392709	0.0158404		CCCTCGCACTGA_2_1_1_1_1_1_1_1_1_1_2	9.17015	0.298411		TCGGGGGGGGGG_2_1_1_1_1_1_1_1_1_1	0.100919	-0.00799715
CTACTTGTGCAC_1_1_1_1_1_1_1_1_1_1_1_1	9.48555	-0.0135885		TCCTAAGCAGTG_1_1_1_1_1_1_2	0.0228783	-0.00427979		TTACGGATGGTC_1_1_1_1	2.45041	-0.0528862		GCCCTGGTCCCA_2_1_1_1_1_1_1_1_1_1_2	5.25659	0.105381		TCCTAAGCAGTG_2_1_1_1_1_1_1_1_1_1	0.0977607	-0.443733
CAGTTGAGGTCA_1_1_1_1_1_1_1_1_1_1_1_1	9.50423	-0.21691		TCTTAAGCAGTG_1_1_1_1_1_1_2	4.38838	-0.189298		TACGTCTCCCTT_1_1_1_1	8.92034	-0.0144368		GAAATATAGGAG_2_1_1_1_1_1_1_1_1_1_2	3.53164	-0.135479		TGTGCTAAGCAG_2_1_1_1_1_1_1_1_1_1	0.00502904	0.0571133
TGAAAGCGCACC_1_1_1_1_1_1_1_1_1_1_1_1	13.6548	0.0428016		TCGTGCTAAGCA_1_1_1_1_1_1_2	5.69781	0.183893		CCAAGAGAGGGC_1_1_1_1	12.532	0.0664959		TTCTCTTTTTGG_2_1_1_1_1_1_1_1_1_1_2	10.3636	7.4654e-05		TCGCTAAGCAGT_2_1_1_1_1_1_1_1_1_1	0.100951	-0.0529352
CACGTCCGCGGG_1_1_1_1_1_1_1_1_1_1_1_1	14.8655	0.309772		TCGGTTAAGCAG_1_1_1_1_1_1_2	1.89953	0.233672		TCCGCCCGCGCT_1_1_1_1	12.5321	-0.181085		CCTCTCTACCCC_2_1_1_1_1_1_1_1_1_1_2	5.96839	0.235745		TCGTGACTAAGC_2_1_1_1_1_1_1_1_1_1	9.7373e-05	0.267236
TTTGAGTTAGAG_1_1_1_1_1_1_1_1_1_1_1_1	11.0844	-0.30732		GCGGTCGTCCAT_1_1_1_1_1_1_2	12.5737	-0.27563		TAGGCCTAGAGT_1_1_1_1	12.5323	0.196674		CGAGCTTTCGTT_2_1_1_1_1_1_1_1_1_1_2	10.7032	0.118571		TCGTGGTTAAGC_2_1_1_1_1_1_1_1_1_1	0.96147	0.26609
TCCAGTGTAACT_1_1_1_1_1_1_1_1_1_1_1_1	14.8295	0.361927		CTCATCGGCGCA_1_1_1_1_1_1_2	7.37737	0.193257		CCAACCGGCCAG_1_1_1_1	8.92048	-0.169916		GATCTGCCCGCA_2_1_1_1_1_1_1_1_1_1_2	13.1732	-0.0698125		TGTTAAGCAGTG_2_1_1_1_1_1_1_1_1_1	6.49153e-05	-0.127187
CATGCGGCTGGC_1_1_1_1_1_1_1_1_1_1_1_1	11.7963	0.0687773		CTTTAGGCTCGT_1_1_1_1_1_1_2	12.8033	-0.0698881		CATGGTAGGTCC_1_1_1_1	4.6922	0.0560664		TTATGTATCGCT_2_1_1_1_1_1_1_1_1_1_2	5.96845	0.264426		TCGGTTAAGCAG_2_1_1_1_1_1_1_1_1_1	0.0274704	-0.189854
TACCAATAATTT_1_1_1_1_1_1_1_1_1_1_1_1	14.8558	0.146656		TGCATACCCCTC_1_1_1_1_1_1_2	14.0653	-0.0991336		TCGCACGAAACA_1_1_1_1	8.92063	-0.466813		TATTATGGGAGG_2_1_1_1_1_1_1_1_1_1_2	2.76203	0.0294513		TAAGCAGTGGTA_1_1_1_1_1_1_1_1_1	1.224	0.0919075
CCCTAAAGTAGC_1_1_1_1_1_1_1_1_1_1_1_1	12.9643	0.0220784		TCGCTGCTAAGC_1_1_1_1_1_1_2	5.69781	0.201084		CTGCCGAAACGG_1_1_1_1	12.0122	-0.0717611		CTTGATGTTCTA_2_1_1_1_1_1_1_1_1_1_2	11.8728	0.162721		TCCCTAAGCAGT_1_1_1_1_1_1_1_1_1	3.24577e-05	-0.239107
CATAAACACTAG_1_1_1_1_1_1_1_1_1_1_1_1	12.4803	-0.300823		TCACGTGGCGAT_1_1_1_1_1_1_2	11.0665	0.0450542		TGACCGGCCGGG_1_1_1_1	12.5324	-0.0283457		TTGTATCGTTAC_2_1_1_1_1_1_1_1_1_1_2	3.84995	-0.0602599		TGTAAGCAGTGG_1_1_1_1_1_1_1_1_1	0	-0.189068
TCGCCGACACCA_1_1_1_1_1_1_1_1_1_1_1_1	18.5056	-0.189025		CTGAGCCACCCA_1_1_1_1_1_1_2	11.6836	0.188302		TTCGAAAGCTCA_1_1_1_1	6.29865	0.0701963		GTTCTTCTCTAA_2_1_1_1_1_1_1_1_1_1_2	13.0709	0.132934		TCCAAGCAGTGG_1_1_1_1_1_1_1_1_1	0.0691593	0.111408
CTTCCCTTGCTT_1_1_1_1_1_1_1_1_1_1_1_1	9.50424	-0.061742		TGACACGCAGTT_1_1_1_1_1_1_2	13.02	-0.183129		CCACCTGTATAC_1_1_1_1	6.29879	0.00527034		TGCCGAGCGACT_2_1_1_1_1_1_1_1_1_1_2	13.1732	0.426216		TTAAGCAGTGGT_1_1_1_1_1_1_1_1_1	0.00155723	0.204767
TCGACGCCAGCT_1_1_1_1_1_1_1_1_1_1_1_1	12.8028	0.0762596		TACGACCTCAGT_1_1_1_1_1_1_2	10.9719	0.0673092		TAGCCATTCGCG_1_1_1_1	7.95237	-0.153393		CGGGGAGGGCCG_2_1_1_1_1_1_1_1_1_1_2	3.89387	0.387982		TGTTAAGCAGTG_1_1_1_1_1_1_1_1_1	3.24577e-05	-0.118771
TTTGCCCGTCAT_1_1_1_1_1_1_1_1_1_1_1_1	12.0377	-0.240041		TCAATAAGCAGT_1_1_1_1_1_1_2	3.93824	0.646228		TTGCATAATGTC_1_1_1_1	8.77092	-0.0516483		GTTAAACAGTTT_2_1_1_1_1_1_1_1_1_1_2	12.0794	-0.195018		AAGCAGTGGTAT_1_1_1_1_1_1_1_1_1	1.02097	0.153153
TGGCCCTCCTCC_1_1_1_1_1_1_1_1_1_1_1_1	18.1219	-0.119834		TCGAGCTAAACT_1_1_1_1_1_1_2	11.9373	-0.139202		CCCTACGCCATA_1_1_1_1	8.88467	0.0276803		TAAAGAGCTGTG_2_1_1_1_1_1_1_1_1_1_2	4.96831	0.0375232		TCCTAAGCAGTG_1_1_1_1_1_1_1_1_1	0	0.073834
TCTCCCTGCCTC_1_1_1_1_1_1_1_1_1_1_1_1	10.1322	0.300506		TGTCCCCCCCCA_1_1_1_1_1_1_2	9.11408	-0.0434138		CCAGTATGCGCC_1_1_1_1	12.0265	0.267689		CCGAAAAATCAA_2_1_1_1_1_1_1_1_1_1_2	12.508	-0.103557		TCGGGGGGGGGG_1_1_1_1_1_1_1_1_1	0.585813	0.141372
TTTCACCCTTCC_1_1_1_1_1_1_1_1_1_1_1_1	9.50426	-0.210077		TTCCCGAGTTAT_1_1_1_1_1_1_2	1.86422	0.0814151		TACGCCTGAGGA_1_1_1_1	12.5325	-0.0551583		CTACTTGGGACG_2_1_1_1_1_1_1_1_1_1_2	12.0311	-0.147592		CCTAAGCAGTGG_1_1_1_1_1_1_1_1_1	6.49153e-05	0.655336
CTCCGCCATATG_1_1_1_1_1_1_1_1_1_1_1_1	11.0844	-0.173702		GTCTTACTTCCA_1_1_1_1_1_1_2	3.26647	0.0869469		CTCAGATATGTC_1_1_1_1	8.92077	-0.0794028		TTGCCTCGAGTG_2_1_1_1_1_1_1_1_1_1_2	1.61942	0.00463284		TAGCATGTCACG_1_1_1_1_1_1_1_1_1	17.7843	0.0169809
CGGCCTTGACAA_1_1_1_1_1_1_1_1_1_1_1_1	18.498	0.166822		CCCGCTATCGCT_1_1_1_1_1_1_2	12.3716	-0.0679162		CGCATTAGACCG_1_1_1_1	12.5327	0.166512		CGACAACTAATA_2_1_1_1_1_1_1_1_1_1_2	10.5836	0.134273		TTCCTCACCAGA_1_1_1_1_1_1_1_1_1	18.9693	0.195579
CACACGAGCCGA_1_1_1_1_1_1_1_1_1_1_1_1	9.50428	0.0210729		GGCAACTCCGTC_1_1_1_1_1_1_2	10.4	-0.114726		TGCCGGATACTT_1_1_1_1	10.4192	-0.0928994		TAATACGCTTTC_2_1_1_1_1_1_1_1_1_1_2	2.75539	0.105321		TGCGACGTGTCA_1_1_1_1_1_1_1_1_1	10.8529	-0.0783406
TGCATGAGTCTA_1_1_1_1_1_1_1_1_1_1_1_1	3.53375	0.611435		CCAGTTGTCTCG_1_1_1_1_1_1_2	6.93806	0.214635		CAGGTGTCAATT_1_1_1_1	9.81393	-0.0513965		GTACCCAACAAT_2_1_1_1_1_1_1_1_1_1_2	4.96837	0.181357		TTCCCGCTCACT_1_1_1_1_1_1_1_1_1	17.028	0.191487
CTGCCACTCAAC_1_1_1_1_1_1_1_1_1_1_1_1	15.1637	-0.186855		TTCTAACATGCC_1_1_1_1_1_1_2	12.8055	0.176892		TGTCGGACTTTG_1_1_1_1	7.33103	-0.142593		TGGCTACTTAAC_2_1_1_1_1_1_1_1_1_1_2	11.4545	0.16594		TGCCCGCCGCGA_1_1_1_1_1_1_1_1_1	18.9693	0.0823392
CATTCGCACCAG_1_1_1_1_1_1_1_1_1_1_1_1	11.3443	-0.0948525		CGAGATCCATCC_1_1_1_1_1_1_2	11.6836	0.0892877		CCCGGCTCCGCA_1_1_1_1	8.08315	0.279746		CGTGTGAAGTAT_2_1_1_1_1_1_1_1_1_1_2	12.0838	-0.0816912		TCCGGTGTTATG_1_1_1_1_1_1_1_1_1	17.7839	0.0552018
CAGGCGGATTTT_1_1_1_1_1_1_1_1_1_1_1_1	4.15701	0.152428		GTGTCTCCTATG_1_1_1_1_1_1_2	3.34634	-0.00569084		TTGAATAGAAAA_1_1_1_1	9.92054	0.0774432		CAGATTGCCGAA_2_1_1_1_1_1_1_1_1_1_2	10.7886	0.15223		TACAGCGGCCGT_1_1_1_1_1_1_1_1_1	13.6178	-0.367681
CGTATTACCAGT_1_1_1_1_1_1_1_1_1_1_1_1	12.0377	0.269328		TGCCACGCAACT_1_1_1_1_1_1_2	13.5883	-0.115716		TCCCACGGTGAT_1_1_1_1	4.09247	-0.221348		CGACAGACCGGT_2_1_1_1_1_1_1_1_1_1_2	5.99547	-0.190213		CCAACCTACATT_1_1_1_1_1_1_1_1_1	8.66798	0.0361774
TACCAGGGGTCC_1_1_1_1_1_1_1_1_1_1_1_1	5.25155	0.0997654		CCGTCTGCCACT_1_1_1_1_1_1_2	1.29109	-0.0162179		TACAATAACCCC_1_1_1_1	5.4761	-0.139911		CGTGATAATAAT_2_1_1_1_1_1_1_1_1_1_2	12.0133	-0.113922		TCCGCCTGTGCA_1_1_1_1_1_1_1_1_1	19.9864	0.228292
TTCAAAGGTTCC_1_1_1_1_1_1_1_1_1_1_1_1	10.6646	0.0944402		GTGCTTTTAGTT_1_1_1_1_1_1_2	16.1884	-0.0166144		TGAATTCGGACG_1_1_1_1	8.92091	0.0600301		GGTCTTACTCAG_2_1_1_1_1_1_1_1_1_1_2	3.71987	0.237787		TTGTGTGATTGC_1_1_1_1_1_1_1_1_1	12.8454	0.034504
TCACCGGCCCCC_1_1_1_1_1_1_1_1_1_1_1_1	8.61118	0.112108		TCCCGCTCTTGC_1_1_1_1_1_1_2	15.1766	0.0485118		CAAACGTCATTA_1_1_1_1	6.29894	-0.23984		CGACTCAGAAGC_2_1_1_1_1_1_1_1_1_1_2	4.41716	0.14445		TTAGCTAGCCCA_1_1_1_1_1_1_1_1_1	12.8928	-0.102254
CAATGTCTACTA_1_1_1_1_1_1_1_1_1_1_1_1	11.8307	0.204783		GTACCATCGCCA_1_1_1_1_1_1_2	10.8651	0.0158925		CACTGTCCTGAC_1_1_1_1	8.34333	0.0559295		GGGTTACATACT_2_1_1_1_1_1_1_1_1_1_2	4.42	-0.221734		TTCTCACCACTT_1_1_1_1_1_1_1_1_1	16.3997	-0.117446
TCTTGAGCAGTA_1_1_1_1_1_1_1_1_1_1_1_1	10.6275	0.416743		CGTAGGCAGGCG_1_1_1_1_1_1_2	14.3425	-0.115811		TCAACTAGCACA_1_1_1_1	12.0026	0.165215		GCGCTCCAAACT_2_1_1_1_1_1_1_1_1_1_2	4.08838	-0.00104034		TCAATGACTGAC_1_1_1_1_1_1_1_1_1	6.62801	-0.214341
TAATATTGTAGG_1_1_1_1_1_1_1_1_1_1_1_1	10.6196	0.0255553		TGCCATTCTTTA_1_1_1_1_1_1_2	1.92225	0.123641		TTCAGATTCGCT_1_1_1_1	7.29132	-0.141509		TACCTCTCGTCG_2_1_1_1_1_1_1_1_1_1_2	9.37443	0.203937		TCGCCCACTAGT_1_1_1_1_1_1_1_1_1	9.85295	-0.00457503
TCTGATTTGGGT_1_1_1_1_1_1_1_1_1_1_1_1	12.8995	0.0192821		TAAGGAGCAAAT_1_1_1_1_1_1_2	14.937	-0.0791523		CCACTAACTAGA_1_1_1_1	8.84023	0.278365		GACAAAGAAGAT_2_1_1_1_1_1_1_1_1_1_2	12.3015	-0.000950345		CCGGATGCCTTA_1_1_1_1_1_1_1_1_1	20.5202	-0.246426
TTCACCTTGTCT_1_1_1_1_1_1_1_1_1_1_1_1	14.8672	0.0453642		CCGGACTGCTCA_1_1_1_1_1_1_2	7.397	-0.0550361		TCGCATCTCTAG_1_1_1_1	8.92106	0.0345997		CGCACCTCTGTC_2_1_1_1_1_1_1_1_1_1_2	4.71524	-0.161448		TCCCCTATGGAT_1_1_1_1_1_1_1_1_1	17.8852	0.2456
TAAACTTCCAGA_1_1_1_1_1_1_1_1_1_1_1_1	4.85879	0.136416		CACCTGACGAGA_1_1_1_1_1_1_2	1.92225	0.188442		CGCTAGCTTACG_1_1_1_1	8.62313	-0.343293		TCCAGATCGCTG_2_1_1_1_1_1_1_1_1_1_2	0.232599	0.0265753		TACCGCTCCCTA_1_1_1_1_1_1_1_1_1	10.3602	-0.00402088
TGGACGATTGCC_1_1_1_1_1_1_1_1_1_1_1_1	18.615	0.0292349		TGTTGAAGTGCC_1_1_1_1_1_1_2	10.294	-0.069699		TCCCCACGTACA_1_1_1_1	9.81296	-0.451334		CAAGCGACTCAG_2_1_1_1_1_1_1_1_1_1_2	13.0665	0.250717		TCTCACTCGTTA_1_1_1_1_1_1_1_1_1	11.6192	0.294607
TTTCAAGCATAG_1_1_1_1_1_1_1_1_1_1_1_1	11.0845	-0.0137139		TCAGCACATGGC_1_1_1_1_1_1_2	16.1884	0.176212		CAACCTCGCCTT_1_1_1_1	11.3606	0.0451641		TTGAGCCTTTGC_2_1_1_1_1_1_1_1_1_1_2	4.50113	-0.0413052		TGACCGAAAGCC_1_1_1_1_1_1_1_1_1	9.86011	-0.403191
CGGTCGCCCCCA_1_1_1_1_1_1_1_1_1_1_1_1	13.0554	-0.0860724		CGTGAATTACAT_1_1_1_1_1_1_2	10.6117	-0.121699		CGCTCTATACGT_1_1_1_1	8.61384	-0.0931442		CTCCCCAACAAC_2_1_1_1_1_1_1_1_1_1_2	0.280371	-0.198299		CAGCTGTGTGTC_1_1_1_1_1_1_1_1_1	14.295	0.156211
TTAGCCTAGGGA_1_1_1_1_1_1_1_1_1_1_1_1	11.0845	0.461626		CCACACGGCCAG_1_1_1_1_1_1_2	17.192	-0.0996676		CCCCACGTAAGT_1_1_1_1	6.48846	0.156342		TCTGTACGCGGT_2_1_1_1_1_1_1_1_1_1_2	3.67314	0.0407056		TCGCTCGAGTTG_1_1_1_1_1_1_1_1_1	13.2097	0.164933
TAGGGACGAGAG_1_1_1_1_1_1_1_1_1_1_1_1	11.4066	0.0857201		GGCAGTATGTCT_1_1_1_1_1_1_2	12.8581	-0.136867		TCCAGTCTTCGA_1_1_1_1	6.11149	0.00100496		CCCATGTTATTA_2_1_1_1_1_1_1_1_1_1_2	3.0885	-0.238407		TATTCCACCCTG_1_1_1_1_1_1_1_1_1	13.8009	-0.101792
CGCCACGCACGA_1_1_1_1_1_1_1_1_1_1_1_1	13.1104	-0.357773		CTCAAGCTGTCC_1_1_1_1_1_1_2	2.27085	-0.190169		TAACACTCCACT_1_1_1_1	5.80526	0.312628		GTCCCTAACTGA_2_1_1_1_1_1_1_1_1_1_2	4.43978	0.0683108		CAACACACAGTG_1_1_1_1_1_1_1_1_1	14.6109	0.436502
TCGGCAGCAAGA_1_1_1_1_1_1_1_1_1_1_1_1	12.9971	-0.21795		CTGCTAGCACGA_1_1_1_1_1_1_2	13.02	-0.0136536		TCACATTCGAAT_1_1_1_1	3.89412	-0.295764		TTCCCACTTTCA_2_1_1_1_1_1_1_1_1_1_2	3.81121	0.21588		TCCTCTTCCATG_1_1_1_1_1_1_1_1_1	13.9976	-0.0149351
TGATCTCTAACG_1_1_1_1_1_1_1_1_1_1_1_1	2.72244	0.0959453		CGTCTGACTCCA_1_1_1_1_1_1_2	1.26783	-0.0636435		TGAGACACCCCT_1_1_1_1	9.57505	0.0907959		TCACGCTGATTT_2_1_1_1_1_1_1_1_1_1_2	8.33164	-0.0410689		TGCCGAATCTCT_1_1_1_1_1_1_1_1_1	19.8235	0.286746
CCGCACGCGCAC_1_1_1_1_1_1_1_1_1_1_1_1	8.09443	-0.155832		CTCCCTTGAGCC_1_1_1_1_1_1_2	7.66231	-0.185165		TTGATCTGGCTC_1_1_1_1	4.89567	-0.013565		CTAACTCCTCGA_2_1_1_1_1_1_1_1_1_1_2	12.4256	-0.000515373		CCATACTCAAAA_1_1_1_1_1_1_1_1_1	12.8454	-0.237581
TCGTTAAAGATT_1_1_1_1_1_1_1_1_1_1_1_1	1.25153	-0.0110889		TGTGACTGATGA_1_1_1_1_1_1_2	14.1935	-0.118903		CCGCGAGTAAAC_1_1_1_1	7.05308	-0.220984		TCGCGAGTAACT_2_1_1_1_1_1_1_1_1_1_2	12.3016	-0.0935432		CCTGGTGTGCGA_1_1_1_1_1_1_1_1_1	17.8982	-0.129905
TCGTTATACCAA_1_1_1_1_1_1_1_1_1_1_1_1	16.1154	0.0614769		GAACGAATCCTC_1_1_1_1_1_1_2	12.0225	-0.123796		TTCTTATACGGC_1_1_1_1	7.97911	-0.13994		CGATACTGGCGA_2_1_1_1_1_1_1_1_1_1_2	3.22724	0.184787		CAAGATAGGCGA_1_1_1_1_1_1_1_1_1	13.4058	-0.0273365
CCATGACTGACA_1_1_1_1_1_1_1_1_1_1_1_1	18.3386	0.220501		GGCCACCGTCGT_1_1_1_1_1_1_2	15.9873	0.245674		CATAGGCTAAGA_1_1_1_1	8.9212	0.115325		GTAGGGAGTGGG_2_1_1_1_1_1_1_1_1_1_2	2.76208	-0.12528		TGTGTACCGTAA_1_1_1_1_1_1_1_1_1	9.57124	0.384475
CAGTCTTGAGGC_1_1_1_1_1_1_1_1_1_1_1_1	10.816	-0.205946		CGATGATTCCCC_1_1_1_1_1_1_2	15.2298	0.0723758		TTAAGGACAACC_1_1_1_1	6.14044	0.032995		GCTGACATCAAA_2_1_1_1_1_1_1_1_1_1_2	2.71343	0.0857417		TTACAGATAAAG_1_1_1_1_1_1_1_1_1	13.911	0.200371
TGGGACCGTCAA_1_1_1_1_1_1_1_1_1_1_1_1	12.4149	0.15622		CCAACTCCGCTA_1_1_1_1_1_1_2	14.3425	0.265604		TTTGTCGAGGCT_1_1_1_1	8.92135	-0.109041		GTACTCGGAATT_2_1_1_1_1_1_1_1_1_1_2	3.71965	0.0309712		TCCACCTATTGC_1_1_1_1_1_1_1_1_1	12.9977	-0.313462
TAAGCAGTGGTA_2_1_1_1_1_1_1_1_1_1_1_1	1.1447	0.351752		CGTAAGTTCCCC_1_1_1_1_1_1_2	7.70529	0.133731		TCCACGAAGCCC_1_1_1_1	6.29908	-0.260651		CAATCGTAGTTG_2_1_1_1_1_1_1_1_1_1_2	4.82946	-0.217319		CTAACATACCAA_1_1_1_1_1_1_1_1_1	8.50849	0.091493
TCCAAGCAGTGG_2_1_1_1_1_1_1_1_1_1_1_1	0	-0.101051		CCACGCACCTAG_1_1_1_1_1_1_2	7.70143	-0.20236		TAAAGACCATGA_1_1_1_1	9.08084	0.0608696		TCCGTTGCACAA_2_1_1_1_1_1_1_1_1_1_2	13.1733	-0.0222536		TGGTTTGAGGTG_1_1_1_1_1_1_1_1_1	20.2662	0.349781
TGTAAGCAGTGG_2_1_1_1_1_1_1_1_1_1_1_1	0.0238192	-0.0638628		CCATGATGTGTG_1_1_1_1_1_1_2	10.4427	0.164584		TGGAAGCGACCA_1_1_1_1	9.68204	-0.0818462		CGGTCATGAATT_2_1_1_1_1_1_1_1_1_1_2	0.28043	0.348015		TCGCGCAGTCTT_1_1_1_1_1_1_1_1_1	13.9977	-0.281433
AAGCAGTGGTAT_2_1_1_1_1_1_1_1_1_1_1_1	1.1262	0.104682		CACCAGCCAAAC_1_1_1_1_1_1_2	10.8884	0.0986702		TTACCATCCGAC_1_1_1_1	10.8563	-0.13637		TACGCAGTAGTA_2_1_1_1_1_1_1_1_1_1_2	4.0274	-0.0880989		TGGTAGCTAATC_1_1_1_1_1_1_1_1_1	6.29667	0.264478
TTAAGCAGTGGT_2_1_1_1_1_1_1_1_1_1_1_1	1.07752	0.178876		CTCAGATCAAGC_1_1_1_1_1_1_2	9.11323	0.14945		TTTTTCCGCGCC_1_1_1_1	3.82873	-0.061803		CGGCGCGCCTTA_2_1_1_1_1_1_1_1_1_1_2	13.1734	0.317423		CTAATTACGAGA_1_1_1_1_1_1_1_1_1	13.9977	0.125546
TCCTAAGCAGTG_2_1_1_1_1_1_1_1_1_1_1_1	1.14472	0.25972		CCAGTGCCAGAT_1_1_1_1_1_1_2	1.92031	0.169207		TGATCGCTCAGA_1_1_1_1	4.29897	0.322134		CGGGGATCTTGG_2_1_1_1_1_1_1_1_1_1_2	11.8229	0.235006		TTCAAGCGCAAC_1_1_1_1_1_1_1_1_1	20.0124	0.0663014
TCGCTAAGCAGT_2_1_1_1_1_1_1_1_1_1_1_1	1.14474	-0.112138		TACCCGGTTGAT_1_1_1_1_1_1_2	10.2433	-0.0670638		TAAACGCCGACT_1_1_1_1	7.61344	-0.137002		CCATCTCACTAT_2_1_1_1_1_1_1_1_1_1_2	12.2181	-0.134413		TTGCTCCGTATC_1_1_1_1_1_1_1_1_1	11.3926	-0.169383
TCAAGGCTAAGC_2_1_1_1_1_1_1_1_1_1_1_1	0.521888	-0.0615445		TGGCTGGAACAA_1_1_1_1_1_1_2	1.26791	0.128259		TAATAGGAATGC_1_1_1_1	8.20606	0.480148		GAAGAACAGATA_2_1_1_1_1_1_1_1_1_1_2	11.2979	-0.235555		TGTACATAAGGT_1_1_1_1_1_1_1_1_1	16.4594	0.0407519
CTCGTAGCCGTG_2_1_1_1_1_1_1_1_1_1_1_1	8.60791	-0.181958		CTTGCATAGGAA_1_1_1_1_1_1_2	1.91468	0.0880725		TCTTAGATCGCA_1_1_1_1	6.29922	0.15271		CGTCAGATAAGC_2_1_1_1_1_1_1_1_1_1_2	13.1444	0.325778		TTATAGTCCGTC_1_1_1_1_1_1_1_1_1	10.81	0.324154
CCATTCCAGTTT_2_1_1_1_1_1_1_1_1_1_1_1	2.42177	0.149029		CTTCCCCCAAGG_1_1_1_1_1_1_2	7.75486	-0.110793		CGCGATGAGTGT_1_1_1_1	4.01231	0.51285		TCTACACGACGC_2_1_1_1_1_1_1_1_1_1_2	3.07645	-0.282235		CGCCGATGAAAC_1_1_1_1_1_1_1_1_1	20.8489	-0.400065
CGGAGCTACTAC_2_1_1_1_1_1_1_1_1_1_1_1	2.43445	0.0652192		CGTATGTCACCT_1_1_1_1_1_1_2	9.76329	-0.0802774		TCGCTCTGTTCC_1_1_1_1	6.8694	0.133064		CCGTGCATGACC_2_1_1_1_1_1_1_1_1_1_2	11.8216	0.293576		CCGCGTAGACCG_1_1_1_1_1_1_1_1_1	15.4409	0.169443
TTGGGTACCCAC_2_1_1_1_1_1_1_1_1_1_1_1	5.62843	-0.241118		CGGATTTTAAGA_1_1_1_1_1_1_2	10.6117	-0.109411		TACGAGGTGGAA_1_1_1_1	7.05857	0.384483		CAAATCAAGCTG_2_1_1_1_1_1_1_1_1_1_2	12.5398	0.22936		TCATTCCGTGAA_1_1_1_1_1_1_1_1_1	18.8858	0.495572
TTCACATTTGCC_2_1_1_1_1_1_1_1_1_1_1_1	8.75058	0.133786		CACTAGCCCTTT_1_1_1_1_1_1_2	12.0225	0.187015		CCAAAAAGACGA_1_1_1_1	9.08099	-0.0269329		GTTCGGTGCCGA_2_1_1_1_1_1_1_1_1_1_2	11.8566	0.209439		CGTTTCACAGCT_1_1_1_1_1_1_1_1_1	10.8321	-0.197058
TGTGAGCCCTTA_2_1_1_1_1_1_1_1_1_1_1_1	9.68301	0.104969		TACAAGGTGCCC_1_1_1_1_1_1_2	10.6117	0.457498		TCATATGCTCCA_1_1_1_1	6.29937	-0.056209		TCTATCGGAAAA_2_1_1_1_1_1_1_1_1_1_2	12.5329	0.0708537		TAGGCAATCAGC_1_1_1_1_1_1_1_1_1	10.1463	0.232418
TTCCGGGACCCG_2_1_1_1_1_1_1_1_1_1_1_1	9.68303	0.147629		CCGTCGTTCTGT_1_1_1_1_1_1_2	14.6969	0.0343953		TAACGCCCTGCA_1_1_1_1	4.97434	-0.0995233		CCATAGTCACGC_2_1_1_1_1_1_1_1_1_1_2	3.82464	0.273837		TCTCGCTACCAG_1_1_1_1_1_1_1_1_1	8.26164	-0.368856
CCGGACGACTTC_2_1_1_1_1_1_1_1_1_1_1_1	9.63668	0.121916		CTCCCGACCGCG_1_1_1_1_1_1_2	9.39252	-0.118973		CTTCCCGAGGAG_1_1_1_1	6.36885	-0.327725		CTGATATGACTT_2_1_1_1_1_1_1_1_1_1_2	3.71971	0.291847		TATGGTAGTATT_1_1_1_1_1_1_1_1_1	13.0884	0.359606
TCGACCTTGGCA_2_1_1_1_1_1_1_1_1_1_1_1	9.27982	-0.0568586		TGCGATCGACGC_1_1_1_1_1_1_2	1.26797	0.0638698		CGTCAGGGTTAA_1_1_1_1	9.53896	-0.118497		TAGGTGACCCCC_2_1_1_1_1_1_1_1_1_1_2	2.73198	0.186781		TCCGGTAGCGTA_1_1_1_1_1_1_1_1_1	13.1761	0.306843
CACTAATGACTT_2_1_1_1_1_1_1_1_1_1_1_1	9.68305	0.328352		GCACCCCCCCTC_1_1_1_1_1_1_2	14.3425	0.139289		TATCCACAACGA_1_1_1_1	3.81938	-0.000978128		TGCTACCTATCG_2_1_1_1_1_1_1_1_1_1_2	3.50833	-0.094		TCGACAACTTCA_1_1_1_1_1_1_1_1_1	10.1512	-0.00709974
TGGACCGTTTCT_2_1_1_1_1_1_1_1_1_1_1_1	9.68307	0.194313		TAACGAAACCAA_1_1_1_1_1_1_2	14.4456	-0.124461		TGTGGCACATAT_1_1_1_1	3.58965	-0.200564		CTGGACTCTTAT_2_1_1_1_1_1_1_1_1_1_2	3.0155	-0.299231		CCAGCCACGGCT_1_1_1_1_1_1_1_1_1	6.92226	0.0611273
				CCCCTTACCAAC_1_1_1_1_1_1_2	9.48856	-0.432564		TACGCGTGATGA_1_1_1_1	3.58792	0.080972		GCCACGACGGGG_2_1_1_1_1_1_1_1_1_1_2	2.78639	-0.143239		CTTATAGCTGAT_1_1_1_1_1_1_1_1_1	8.8837	-0.0173647
				CGGACGGTTTCG_1_1_1_1_1_1_2	10.8963	-0.100393		TTAGCCGGGCTT_1_1_1_1	4.21907	0.236242		TCCCGGCGTAGT_2_1_1_1_1_1_1_1_1_1_2	3.71977	0.0571821		TAAGAGGTTTAT_1_1_1_1_1_1_1_1_1	19.1803	0.120583
				TGCAGGGCCGGC_1_1_1_1_1_1_2	17.1921	0.112794		TATCCGTAGCGG_1_1_1_1	3.07698	-0.120498		CGGCACGGCCCG_2_1_1_1_1_1_1_1_1_1_2	12.4936	0.39979		TGTGAGACCTTC_1_1_1_1_1_1_1_1_1	13.6033	-0.173339
				GCCTGCAATCCC_1_1_1_1_1_1_2	10.5677	0.0419365		TCGGCTACTTCC_1_1_1_1	8.20817	-0.0221004		GAAAGGGATTAC_2_1_1_1_1_1_1_1_1_1_2	2.74936	0.316087		TGATGTAGTTGG_1_1_1_1_1_1_1_1_1	17.0519	0.15036
				GGCGAGGACCCC_1_1_1_1_1_1_2	10.4167	-0.0754894		CCATCGCCCCGG_1_1_1_1	9.08113	-0.0451452		GCTTGCCTCTCA_2_1_1_1_1_1_1_1_1_1_2	13.0261	0.260408		TCGCCCTGAGCC_1_1_1_1_1_1_1_1_1	7.38373	0.583231
				CCTAATCCGAGT_1_1_1_1_1_1_2	3.73644	-0.141673		CTCGATTTCGGT_1_1_1_1	3.86294	-0.334616		GGTTGGTCCTTC_2_1_1_1_1_1_1_1_1_1_2	0.634627	-0.254972		TATATCTTAAGA_1_1_1_1_1_1_1_1_1	16.6863	0.503218
				TTGTCACGACCT_1_1_1_1_1_1_2	1.26788	0.0190171		TCCGAATGACAC_1_1_1_1	1.86522	-0.114527		CCGGTAGACGAA_2_1_1_1_1_1_1_1_1_1_2	13.1017	0.169065		CGCGACGTAGAG_1_1_1_1_1_1_1_1_1	13.0549	0.0748809
				GTGGTCCAGTCC_1_1_1_1_1_1_2	12.0225	0.219274		TTTCCAACTTCA_1_1_1_1	4.22069	0.0101875		GCCGATTGCTGG_2_1_1_1_1_1_1_1_1_1_2	1.96622	0		TACCAATAAATT_1_1_1_1_1_1_1_1_1	19.9608	-0.0645182
				GCTCGGTATTTT_1_1_1_1_1_1_2	15.6701	-0.0874418		TCAATGGATCGG_1_1_1_1	2.96204	-0.236918		TGCCCCTTGTTG_2_1_1_1_1_1_1_1_1_1_2	1.96614	-0.300544		CCCACGTAATCT_1_1_1_1_1_1_1_1_1	14.1747	0.336935
				CAGAACTCCGGA_1_1_1_1_1_1_2	14.7403	0.101545		CTAACCAGTACG_1_1_1_1	4.64837	0.0911374		CTCCTGCGGACC_2_1_1_1_1_1_1_1_1_1_2	12.0866	-0.250727		CCGTGCTACAGA_1_1_1_1_1_1_1_1_1	19.2618	0.00848152
				GTCGACGACTTT_1_1_1_1_1_1_2	7.96718	-0.118581		TAAGGTCAAGGC_1_1_1_1	7.5672	0.368599		GCGTCACCAATG_2_1_1_1_1_1_1_1_1_1_2	2.20791	0.452573		CAGAGTCTATCA_1_1_1_1_1_1_1_1_1	13.9977	0.3914
				CCGAACGCGTGG_1_1_1_1_1_1_2	3.3708	0.232836		CTAGAGACTTGA_1_1_1_1	4.08166	-0.141738		CCTGTTCTAACG_2_1_1_1_1_1_1_1_1_1_2	2.4481	-0.0483699		CACCGTGGACCT_1_1_1_1_1_1_1_1_1	12.0828	0.0542964
				CTGACTTGGGTG_1_1_1_1_1_1_2	0.855175	0.0842976		CCCCGAGGCGAA_1_1_1_1	4.27434	-0.13013		CGCATAACCACT_2_1_1_1_1_1_1_1_1_1_2	3.71992	-0.26956		TTTTACAGTTTG_1_1_1_1_1_1_1_1_1	13.9978	0.0932133
				CGTTAACCTACC_1_1_1_1_1_1_2	12.5767	-0.0600263		CACCCGTCAAAA_1_1_1_1	3.83787	-0.0223063		TGCCCAGAGGTC_2_1_1_1_1_1_1_1_1_1_2	13.0952	-0.167902		TAGCGCCTCCTT_1_1_1_1_1_1_1_1_1	13.1761	-0.0757628
				CACTTAGAATTC_1_1_1_1_1_1_2	12.3423	0.0414252		CCTCAGCAGACA_1_1_1_1	6.29951	-0.349533		TAGGTTGTATCA_2_1_1_1_1_1_1_1_1_1_2	5.54467	-0.125386		TGCCACACGCAC_1_1_1_1_1_1_1_1_1	10.1512	0.706214
				CATACAACCAAG_1_1_1_1_1_1_2	6.69751	-0.0232766		TTTAACATCAAC_1_1_1_1	9.07406	-0.449713		GACAAGCTTGGC_2_1_1_1_1_1_1_1_1_1_2	12.3291	0.602543		TAAGTCATTGCC_1_1_1_1_1_1_1_1_1	8.66802	-0.0347937
				CCGGCGATCCCA_1_1_1_1_1_1_2	17.1921	-0.0904498		TACATCCTTTAG_1_1_1_1	3.02902	0		CTCCGGGTAACG_2_1_1_1_1_1_1_1_1_1_2	4.39164	0.146757		TTCGACGCAAAT_1_1_1_1_1_1_1_1_1	15.382	0.245387
				CTGCCTAGCAAC_1_1_1_1_1_1_2	14.2259	-0.0505917		TGGATGAATTGA_1_1_1_1	3.6277	-0.474107		CAGCCGCCCATT_2_1_1_1_1_1_1_1_1_1_2	3.66984	-0.152118		TTGCAACTGGTT_1_1_1_1_1_1_1_1_1	9.28431	0.28454
				CCGGCGTGTTTT_1_1_1_1_1_1_2	6.93806	0.022616		TCGGGGGCCGGT_1_1_1_1	3.9054	0.0969232		CCGCGCGTTGGA_2_1_1_1_1_1_1_1_1_1_2	2.79174	-0.0513697		CGGTACTGGCCC_1_1_1_1_1_1_1_1_1	17.8607	-0.216784
				TTCCGTTGGTTA_1_1_1_1_1_1_2	1.26783	0.0691334		TCTCCCAGGCAA_1_1_1_1	3.33306	0.108511		TTATGTTGAACA_2_1_1_1_1_1_1_1_1_1_2	4.96842	-0.100468		CTTATCGCCCGT_1_1_1_1_1_1_1_1_1	13.6556	0.181731
				GTCCAATCTCCA_1_1_1_1_1_1_2	1.89012	-0.0113108		CCCCCCCGCTGA_1_1_1_1	3.37662	-0.273247		GGGCGGTGAAGA_2_1_1_1_1_1_1_1_1_1_2	4.53372	0.274719		TCTGAACTCAAC_1_1_1_1_1_1_1_1_1	10.7597	0.255162
				CCACATATTTAC_1_1_1_1_1_1_2	12.5488	0.0761334		CAGGGTTCGGGC_1_1_1_1	7.05904	-0.0139972		CCCCGCACACCA_2_1_1_1_1_1_1_1_1_1_2	4.53378	-0.0573932		CCCGATGAGGCT_1_1_1_1_1_1_1_1_1	10.9037	0.326229
				GCATAGCACTTA_1_1_1_1_1_1_2	11.374	-0.00926526		TGTTTCGACCGC_1_1_1_1	5.55903	0.260918		CTGTGCCGTTGA_2_1_1_1_1_1_1_1_1_1_2	3.87973	-0.161286		TCTACCAAGGAT_1_1_1_1_1_1_1_1_1	11.1175	0.406814
				CCCACATTTTGG_1_1_1_1_1_1_2	6.15996	0.00227628		CTCGAACAGCTA_1_1_1_1	4.06857	0.32968		GTATTTCTCTGG_2_1_1_1_1_1_1_1_1_1_2	12.5709	0.431306		CTACACGCCGAA_1_1_1_1_1_1_1_1_1	8.1184	0.0433255
				TGGGAGCATATC_1_1_1_1_1_1_2	12.0735	-0.228695		TCCAGCGTTCCA_1_1_1_1	4.66491	-0.329338		CTGGTTTAAAAA_2_1_1_1_1_1_1_1_1_1_2	2.76214	-0.103802		TAGCGATAAAAC_1_1_1_1_1_1_1_1_1	20.849	-0.0951237
				TTGGCGAAGCGC_1_1_1_1_1_1_2	1.92225	0.0095497		TCATACGGAAGG_1_1_1_1	2.88623	-0.26967		GCGGTGGCAACT_2_1_1_1_1_1_1_1_1_1_2	13.1248	0.19665		TTCCTGAGGTAT_1_1_1_1_1_1_1_1_1	10.1513	-0.208313
				CGCACGCTTTTC_1_1_1_1_1_1_2	16.1875	-0.120366		CACACCCAACGA_1_1_1_1	4.66529	-0.194962		GTAATAGCCAAA_2_1_1_1_1_1_1_1_1_1_2	0.634687	0.147884		CGCACGGGTAAC_1_1_1_1_1_1_1_1_1	15.382	-0.214467
				CCCACCGTTAGT_1_1_1_1_1_1_2	10.8639	0.030318		CTTGGCTGGCAC_1_1_1_1	6.07072	0.216535		CTAGCGTTGTAC_2_1_1_1_1_1_1_1_1_1_2	5.32444	-0.0629307		CAAATAACCCGA_1_1_1_1_1_1_1_1_1	10.5265	-0.131165
				TCGCCTTCACAC_1_1_1_1_1_1_2	16.1884	0.053053		TTGGAAGTATAC_1_1_1_1	6.29966	-0.22325		CTTGGATTCCCC_2_1_1_1_1_1_1_1_1_1_2	4.47589	0.283331		TGCACGCTTATG_1_1_1_1_1_1_1_1_1	15.025	0.378028
				CTTGATCCTGGC_1_1_1_1_1_1_2	4.9703	0.3207		TCCTGACCACAT_1_1_1_1	3.89929	-0.175401		TCCAGAACCGGG_2_1_1_1_1_1_1_1_1_1_2	12.8214	-0.111743		CGTGTGGTCCCG_1_1_1_1_1_1_1_1_1	19.1385	-0.244981
				TAAGTCAGGTTG_1_1_1_1_1_1_2	8.66947	-0.0780962		TGGTGTGATCAA_1_1_1_1	4.02769	0.340148		CTCGTATCTTGA_2_1_1_1_1_1_1_1_1_1_2	3.85902	-0.11074		TTCTATCCTTTT_1_1_1_1_1_1_1_1_1	13.6249	0.327477
				CGCATGCCGCAG_1_1_1_1_1_1_2	12.8804	0.0166046		CACCTCAAAAAG_1_1_1_1	10.9107	-0.212055		TTTGCACCTAAA_2_1_1_1_1_1_1_1_1_1_2	11.8213	0.406634		TTACCGTTGCCA_1_1_1_1_1_1_1_1_1	10.7597	0.0105625
				CCAGCCTACACC_1_1_1_1_1_1_2	8.07625	-0.257812		CTCTATTACACG_1_1_1_1	6.24908	-0.182298		TAACCAAGTTTT_2_1_1_1_1_1_1_1_1_1_2	2.75071	0.113958		TTTCGGGTCGAT_1_1_1_1_1_1_1_1_1	16.0712	0.0573718
				CGGGACTACAAG_1_1_1_1_1_1_2	10.9725	-0.0846518		TAGACCACGTCA_1_1_1_1	3.79017	0.100492		TCACGGCTGCGT_2_1_1_1_1_1_1_1_1_1_2	0.634746	0.167406		TTGATGTACCAG_1_1_1_1_1_1_1_1_1	14.7731	0.00388052
				TCCCAGGCTGGC_1_1_1_1_1_1_2	11.1014	0.119967		TACTTTAAACCC_1_1_1_1	3.81952	0.152586		GTGGCGGTGTAC_2_1_1_1_1_1_1_1_1_1_2	2.98993	-0.0565885		TGCGCAACTTCA_1_1_1_1_1_1_1_1_1	10.4286	0.387563
				CGAGATAAAGCC_1_1_1_1_1_1_2	14.6399	0.065904		TTACCTGCTGGT_1_1_1_1	2.77992	-0.090343		CACTGCTGACCG_2_1_1_1_1_1_1_1_1_1_2	1.98555	0		CCCGTCGCTCGG_1_1_1_1_1_1_1_1_1	9.28434	-0.183807
				CGGCTTTCAACA_1_1_1_1_1_1_2	7.65867	-0.00362126		TGCCGATACGTC_1_1_1_1	4.66688	0.126582		GAAACGACAATT_2_1_1_1_1_1_1_1_1_1_2	3.72627	0.225522		TCCGCAGCAGTA_1_1_1_1_1_1_1_1_1	9.16272	0.14034
				TATGTCTGAGAA_1_1_1_1_1_1_2	7.77921	-0.104595		TATCGCGGCCGT_1_1_1_1	4.13412	3.2515e-05		GATTTCACACTA_2_1_1_1_1_1_1_1_1_1_2	2.84418	0.295737		CGCCCGTCGGGG_1_1_1_1_1_1_1_1_1	20.2662	0.0561873
				TCCAAAAGTGCC_1_1_1_1_1_1_2	1.90923	-0.163669		TTGCTTCAGATT_1_1_1_1	4.07456	-0.112026		GAGCGACCAACG_2_1_1_1_1_1_1_1_1_1_2	12.9648	-0.0538263		TGCTTATCGTTC_1_1_1_1_1_1_1_1_1	10.3462	0.0607817
				CGGCCTAGCATG_1_1_1_1_1_1_2	7.24831	0.0391817		TGGATTGATTTA_1_1_1_1	4.21264	-0.370817		TCCTCTAGAGGT_2_1_1_1_1_1_1_1_1_1_2	0.634805	0.240523		TTCGGCCCCTGA_1_1_1_1_1_1_1_1_1	9.07974	0.355726
				TTTAGGCCGGCT_1_1_1_1_1_1_2	11.0994	0.101768		CTATCTAAGCAT_1_1_1_1	4.94976	0.218225		GCCGTGACTCAC_2_1_1_1_1_1_1_1_1_1_2	2.21783	0.136094		TAGGTTTGAGCC_1_1_1_1_1_1_1_1_1	7.33846	0.296683
				TCGAACCTGCAT_1_1_1_1_1_1_2	6.66083	-0.106654		CGTTACGCACTG_1_1_1_1	4.98912	0.0509277		CGCTTGGCTGTA_2_1_1_1_1_1_1_1_1_1_2	13.1218	-0.0541122		CCATAGTGGTTT_1_1_1_1_1_1_1_1_1	20.849	-0.0151812
				TATCACCGACCG_1_1_1_1_1_1_2	15.5221	-0.0190244		TAAGCAGTGGTA_2_1_1_1	0.45958	0.00890513		GACAAGCTATTG_2_1_1_1_1_1_1_1_1_1_2	2.7622	-0.212658		CGACAATGCGAA_1_1_1_1_1_1_1_1_1	10.1513	0.00417305
				GTTCAGAACTCT_1_1_1_1_1_1_2	15.7011	0.174282		TCCCAAGCAGTG_2_1_1_1	0.459724	-0.0426691		CGGGAGGCCAAT_2_1_1_1_1_1_1_1_1_1_2	2.66059	-0.129773		TATAGAGAGCCA_1_1_1_1_1_1_1_1_1	17.8693	0.376263
				GCCAGAGATCGC_1_1_1_1_1_1_2	12.5135	-0.048581		TCCAAGCAGTGG_2_1_1_1	0.459868	0.0912213		CAACCGCTTCGC_2_1_1_1_1_1_1_1_1_1_2	12.5081	0.151045		TAGAACGCTCCG_1_1_1_1_1_1_1_1_1	10.3758	-0.243308
				GCGATAGGGCGA_1_1_1_1_1_1_2	1.26783	-0.184545		TGTAAGCAGTGG_2_1_1_1	1.55661	0		GAGGACCAAAAG_2_1_1_1_1_1_1_1_1_1_2	1.98561	-0.108377		CTCCCAAGGGAC_1_1_1_1_1_1_1_1_1	9.61445	0.274654
				TTGGCAGATTCC_1_1_1_1_1_1_2	3.74405	0.0331783		AAGCAGTGGTAT_2_1_1_1	0.460012	0.210293		GTTCGTCGGAAC_2_1_1_1_1_1_1_1_1_1_2	3.8278	0.055373		TTATGACGAGAC_1_1_1_1_1_1_1_1_1	15.3821	-0.057612
				TGACTAGGCTGG_1_1_1_1_1_1_2	2.34981	-0.0233802		CTAAGCAGTGGT_2_1_1_1	0.460156	0.088892		CCGGGGGGATCG_2_1_1_1_1_1_1_1_1_1_2	4.0357	-0.0571494		TTCGACTTGTGA_1_1_1_1_1_1_1_1_1	8.14022	-0.280855
				CCGCATTCTTCC_1_1_1_1_1_1_2	13.589	0.106935		TCGCTAAGCAGT_2_1_1_1	0.4603	-0.0514055		TAAGCAGTGGTA_1_1_1_1_1_1_1_1_1_2	0	-0.136938		TTCAAATCGCGG_1_1_1_1_1_1_1_1_1	8.28974	0.498799
				CCACGCTAGATC_1_1_1_1_1_1_2	10.6103	-0.127683		CCTAAGCAGTGG_2_1_1_1	1.47325	-0.0505383		GCAGTGGTATCA_1_1_1_1_1_1_1_1_1_2	0.634864	0.0382632		CGACGTCCGGCG_1_1_1_1_1_1_1_1_1	20.849	0.40109
				CTGACCTATCCG_1_1_1_1_1_1_2	7.70084	-0.321798		TCGGGGGGGGGG_2_1_1_1	0.460444	0.236747		CAGCAGTGGTAT_1_1_1_1_1_1_1_1_1_2	5.92105e-05	0.15176		TCCTCACGCACA_1_1_1_1_1_1_1_1_1	8.88373	0.124829
				CCGCCCCTAAGA_1_1_1_1_1_1_2	15.9473	0.0989611		TCGTGTAAGCAG_2_1_1_1	2.07332	-0.242408		CTAAGCAGTGGT_1_1_1_1_1_1_1_1_1_2	0.000118421	0.0162114		TCACAGTGAACT_1_1_1_1_1_1_1_1_1	10.7598	0.0485099
				CAGCGAAGGTGA_1_1_1_1_1_1_2	1.92225	0.169855		TCGCCTAAGCAG_2_1_1_1	1.82398	0.251968		CGCGTGCAATGA_1_1_1_1_1_1_1_1_1_2	0.634923	0.228078		CCTTACACTGAA_1_1_1_1_1_1_1_1_1	9.56226	0.115799
				GGGTTATACAAT_1_1_1_1_1_1_2	17.1921	-0.0900057		TCAAACACTTCG_2_1_1_1	1.85782	-0.186881		TCCTAAGCAGTG_1_1_1_1_1_1_1_1_1_2	0.206103	-0.106034		TTCAGATGACTT_1_1_1_1_1_1_1_1_1	6.83568	0.100093
				CATACCAGTTCG_1_1_1_1_1_1_2	14.1853	-0.00758505		TTGTAGAAGTCG_2_1_1_1	3.38148	-0.192735		TCCAAGCAGTGG_1_1_1_1_1_1_1_1_1_2	1.16358	0.146374		CAGACGCCGGCG_1_1_1_1_1_1_1_1_1	20.2662	0.0507974
				TTGACTAACGAT_1_1_1_1_1_1_2	11.724	0.0639095		TAAGCAGTGGTA_1_1_1	0.391057	-0.0087801		CCTAAGCAGTGG_1_1_1_1_1_1_1_1_1_2	0.280489	0.434501		TCAGTACTAGTG_1_1_1_1_1_1_1_1_1	9.85811	-0.102402
				TTGGTCTATGCA_1_1_1_1_1_1_2	15.716	0.34977		AAGCAGTGGTAT_1_1_1	0.429608	0.063217		GGTAAGCAGTGG_1_1_1_1_1_1_1_1_1_2	0.232658	0.434002		TTGGCCGCACAT_1_1_1_1_1_1_1_1_1	9.8505	-0.491786
				CTGAATTATCTC_1_1_1_1_1_1_2	11.3034	0.0556096		TTAAGCAGTGGT_1_1_1	0.388211	-0.185788		GCTGTTAAGCGA_1_1_1_1_1_1_1_1_1_2	9.18964	0.22536		TAATATGTATTG_1_1_1_1_1_1_1_1_1	12.2044	0.187348
				CTGCGGCCTCGC_1_1_1_1_1_1_2	10.2483	-0.151611		TGTAAGCAGTGG_1_1_1	0.460588	-0.0662268		TGCCTTACAGAA_1_1_1_1_1_1_1_1_1_2	7.63454	-0.0576464		TCATCATCAGCA_1_1_1_1_1_1_1_1_1	12.1486	0.294017
				CTCCAATGGCAC_1_1_1_1_1_1_2	16.7648	0.246781		TCCAAGCAGTGG_1_1_1	0.395605	0.211665		GGGTACATAGGT_1_1_1_1_1_1_1_1_1_2	9.21638	0.144701		CATGAGCAGACG_1_1_1_1_1_1_1_1_1	10.1513	-0.214848
				CGCCCTCTTGGT_1_1_1_1_1_1_2	11.6836	0.094291		TGTTAAGCAGTG_1_1_1	0.388747	0.598265		TCGCTAAGCAGT_1_1_1_1_1_1_1_1_1_2	1.16364	-0.274891		CCGCCCCCGCGC_1_1_1_1_1_1_1_1_1	8.2865	-0.12544
				TCTCATGGCCAT_1_1_1_1_1_1_2	9.86839	-0.016958		TCCTAAGCAGTG_1_1_1	0.405171	-0.186232		CCTTGAAGAGTT_1_1_1_1_1_1_1_1_1_2	5.96851	-0.0564083		TGGTGAGGCGAC_1_1_1_1_1_1_1_1_1	13.1544	-0.162801
				TTAGAAATCAAC_1_1_1_1_1_1_2	6.66084	-0.0940001		TCGCTAAGCAGT_1_1_1	0.460732	-0.0782602		TTAAGTAACATC_1_1_1_1_1_1_1_1_1_2	8.25374	0.209261		CGTAAAAGTCCC_1_1_1_1_1_1_1_1_1	10.9399	0.273058
				TACCCCGACGAG_1_1_1_1_1_1_2	14.0653	0.0452873		TGTCTAAGCAGT_1_1_1	2.59066	0.0841334		GTGATATGGTTC_1_1_1_1_1_1_1_1_1_2	9.76013	0.120306		TTGTGTGCTCAC_1_1_1_1_1_1_1_1_1	10.5606	-0.00551417
				GGGAGATGTTCC_1_1_1_1_1_1_2	11.6836	0.0956106		TCGGGGGGGGGG_1_1_1	0.389524	0.238445		GAACGCCGACCA_1_1_1_1_1_1_1_1_1_2	8.95712	0.112868		TACTAAGTCATA_1_1_1_1_1_1_1_1_1	13.0407	0.132043
				GGTCAAGTCGTT_1_1_1_1_1_1_2	2.54406	-0.223936		TCACGATACTAG_1_1_1	4.47662	-0.0212531		TAGCACTAATTC_1_1_1_1_1_1_1_1_1_2	11.0698	-0.0390456		TAAAACAGGTTG_1_1_1_1_1_1_1_1_1	6.24654	0.309561
				CAACAGGCTGCC_1_1_1_1_1_1_2	12.3661	-0.115132		TGCTCTCTTCTT_1_1_1	8.92149	0.12763		TTCCCTTAATAA_1_1_1_1_1_1_1_1_1_2	5.54685	0.189753		TCCAGGCTACCC_1_1_1_1_1_1_1_1_1	16.0713	-0.121242
				CGGTAGACTCGA_1_1_1_1_1_1_2	1.82233	-0.00212363		CTATGTCCTTAA_1_1_1	8.92163	-0.00101026		CCCTATAATTTT_1_1_1_1_1_1_1_1_1_2	8.56449	0.244318		CAAGCGCAAGCT_1_1_1_1_1_1_1_1_1	15.4044	0.62659
				CGATTCGATACG_1_1_1_1_1_1_2	5.83347	-0.113272		TGATACCGGGTG_1_1_1	11.432	-0.315253		TGTCGATGTCTT_1_1_1_1_1_1_1_1_1_2	8.21157	0.111958		TTAAGGCTCATT_1_1_1_1_1_1_1_1_1	13.9978	0.0613828
				TCGTGTAGGCCG_1_1_1_1_1_1_2	8.0388	0.0444988		CAGCAACAGCCA_1_1_1	9.08128	-0.125429		GGGTTTGTGAAA_1_1_1_1_1_1_1_1_1_2	8.54018	0.106446		CTCGCCTCAGAT_1_1_1_1_1_1_1_1_1	18.8858	0.0161069
				CCGATGGCGGGC_1_1_1_1_1_1_2	13.02	-0.0274608						CTATTTACTTGT_1_1_1_1_1_1_1_1_1_2	5.36494	-0.245541		CATCTTGGTGAA_1_1_1_1_1_1_1_1_1	6.25935	0.017741
				TCCTGTCGCAAG_1_1_1_1_1_1_2	13.5787	0.0195267						CTTAGAGTAACG_1_1_1_1_1_1_1_1_1_2	7.6346	0.200398		CAATCTCGCAAC_1_1_1_1_1_1_1_1_1	13.5634	-0.0308889
				CGGACACTCCCC_1_1_1_1_1_1_2	1.85667	-0.00235635						CGTGGTCATGTC_1_1_1_1_1_1_1_1_1_2	0.280548	-0.0974013		CAACAAGCATTA_1_1_1_1_1_1_1_1_1	9.15152	-0.0658503
				GCTCGAAAGCCC_1_1_1_1_1_1_2	12.8777	0.0885653						CCTATACAGATC_1_1_1_1_1_1_1_1_1_2	8.99591	0.568138		CACCACTCGCTC_1_1_1_1_1_1_1_1_1	20.8491	0.0772389
				GGCATATTAGGT_1_1_1_1_1_1_2	5.23625	0.0149414						CAGAAGACCTGT_1_1_1_1_1_1_1_1_1_2	8.52729	0.218627		TATCCGATGAGT_1_1_1_1_1_1_1_1_1	20.2088	0.350069
				CTTTACCGGAGT_1_1_1_1_1_1_2	6.66084	0.133195						CTAATCAAATCC_1_1_1_1_1_1_1_1_1_2	8.01862	0.162659		TATATGTTTTTT_1_1_1_1_1_1_1_1_1	15.3821	-0.195969
				CCGCGATACAAG_1_1_1_1_1_1_2	5.66771	0.071835						TCTTAAGGTTCT_1_1_1_1_1_1_1_1_1_2	5.57526	-0.0550299		TTAAGGGCGTCT_1_1_1_1_1_1_1_1_1	13.9978	0.0282713
				CCCCAATCCCAG_1_1_1_1_1_1_2	8.16357	0.176448						CGTGACGCGTGT_1_1_1_1_1_1_1_1_1_2	8.62043	0.270179		TATCAATGCACA_1_1_1_1_1_1_1_1_1	6.92162	0.204484
				TGTGCACATTTG_1_1_1_1_1_1_2	7.98807	0.150243						CTTCGAATAAGC_1_1_1_1_1_1_1_1_1_2	13.1734	0.352551		CGGTCGTCCGCG_1_1_1_1_1_1_1_1_1	10.1514	-0.19039
				CCTGTTGTGCTC_1_1_1_1_1_1_2	11.8659	-0.124383						TCCAATTGGATG_1_1_1_1_1_1_1_1_1_2	9.96252	0.192878		CTCACAACAGTC_1_1_1_1_1_1_1_1_1	8.61012	0.031719
				CGTGAACCTAAC_1_1_1_1_1_1_2	11.8468	-0.0287296						CCCGCAACTAGA_1_1_1_1_1_1_1_1_1_2	10.4117	-0.0115279		TACGCGTCAATT_1_1_1_1_1_1_1_1_1	14.7732	0.0578401
				GCTGGGAGTTCA_1_1_1_1_1_1_2	2.27428	0.0513209						TCATCGCCTCAG_1_1_1_1_1_1_1_1_1_2	0.280607	-0.0806311		TACCAGCGAAGA_1_1_1_1_1_1_1_1_1	7.3157	0.217493
				CGACCTGCAATC_1_1_1_1_1_1_2	11.0647	0.134773						GCGGTCGGTTTT_1_1_1_1_1_1_1_1_1_2	11.458	-0.0217431		TGTCTCGGATTT_1_1_1_1_1_1_1_1_1	15.3821	-0.189421
				CACCGACGCATC_1_1_1_1_1_1_2	1.83498	-0.237548						CTAGCAGCTCTA_1_1_1_1_1_1_1_1_1_2	9.41816	-0.160918		TCGTTACGGTCC_1_1_1_1_1_1_1_1_1	6.25738	0.139096
				CCAGTATCTTTT_1_1_1_1_1_1_2	11.8249	-0.146442						CGAGCTCACGCT_1_1_1_1_1_1_1_1_1_2	7.16771	-0.0416018		TCTCAGGCTCGA_1_1_1_1_1_1_1_1_1	6.56365	0.343741
				CGTCGTGCGCCA_1_1_1_1_1_1_2	9.81716	-0.120896						CGGAGTTGGCAG_1_1_1_1_1_1_1_1_1_2	0.280667	0.199972		CCAACCGACCAG_1_1_1_1_1_1_1_1_1	6.31486	0.786142
				TTGAAGCTCCTG_1_1_1_1_1_1_2	9.9088	0.236426						TCAGTCGGAACA_1_1_1_1_1_1_1_1_1_2	9.85075	-0.0615239		TGAGTATTCCAG_1_1_1_1_1_1_1_1_1	7.40582	0.555025
				TGACGCCCGCAA_1_1_1_1_1_1_2	13.5906	0.172093						CGTAGAAGGCTA_1_1_1_1_1_1_1_1_1_2	11.7791	0.143123		TCTCTGGTAGAT_1_1_1_1_1_1_1_1_1	17.8124	0.171513
				CTCAGAGGATCT_1_1_1_1_1_1_2	9.71118	-0.0279941						CGGTCTCGGGTG_1_1_1_1_1_1_1_1_1_2	0.280726	-0.0413669		CTTCCAGTCCAA_1_1_1_1_1_1_1_1_1	8.44264	-0.0405215
				CCTTCAAACGAA_1_1_1_1_1_1_2	17.1921	0.146509						CAATGAGCCATT_1_1_1_1_1_1_1_1_1_2	0.000177632	-0.0618428		TTGGTGATTCCC_1_1_1_1_1_1_1_1_1	17.2325	0.0482002
				CGTGAGTCTCAA_1_1_1_1_1_1_2	14.6031	0.150251						CGGTAGAATGAC_1_1_1_1_1_1_1_1_1_2	5.01302	-0.153277		CGAGTCGGATAG_1_1_1_1_1_1_1_1_1	11.4491	0.173129
				CTCAAGACAGAA_1_1_1_1_1_1_2	17.1921	-0.0252017						CCGTGTCATGTC_1_1_1_1_1_1_1_1_1_2	8.83171	0.258027		TAAGCAGTGGTA_2_1_1_1_1_1_1_1_1	1.02704	-0.347004
				GTACAGGCAGAG_1_1_1_1_1_1_2	14.0653	-0.143442						TTGTCCCACAGG_1_1_1_1_1_1_1_1_1_2	6.95917	0.189793		TCCAAGCAGTGG_2_1_1_1_1_1_1_1_1	1.00072	0.0880904
				CTAACTCTCATC_1_1_1_1_1_1_2	8.66947	0.12404						GTTTTGGAGAGA_1_1_1_1_1_1_1_1_1_2	9.10582	-0.0271385		TGTAAGCAGTGG_2_1_1_1_1_1_1_1_1	9.7373e-05	0.0486042
				CGTAAGGAAAGG_1_1_1_1_1_1_2	10.6117	-0.103324						GAAACGGCTCAT_1_1_1_1_1_1_1_1_1_2	8.56455	0.201726		TCGGGGGGGGGG_2_1_1_1_1_1_1_1_1	1.09207	-0.00433862
				GTAGTGAATTTC_1_1_1_1_1_1_2	7.66128	0.222163						CGTGCTAATCCT_1_1_1_1_1_1_1_1_1_2	4.97342	-0.254064		TTAAGCAGTGGT_2_1_1_1_1_1_1_1_1	0.0375868	0.244144
				GTGGTCGTATTT_1_1_1_1_1_1_2	17.1921	-0.414191						TCCAGTAATAAG_1_1_1_1_1_1_1_1_1_2	9.37404	-0.110795		AAGCAGTGGTAT_2_1_1_1_1_1_1_1_1	0.0691918	-0.267838
				CCGTTATGACAT_1_1_1_1_1_1_2	10.8635	-0.20768						TGTATAAGAGCG_1_1_1_1_1_1_1_1_1_2	0.280785	-0.225981		TCCTAAGCAGTG_2_1_1_1_1_1_1_1_1	0.000129831	-0.137899
				CCACTGACCCCT_1_1_1_1_1_1_2	8.05134	0.170643						TATTTAGCCCGC_1_1_1_1_1_1_1_1_1_2	9.8003	0.128668		TGTTAAGCAGTG_2_1_1_1_1_1_1_1_1	0.961503	0.316829
				CCCGCACACCTC_1_1_1_1_1_1_2	9.97357	-0.0853892						CCTCCACACAAG_1_1_1_1_1_1_1_1_1_2	10.6754	0.181648		TCGCTAAGCAGT_2_1_1_1_1_1_1_1_1	0.000162288	-0.117367
				GGCTCCTTTTCT_1_1_1_1_1_1_2	9.34365	-0.0582141						CGTGGTTTTGAC_1_1_1_1_1_1_1_1_1_2	8.50643	0.0807462		CCTAAGCAGTGG_2_1_1_1_1_1_1_1_1	0.961535	-0.0635781
				CCCCAATAGGAG_1_1_1_1_1_1_2	9.31602	-0.217985						TCAAACTCCGGC_1_1_1_1_1_1_1_1_1_2	5.01487	0.201605		TATTGACCTACC_2_1_1_1_1_1_1_1_1	18.9694	0.0313916
				GCCGAACTCGGA_1_1_1_1_1_1_2	6.75303	0.0897161						CACTAGACGAGG_1_1_1_1_1_1_1_1_1_2	5.96857	0.25065		TCCCCCAGTTCG_2_1_1_1_1_1_1_1_1	13.801	-0.0879322
				CCTCTTAGTATC_1_1_1_1_1_1_2	7.76946	0.0396516						CTGTTGTAGTTT_1_1_1_1_1_1_1_1_1_2	9.11994	0.378627		CATACCCAAGTG_2_1_1_1_1_1_1_1_1	13.9137	0.0649828
				TGCAAGCCATTT_1_1_1_1_1_1_2	9.86561	0.120027						CGGTACTTATGA_1_1_1_1_1_1_1_1_1_2	5.9775	-0.0275632		TCATCCCCAATT_2_1_1_1_1_1_1_1_1	12.6773	-0.195825
				GTACCACGCGCG_1_1_1_1_1_1_2	15.0745	-0.0589158						TAGGTATTACGT_1_1_1_1_1_1_1_1_1_2	9.26601	0.105156		CTTGGTCGGAAT_2_1_1_1_1_1_1_1_1	12.9884	-0.0462197
				TGTGACCTGAGC_1_1_1_1_1_1_2	3.07325	0.0625266						CGGTGCTCAGTC_1_1_1_1_1_1_1_1_1_2	5.97064	0.0590089		CTTTTGTCTCCA_2_1_1_1_1_1_1_1_1	20.1243	0.230906
				CGTGCGATAAAG_1_1_1_1_1_1_2	14.713	-0.111168						GTGCGAAAAGGA_1_1_1_1_1_1_1_1_1_2	9.22368	-0.051678		CCTAAGCCGATT_2_1_1_1_1_1_1_1_1	19.9563	0.0310298
				GTAGCGCGGTAG_1_1_1_1_1_1_2	2.34981	-0.214203						TTCGGGTGTGCG_1_1_1_1_1_1_1_1_1_2	9.3229	0.16535		CCGGCAGAACTA_2_1_1_1_1_1_1_1_1	13.6033	0.302869
				GTTTACCGCTCC_1_1_1_1_1_1_2	9.28529	0.0142921						TCAAGATCAGGA_1_1_1_1_1_1_1_1_1_2	7.56351	-0.0895027		CCCCTGAACAAA_2_1_1_1_1_1_1_1_1	12.6833	-0.27902
				CCTGTGGCACGT_1_1_1_1_1_1_2	10.8231	-0.126188						CACGTCGCATAG_1_1_1_1_1_1_1_1_1_2	8.32137	-0.154503		CCTAGACCCACA_2_1_1_1_1_1_1_1_1	16.105	-0.133335
				GGATAGTAGGTG_1_1_1_1_1_1_2	8.66947	-0.233933						CGACTGTCCAGC_1_1_1_1_1_1_1_1_1_2	12.5082	-0.237585		TGTAACTAGACA_2_1_1_1_1_1_1_1_1	13.801	-0.129533
				GCACGTTTCGGG_1_1_1_1_1_1_2	6.56354	0.0784198						TGCAATACCTGC_1_1_1_1_1_1_1_1_1_2	12.4492	-0.114823		TTTATGGATTAT_2_1_1_1_1_1_1_1_1	10.1514	0.21117
				CCCACGCTCGTA_1_1_1_1_1_1_2	1.26783	0.110863						GGGAGAAACCCC_1_1_1_1_1_1_1_1_1_2	9.20453	-0.0244912		CGCAACTAAGGT_2_1_1_1_1_1_1_1_1	15.4105	0.0790007
				GGTCGTCGGTTT_1_1_1_1_1_1_2	7.95829	-0.0125948						CGTGAGCAACGA_1_1_1_1_1_1_1_1_1_2	6.93711	0.0595047		TCCATCCCGACT_2_1_1_1_1_1_1_1_1	20.2663	0.411949
				CCGTGTCTGCAA_1_1_1_1_1_1_2	16.1884	0.220514						TAATGACCAAGC_1_1_1_1_1_1_1_1_1_2	4.96783	-0.260312		CACCTGTCCGTG_2_1_1_1_1_1_1_1_1	19.2826	0.320984
				GGTTCTGTGTTA_1_1_1_1_1_1_2	3.09153	-0.0405715						CGATAGCCGTTA_1_1_1_1_1_1_1_1_1_2	9.45488	0.0993196		TACATATCGCCA_2_1_1_1_1_1_1_1_1	18.0692	-0.138275
				GGCTACAAACCT_1_1_1_1_1_1_2	8.42168	0.00122975						CATCACTGGAGT_1_1_1_1_1_1_1_1_1_2	11.4108	0.671347		CCATTGTCCCCG_2_1_1_1_1_1_1_1_1	10.8231	-0.309782
				GGAAGAATTGGC_1_1_1_1_1_1_2	11.6836	-0.111739						TGGATTGGAGAC_1_1_1_1_1_1_1_1_1_2	10.7621	-0.172157		TCAGAGATTCCG_2_1_1_1_1_1_1_1_1	18.35	0.448538
				GCTGACTAAGGT_1_1_1_1_1_1_2	16.1884	-0.0340787						CTATCATCTTAA_1_1_1_1_1_1_1_1_1_2	8.36456	0.0508423		TATCCACTGATT_2_1_1_1_1_1_1_1_1	13.6491	0.027885
				TCGGAATCACTA_1_1_1_1_1_1_2	8.4767	-0.00493186						TAGTGAGTAGCC_1_1_1_1_1_1_1_1_1_2	4.82952	-0.164083		CGCCGCAACAGG_2_1_1_1_1_1_1_1_1	8.25638	0.0902199
				TAGCCGGGAAGC_1_1_1_1_1_1_2	8.66947	-0.355235						CTCGGTGTCATC_1_1_1_1_1_1_1_1_1_2	9.24769	0.0986745		TACCGACTTTCA_2_1_1_1_1_1_1_1_1	19.2707	0.0115784
				GAGGGATTTCGG_1_1_1_1_1_1_2	11.9655	-0.377604						CTCATCCATGTA_1_1_1_1_1_1_1_1_1_2	8.41152	0.122746		TTCTACACCTTC_2_1_1_1_1_1_1_1_1	8.78457	-0.175138
				TGGCCTTGCCCG_1_1_1_1_1_1_2	17.0222	-0.000122544						CACGCAACATCG_1_1_1_1_1_1_1_1_1_2	5.97022	-0.00999469		CATTACCGTCCC_2_1_1_1_1_1_1_1_1	12.9043	-0.357591
				CGACTTGGTCGA_1_1_1_1_1_1_2	12.0535	-0.105394						CTTACGCCCATT_1_1_1_1_1_1_1_1_1_2	5.29483	-0.0366096		CTTTACAATTAC_2_1_1_1_1_1_1_1_1	14.6982	0.227806
				CCTCACTGAACA_1_1_1_1_1_1_2	6.15996	-0.135295						TACTGGTAACCC_1_1_1_1_1_1_1_1_1_2	10.708	-0.00740625		CAACGCTTTACC_2_1_1_1_1_1_1_1_1	19.289	0.262288
				CGCATCGGTGGA_1_1_1_1_1_1_2	1.26783	0.238759						CACAATTACCCC_1_1_1_1_1_1_1_1_1_2	5.47585	0.0172262		TGAAGCGTCCTC_2_1_1_1_1_1_1_1_1	13.801	-0.0609724
				CTAGCCCATCGT_1_1_1_1_1_1_2	7.17496	-0.107767						TGCAAGAAACCA_1_1_1_1_1_1_1_1_1_2	5.01342	0.128367		CGTAACTCGGGC_2_1_1_1_1_1_1_1_1	20.1984	0.328949
				TATCACGGTATG_1_1_1_1_1_1_2	8.53296	0.249739						CTTACCATGGAC_1_1_1_1_1_1_1_1_1_2	9.43284	0.0833643		TGCCGACTGGAG_2_1_1_1_1_1_1_1_1	10.6223	-0.188431
				GTCAAACGGGTC_1_1_1_1_1_1_2	8.79346	-0.0292024						GGCGAAGGACAT_1_1_1_1_1_1_1_1_1_2	5.96863	-0.0256107		TGAGCCACTGGC_2_1_1_1_1_1_1_1_1	12.6833	-0.0203631
				CTAGGGTTGTGG_1_1_1_1_1_1_2	14.128	-0.311902						TCCGAGTTTGAC_1_1_1_1_1_1_1_1_1_2	8.24247	0.242429		CCCGTCCCTAAA_2_1_1_1_1_1_1_1_1	19.3149	0.189657
				GCCGTGATGTGG_1_1_1_1_1_1_2	5.68473	0.0727058						GAAACTCCTAAC_1_1_1_1_1_1_1_1_1_2	9.32303	0.638719		TTCCTCCATACC_2_1_1_1_1_1_1_1_1	15.876	0.205737
				TGGCTCAAGTCA_1_1_1_1_1_1_2	5.24803	-0.130175						GCGACTTTTCGT_1_1_1_1_1_1_1_1_1_2	11.4594	0.224619		CCCGGTCACCGT_2_1_1_1_1_1_1_1_1	18.8231	-0.0138496
				CCAGCAACTTGT_1_1_1_1_1_1_2	11.6836	0.172249						CCTGAGTAGGCG_1_1_1_1_1_1_1_1_1_2	10.6425	-0.135612		CGGTCCGGCCTT_2_1_1_1_1_1_1_1_1	13.6034	-0.0194448
				CACAAATCTTGG_1_1_1_1_1_1_2	3.70998	0.00681406						CCGCACAATGAC_1_1_1_1_1_1_1_1_1_2	9.82158	-0.0373826		TTACCAGCGGTT_2_1_1_1_1_1_1_1_1	19.3114	0.276978
				GGCGAGTGTGGG_1_1_1_1_1_1_2	8.68143	0.0684238						CTGAGGGCATCG_1_1_1_1_1_1_1_1_1_2	10.3935	0.235247		TCAGAGGATGGT_2_1_1_1_1_1_1_1_1	11.5513	-0.10263
				CTACGAAAGCCC_1_1_1_1_1_1_2	7.68934	0.0968428						TAGCTTCCCCAC_1_1_1_1_1_1_1_1_1_2	8.27388	-0.020315		TTCTTGATTGCT_2_1_1_1_1_1_1_1_1	20.1979	0.0786355
				GATGAGCAGTCT_1_1_1_1_1_1_2	12.0225	0.0127733						TGTACCGGAAGG_1_1_1_1_1_1_1_1_1_2	0.280844	0.125562		CCCACTGGGCAT_2_1_1_1_1_1_1_1_1	14.0304	0.257326
				TGACGGCGTGAA_1_1_1_1_1_1_2	11.6836	-0.123301						TCGATTCGCACA_1_1_1_1_1_1_1_1_1_2	9.9214	0.571996		CCTGCAACCATT_2_1_1_1_1_1_1_1_1	10.1514	0.0724858
				CTGTCTACACGC_1_1_1_1_1_1_2	2.34981	0.131724						GTCCCTGCCCCT_1_1_1_1_1_1_1_1_1_2	0.0941195	-0.0635907		CGTCCTCGCGGC_2_1_1_1_1_1_1_1_1	12.0399	0.133825
				CTCCGGCAGGGG_1_1_1_1_1_1_2	11.0395	0.102175						GTGAGTAGCGGG_1_1_1_1_1_1_1_1_1_2	5.96869	0.0307306		TACAACGGTCAT_2_1_1_1_1_1_1_1_1	10.2094	0.14356
				GGTCACGTCGGA_1_1_1_1_1_1_2	17.1921	0.0970144						GGACTGTTTCCA_1_1_1_1_1_1_1_1_1_2	8.21497	-0.154415		TTTGGCAGATCC_2_1_1_1_1_1_1_1_1	20.168	0.226942
				TAGACCGCAAGA_1_1_1_1_1_1_2	5.84154	0.155751						TGGATCTCAGCT_1_1_1_1_1_1_1_1_1_2	5.54784	0.176856		TACAACCAGTCA_2_1_1_1_1_1_1_1_1	12.8454	0.194936
				CTTGACCCCGGA_1_1_1_1_1_1_2	9.97357	0.189931						TCGGACAACTCG_1_1_1_1_1_1_1_1_1_2	10.7313	0.0217424		CTAAGTCACCCG_2_1_1_1_1_1_1_1_1	10.8232	0.0209755
				GTGCACGGGAAG_1_1_1_1_1_1_2	10.1979	-0.0301809						CTGCATTAGTTC_1_1_1_1_1_1_1_1_1_2	12.0779	0.0977916		CGCACGAGGAAG_2_1_1_1_1_1_1_1_1	17.7843	0.657726
				GTGTCTCTGTGG_1_1_1_1_1_1_2	11.1247	-0.349411						CAGTAGTGAGAT_1_1_1_1_1_1_1_1_1_2	6.97805	-0.118018		TTAGGGCTGCGT_2_1_1_1_1_1_1_1_1	19.2618	-0.221432
				TAGCCAGAATTC_1_1_1_1_1_1_2	7.22324	-0.0705903						TCGATCGTCCGC_1_1_1_1_1_1_1_1_1_2	5.96875	-0.115226		CTTTTAAGCGAC_2_1_1_1_1_1_1_1_1	11.5438	-0.0446665
				CGTGAGTATCTC_1_1_1_1_1_1_2	6.43509	0.164982						TGAATCGAAAAT_1_1_1_1_1_1_1_1_1_2	13.1516	-0.18854		TTGCAGGCAGTT_2_1_1_1_1_1_1_1_1	20.7129	0.0212803
				GGTGCGCGGCTA_1_1_1_1_1_1_2	6.93806	-0.34615						GAGAATACCCCA_1_1_1_1_1_1_1_1_1_2	3.8247	-0.0515095		TTTCTCGTTGTT_2_1_1_1_1_1_1_1_1	13.911	0.0607441
				GACACGTCCCTC_1_1_1_1_1_1_2	9.35772	0.195414						CGCTTGCACACT_1_1_1_1_1_1_1_1_1_2	3.25713	0.287472		TTACTATACGAC_2_1_1_1_1_1_1_1_1	13.9979	0.223111
				GGAGCCCCTGGG_1_1_1_1_1_1_2	3.36991	-0.104088						GTCTGCGTGTAT_1_1_1_1_1_1_1_1_1_2	11.1091	-0.135968		TAGCCATCTTCC_2_1_1_1_1_1_1_1_1	9.982	0.111209
				TTTGAGCGAACG_1_1_1_1_1_1_2	11.9338	0.151679						TGGCTGCCGGTG_1_1_1_1_1_1_1_1_1_2	5.97953	-0.0562314		CCATCTATACTT_2_1_1_1_1_1_1_1_1	18.8858	0.182499
				GGAAAGGATTGA_1_1_1_1_1_1_2	10.2082	0.0235759						CCGGGGTTTGTG_1_1_1_1_1_1_1_1_1_2	9.45595	0.127396		TTAGACCTATTA_2_1_1_1_1_1_1_1_1	10.8617	0.159959
				TTGATTGTATCT_1_1_1_1_1_1_2	8.25086	0.111226						GTTTGCGGTATG_1_1_1_1_1_1_1_1_1_2	5.9688	-0.0947187		TCATTGAACTGC_2_1_1_1_1_1_1_1_1	20.7129	0.0636165
				CCAACGATTAAG_1_1_1_1_1_1_2	11.6836	0.109766						CGCCTGCACATT_1_1_1_1_1_1_1_1_1_2	9.18862	0.113705		CCCAATGACGTT_2_1_1_1_1_1_1_1_1	18.8023	-0.14867
				GTGCACTTATTG_1_1_1_1_1_1_2	12.0702	-0.336418						GGGTTTGAGTTT_1_1_1_1_1_1_1_1_1_2	5.96886	0.38117		CAATCGGAATGG_2_1_1_1_1_1_1_1_1	13.9979	0.116434
				GGAAAAACTATT_1_1_1_1_1_1_2	7.7098	-0.0285825						GACGATTGTTTC_1_1_1_1_1_1_1_1_1_2	10.1109	-0.125154		CACGCAGTTCGC_2_1_1_1_1_1_1_1_1	16.915	0.200248
				CGCCCTTGCATG_1_1_1_1_1_1_2	16.3301	-0.297847						TGCTCGTTATGG_1_1_1_1_1_1_1_1_1_2	12.0395	-0.182076		CAGAGTAAGTTT_2_1_1_1_1_1_1_1_1	7.38145	0.258118
				CCAATATGCCGG_1_1_1_1_1_1_2	11.6418	0.0728572						CAACGTGCGTAG_1_1_1_1_1_1_1_1_1_2	11.6095	0.220732		TGTCCGTCCCCT_2_1_1_1_1_1_1_1_1	16.2782	0.240075
				TAGGGTCGCACC_1_1_1_1_1_1_2	9.78916	0.201556						CTTTGCTCAGAA_1_1_1_1_1_1_1_1_1_2	10.7314	0.100519		TTCGCAGCGGAC_2_1_1_1_1_1_1_1_1	13.9979	0.168057
				TGAGAGAGTGGA_1_1_1_1_1_1_2	5.69781	0.0858429						TTACGACAGTCT_1_1_1_1_1_1_1_1_1_2	6.68717	-0.199369		TAAACGACCTAA_2_1_1_1_1_1_1_1_1	20.6729	-0.097378
				CAGCTGTGACGG_1_1_1_1_1_1_2	8.79346	-0.151581						CAGGGCTGACTG_1_1_1_1_1_1_1_1_1_2	9.56171	-0.035776		CGACCACCGATC_2_1_1_1_1_1_1_1_1	11.0787	-0.447671
				GTCAAGCCTCAG_1_1_1_1_1_1_2	7.42844	0.024018						CAAACATGGACT_1_1_1_1_1_1_1_1_1_2	11.492	0.165875		TCGTCTCCCTAT_2_1_1_1_1_1_1_1_1	9.56229	0.34398
				CGTTAGCGAGTA_1_1_1_1_1_1_2	3.71765	-0.0562819						CCAATGTTTGGT_1_1_1_1_1_1_1_1_1_2	13.1735	0.0309268		CGTACTGCTAAC_2_1_1_1_1_1_1_1_1	8.25641	-0.450766
				GTGCACCCCAGC_1_1_1_1_1_1_2	2.34981	0.0897633						GATGATGCCTAA_1_1_1_1_1_1_1_1_1_2	10.7458	-0.0265198		TGTTCCTCAGTG_2_1_1_1_1_1_1_1_1	10.1713	-0.157237
				CGGGAACGGTCT_1_1_1_1_1_1_2	11.6836	-0.27505						CTTCTACGATGT_1_1_1_1_1_1_1_1_1_2	7.01264	0.118925		CGTGCAAGGTTA_2_1_1_1_1_1_1_1_1	17.2329	0.311258
				CCAACCCGTTCC_1_1_1_1_1_1_2	7.24832	0.0149603						CGGCAAGGCCAG_1_1_1_1_1_1_1_1_1_2	5.37	-0.00339469		CAAATGGCCTAA_2_1_1_1_1_1_1_1_1	20.8491	0.0777265
				CGCCGCTCGAAG_1_1_1_1_1_1_2	14.0653	-0.00290434						GGCATAAACGAA_1_1_1_1_1_1_1_1_1_2	11.8153	0.0208184		TCGCCGACACGG_2_1_1_1_1_1_1_1_1	12.8455	0.10503
				GTCCCTGCAGGA_1_1_1_1_1_1_2	10.504	0.11771						CGTAGCCAGCAA_1_1_1_1_1_1_1_1_1_2	10.1658	-0.0132875		TGATGTCGCAAG_2_1_1_1_1_1_1_1_1	20.4887	0.246838
				GACGTACTAGTA_1_1_1_1_1_1_2	11.9624	-0.417347						CTCTGTCAGACC_1_1_1_1_1_1_1_1_1_2	8.5772	0.0297053		TATAAACATACA_2_1_1_1_1_1_1_1_1	9.74664	0.260575
				CTTCGGATAGCA_1_1_1_1_1_1_2	8.03283	0.19428						TGGGCCCGACGA_1_1_1_1_1_1_1_1_1_2	12.4799	-0.10785		CCCGTATGATAA_2_1_1_1_1_1_1_1_1	18.3518	0.00365525
				TGGGGAGCAGCG_1_1_1_1_1_1_2	7.31509	0.0301233						GGTATCGCTTTC_1_1_1_1_1_1_1_1_1_2	11.7825	-0.103232		CCCCAATTCTAC_2_1_1_1_1_1_1_1_1	10.7598	0.0507317
				GGACTGTGTTGC_1_1_1_1_1_1_2	3.92323	0.114619						CCTTGAAAAGCA_1_1_1_1_1_1_1_1_1_2	9.43122	0.272124		TCATCGGTCCTG_2_1_1_1_1_1_1_1_1	11.5439	-0.187031
				GCCGATTTCACA_1_1_1_1_1_1_2	10.4153	-0.171919						TAGAAACTGTCG_1_1_1_1_1_1_1_1_1_2	0.280904	-0.167737		CTCCAACGGCGT_2_1_1_1_1_1_1_1_1	19.8198	0.140844
				GACCCTGATAAG_1_1_1_1_1_1_2	10.4176	0.216882						CAAAGGAGGAGG_1_1_1_1_1_1_1_1_1_2	0.280963	0.296708		CGTCACACGATT_2_1_1_1_1_1_1_1_1	12.8455	-0.329298
				CCACCTCCGTAA_1_1_1_1_1_1_2	14.3425	0.0654062						CTAGGAGCTTCG_1_1_1_1_1_1_1_1_1_2	13.1735	-0.135604		CCTAACTGTAAA_2_1_1_1_1_1_1_1_1	20.8491	-0.0791484
				GTGCCGATTAAC_1_1_1_1_1_1_2	14.0653	0.201476						CATCGCTAGTTT_1_1_1_1_1_1_1_1_1_2	8.54945	0.12745		TTAAAAGTACTG_2_1_1_1_1_1_1_1_1	8.28653	0.029943
				GTGCGCGAATTG_1_1_1_1_1_1_2	11.6836	-0.17206						TATAGGTCCCCG_1_1_1_1_1_1_1_1_1_2	7.75519	0.209912		TAGAGTGGAAGG_2_1_1_1_1_1_1_1_1	10.869	0.439127
				CGCGAAAAAGTC_1_1_1_1_1_1_2	6.56457	0.0175837						CCCGCTGCTGAC_1_1_1_1_1_1_1_1_1_2	0.000236842	0.238928		CTGGCCCTGGCC_2_1_1_1_1_1_1_1_1	9.9956	0.36186
				CTTGAGCCTCAA_1_1_1_1_1_1_2	16.6795	-0.0640322						CAACGACTCGCG_1_1_1_1_1_1_1_1_1_2	7.98871	0.337706		TCCAGCCTTTTC_2_1_1_1_1_1_1_1_1	19.4338	0.0587805
				CCGATTAATGAG_1_1_1_1_1_1_2	8.66947	0.139929						GGATGCATAGCG_1_1_1_1_1_1_1_1_1_2	4.97029	0.203338		TCCGCGTAAAGA_2_1_1_1_1_1_1_1_1	10.1515	0.000471385
				GGAAGAGTTGGT_1_1_1_1_1_1_2	9.76329	-0.0862017						GCAGAGAATGGC_1_1_1_1_1_1_1_1_1_2	9.04033	0.0702631		TAAGCCGGCCGG_2_1_1_1_1_1_1_1_1	9.28437	-0.083713
				CTACTAGAACGC_1_1_1_1_1_1_2	8.00505	0.298676						TGGAGACACGCG_1_1_1_1_1_1_1_1_1_2	8.73968	-0.0178309		CTAAAATGAATC_2_1_1_1_1_1_1_1_1	11.3193	0.285788
				TGCATCGAGACT_1_1_1_1_1_1_2	9.97357	0.16284						CCTTCGCATACG_1_1_1_1_1_1_1_1_1_2	13.1736	-0.035617		TAGCCGCACAAA_2_1_1_1_1_1_1_1_1	10.1515	-0.0446048
				CTAACGGACCTC_1_1_1_1_1_1_2	17.3317	-0.23086						TCATTTGCACAC_1_1_1_1_1_1_1_1_1_2	2.78644	0.0158467		CGTAACGTGAAT_2_1_1_1_1_1_1_1_1	19.3331	0.67606
				CGTGGCGGGAGG_1_1_1_1_1_1_2	5.22375	-0.144999						CATTGTGGAAGA_1_1_1_1_1_1_1_1_1_2	9.31111	0.194829		TGGACTAGACTT_2_1_1_1_1_1_1_1_1	13.6039	-0.110141
				CGTGTCTGCTCG_1_1_1_1_1_1_2	11.1583	0.0568785						GTTCTCTTCCAA_1_1_1_1_1_1_1_1_1_2	0.281022	0.0378271		CCGGTTCTAGGC_2_1_1_1_1_1_1_1_1	8.25644	-0.0919809
				CGAAAGTAGTCC_1_1_1_1_1_1_2	17.1921	0.0256517						CTATCAGTGTCT_1_1_1_1_1_1_1_1_1_2	4.53384	-0.179709		TAACAGAGAGGT_2_1_1_1_1_1_1_1_1	11.544	-0.230829
				CGGCGCCCGTTG_1_1_1_1_1_1_2	12.8033	0.260553						TTCCATACGACG_1_1_1_1_1_1_1_1_1_2	6.0886	0.0875431		TTTTGCACGCTA_2_1_1_1_1_1_1_1_1	8.68173	-0.125441
				CACTACATGGCC_1_1_1_1_1_1_2	11.6836	0.0299605						CTGTCGCTATTT_1_1_1_1_1_1_1_1_1_2	12.9805	0.187771		CGACAAGTTCCA_2_1_1_1_1_1_1_1_1	8.28656	-0.431639
				CTTGCTCCGACT_1_1_1_1_1_1_2	1.34364	-0.0993484						TTGGCCAAACCT_1_1_1_1_1_1_1_1_1_2	4.5339	-0.2545		CGACTCCAGAGA_2_1_1_1_1_1_1_1_1	8.25648	-0.391939
				GAAGGGCTAACT_1_1_1_1_1_1_2	1.92225	0.281956						TGGGACTTATCT_1_1_1_1_1_1_1_1_1_2	8.48042	0.0163118		TCGAAACCGCAT_2_1_1_1_1_1_1_1_1	18.3485	0.00689573
				CGGATACTCCGA_1_1_1_1_1_1_2	2.54353	-0.111859						GTGCTTATTAGC_1_1_1_1_1_1_1_1_1_2	4.53396	0.0889309		TCACCCCCATCT_2_1_1_1_1_1_1_1_1	13.998	0.178059
				CCCCGCCGTCAC_1_1_1_1_1_1_2	8.60323	-0.0669623						CCCAGTAAAGAG_1_1_1_1_1_1_1_1_1_2	2.7918	-0.0382946		CATCCAGCCACT_2_1_1_1_1_1_1_1_1	8.28659	-0.0430465
				CTTCCCGCCTAA_1_1_1_1_1_1_2	11.0731	-0.0301357						CGGAGTACAGCC_1_1_1_1_1_1_1_1_1_2	4.98399	0.00890941		TGTCTGTAAAAG_2_1_1_1_1_1_1_1_1	13.5689	-0.112154
				TACTATCCAGAT_1_1_1_1_1_1_2	2.54501	-0.329815						CCGCTCCTCGCT_1_1_1_1_1_1_1_1_1_2	5.22283	0.0476208		CATCTTCACAAC_2_1_1_1_1_1_1_1_1	20.8492	-0.381556
				CTGGGGAGAACA_1_1_1_1_1_1_2	12.3957	-0.15449						GGCAGTGCAATA_1_1_1_1_1_1_1_1_1_2	0.232717	0.155882		TCGGGCCTGACA_2_1_1_1_1_1_1_1_1	20.8492	0.229202
				CCAGATTAAACA_1_1_1_1_1_1_2	5.68597	-0.294899						TTGCGTTACCCT_1_1_1_1_1_1_1_1_1_2	4.33851	-0.164907		CCCCCGCAAGAA_2_1_1_1_1_1_1_1_1	12.6748	0.268573
				GACTCAGTAGTG_1_1_1_1_1_1_2	8.59797	0.281358						CGGGGAACGCGA_1_1_1_1_1_1_1_1_1_2	8.97282	0.101744		TGTTCCGTTGAT_2_1_1_1_1_1_1_1_1	8.28662	-0.0273486
				CTCGAAAGCGCT_1_1_1_1_1_1_2	6.15996	0.00719987						GGCAGTTGAAAA_1_1_1_1_1_1_1_1_1_2	13.1736	0.072602		CTTGCTGGAGTC_2_1_1_1_1_1_1_1_1	8.88376	-0.487845
				GCACAATCTCCA_1_1_1_1_1_1_2	11.6836	0.116291						CGGCGGCCACAT_1_1_1_1_1_1_1_1_1_2	6.01504	-0.218216		CTCGAGACGCAA_2_1_1_1_1_1_1_1_1	15.3822	-0.151512
				GTCCGTTACCGG_1_1_1_1_1_1_2	15.5517	-0.0840716						CCTCTAGAAAGC_1_1_1_1_1_1_1_1_1_2	4.53402	-0.172777		TACAGGGGGTGC_2_1_1_1_1_1_1_1_1	10.1515	-0.246247
				CATTGGTGCCGT_1_1_1_1_1_1_2	8.7183	-0.0627808						GGGATTGGAGCC_1_1_1_1_1_1_1_1_1_2	5.97235	0.10263		CCGATCGCGCGC_2_1_1_1_1_1_1_1_1	10.1516	0.262041
				TCACATCAGACC_1_1_1_1_1_1_2	7.68251	0.028145						CCACGCTCGACG_1_1_1_1_1_1_1_1_1_2	4.97328	0.443295		TTCAACGCGGCC_2_1_1_1_1_1_1_1_1	8.66805	-0.0186002
				GCCCAATTGCCG_1_1_1_1_1_1_2	2.69986	-0.0131892						CTATAACAAGGT_1_1_1_1_1_1_1_1_1_2	4.37554	-0.107095		CCGAGACAGCCT_2_1_1_1_1_1_1_1_1	10.5557	0.216668
				CGCAAGAAACAG_1_1_1_1_1_1_2	8.13914	0.0812785						CAACACATATGC_1_1_1_1_1_1_1_1_1_2	4.55199	-0.165597		CGGCCCTCAGGG_2_1_1_1_1_1_1_1_1	18.8858	0.361898
				CCTTCTACGCCG_1_1_1_1_1_1_2	16.1884	-0.154864						CGAATTACGAGT_1_1_1_1_1_1_1_1_1_2	3.91726	0.308416		TAAGGTCGTTTC_2_1_1_1_1_1_1_1_1	11.0787	0.171272
				TGATAGCCGGCG_1_1_1_1_1_1_2	10.8645	-0.280594						CTGGCACCAGGG_1_1_1_1_1_1_1_1_1_2	10.3935	0.00348574		TAAGCATCCGTT_2_1_1_1_1_1_1_1_1	11.353	0.576549
				TCCACTGTCTGA_1_1_1_1_1_1_2	15.6364	0.464477						TCAAGATAAAGC_1_1_1_1_1_1_1_1_1_2	4.48008	0.561886		TAGTAGGTGCTC_2_1_1_1_1_1_1_1_1	20.6797	-0.198671
				TGTTGAGGGGAA_1_1_1_1_1_1_2	2.56341	0.0429226						CGTAGGTACTCC_1_1_1_1_1_1_1_1_1_2	5.96552	0.0616383		CCCCTTTTTAGC_2_1_1_1_1_1_1_1_1	19.8532	-0.0354477
				CCCGTAACTCCC_1_1_1_1_1_1_2	7.42834	0.0421292						GATTATCCGTCC_1_1_1_1_1_1_1_1_1_2	10.4117	-0.16091		CATGGTGCCGTT_2_1_1_1_1_1_1_1_1	17.8693	0.799115
				CGCGATGCTGAT_1_1_1_1_1_1_2	2.34981	0.156467						CCTAGGGTGCAT_1_1_1_1_1_1_1_1_1_2	4.84345	0.513302		CGAAGTGGTGTT_2_1_1_1_1_1_1_1_1	9.07529	0.0368418
				CGACTGACTGCA_1_1_1_1_1_1_2	8.66948	0.167305						TTGGCTGCGCAT_1_1_1_1_1_1_1_1_1_2	4.11376	-0.21295		TCAAGGATACGG_2_1_1_1_1_1_1_1_1	7.25194	0.100137
				GTTTGAGTGCCA_1_1_1_1_1_1_2	3.34864	-0.00163049						GCTTTAGCACTT_1_1_1_1_1_1_1_1_1_2	4.47671	-0.336739		TGGACACCCTCT_2_1_1_1_1_1_1_1_1	13.9111	0.485837
				CGTACGTGAAGG_1_1_1_1_1_1_2	8.54433	-0.0357552						CATGCGGTCGCA_1_1_1_1_1_1_1_1_1_2	10.8549	-0.299902		TGGACATTTTAT_2_1_1_1_1_1_1_1_1	8.91117	-0.242469
				GTACTCTAAGAC_1_1_1_1_1_1_2	5.27263	-0.367749						TACCCTAGAAGA_1_1_1_1_1_1_1_1_1_2	4.23784	0.256193		CGGCCTTTCGTG_2_1_1_1_1_1_1_1_1	8.8838	0.436265
				CTATTACTCCCT_1_1_1_1_1_1_2	4.9703	0.16211						GTCTGGCGCGTC_1_1_1_1_1_1_1_1_1_2	1.00521	-0.154907		TATCGCTTACAA_2_1_1_1_1_1_1_1_1	10.8232	0.230734
				CCACTCAACGGG_1_1_1_1_1_1_2	14.3425	0.529387						TTAGCTGGCATG_1_1_1_1_1_1_1_1_1_2	3.82475	0.0543146		CCCCTATGGGCC_2_1_1_1_1_1_1_1_1	12.3054	0.0502374
				CGCCCTGTAAAA_1_1_1_1_1_1_2	15.9387	-0.0122681						TTAACAGCTTGC_1_1_1_1_1_1_1_1_1_2	3.47474	-0.178067		TCGTCCTAGTAG_2_1_1_1_1_1_1_1_1	12.144	0.203953
				GACACCTTCCTA_1_1_1_1_1_1_2	8.82942	-0.127569						TAAGCTATCGGA_1_1_1_1_1_1_1_1_1_2	4.98405	0.324023		TGTTTGGGTTCA_2_1_1_1_1_1_1_1_1	13.998	-0.0104355
				TGCTGTGTCCCA_1_1_1_1_1_1_2	8.71466	0.0885172						CGTGTCAGCTAC_1_1_1_1_1_1_1_1_1_2	6.0138	-0.129502		TATCCAACTCCC_2_1_1_1_1_1_1_1_1	13.5299	0.151853
				TTGCAGTGCAGG_1_1_1_1_1_1_2	6.61159	-0.0784459						GTTGATGCCGGC_1_1_1_1_1_1_1_1_1_2	10.6307	0.272519		CCTCACCTCCCT_2_1_1_1_1_1_1_1_1	10.1516	-0.25944
				CATCCATCGAGT_1_1_1_1_1_1_2	11.6836	-0.113746						CCTAGCACTCAT_1_1_1_1_1_1_1_1_1_2	5.26202	0.181651		CGGAGTAGTAGA_2_1_1_1_1_1_1_1_1	11.5897	0.123635
				CTAGCCGCGCTA_1_1_1_1_1_1_2	7.4854	0.214826						GCGGGGACAGGA_1_1_1_1_1_1_1_1_1_2	13.1737	-0.332057		CCCTCCGTACTT_2_1_1_1_1_1_1_1_1	15.0079	0.795062
				GCGGTAGATTGC_1_1_1_1_1_1_2	9.16919	0.145611						GGCCTAAAAGTA_1_1_1_1_1_1_1_1_1_2	3.71998	0.339475		CTATCGACGGAG_2_1_1_1_1_1_1_1_1	9.61906	-0.0811355
				TAATACCGTCTA_1_1_1_1_1_1_2	10.8675	-0.154216						CTACACGGATGC_1_1_1_1_1_1_1_1_1_2	11.6218	0.0420247		TCTACTAAAGGG_2_1_1_1_1_1_1_1_1	7.87749	0.0243288
				CGGGGACGGTTC_1_1_1_1_1_1_2	9.91352	0.284845						TCTCCGCATATA_1_1_1_1_1_1_1_1_1_2	4.27586	0.130124		TCTTGCTGGCGT_2_1_1_1_1_1_1_1_1	20.8492	0.178478
				GCTTAGCGGCGA_1_1_1_1_1_1_2	11.6836	-0.105655						TCGATCGCACCA_1_1_1_1_1_1_1_1_1_2	0.232777	0.163385		CGAAAGTTCACT_2_1_1_1_1_1_1_1_1	10.1516	-0.0478194
				CGTCCGGAAGCC_1_1_1_1_1_1_2	8.02341	0.0170097						CGTGGATCCTAA_1_1_1_1_1_1_1_1_1_2	2.95922	-0.0835296		TACACTCTTTCT_2_1_1_1_1_1_1_1_1	20.8493	0.120727
				TTCAGTGCGACC_1_1_1_1_1_1_2	2.57382	0.0802155						CTGCATCCGGCC_1_1_1_1_1_1_1_1_1_2	4.43668	0.0270937		TACTCCGGTGCT_2_1_1_1_1_1_1_1_1	7.23181	-0.408668
				TGTTTGTCGCCT_1_1_1_1_1_1_2	9.01053	0.119782						CGTTTAACGGAC_1_1_1_1_1_1_1_1_1_2	11.2987	-0.170627		CCAGTGTAATAC_2_1_1_1_1_1_1_1_1	12.6834	0.0834533
				CCGGTATAATTT_1_1_1_1_1_1_2	14.0653	0.0403787						TAACAGCTACTA_1_1_1_1_1_1_1_1_1_2	4.98411	0.0857614		CATCAGGCATCC_2_1_1_1_1_1_1_1_1	13.998	0.504073
				CACCCCTGTCGT_1_1_1_1_1_1_2	17.1921	0.0492073						CTGCCCTCCAAT_1_1_1_1_1_1_1_1_1_2	5.96892	-0.0810178		CCCCGTATGGTC_2_1_1_1_1_1_1_1_1	17.8693	0.301548
				CCCAACACCAGC_1_1_1_1_1_1_2	7.52177	-0.159102						CCATGGTGTGTT_1_1_1_1_1_1_1_1_1_2	12.2172	-0.23314		CGGCGACTTCAG_2_1_1_1_1_1_1_1_1	12.4806	0.0781954
				TAAACCCCAGCA_1_1_1_1_1_1_2	2.82653	-0.295118						TCCCATCTGCAT_1_1_1_1_1_1_1_1_1_2	0.281081	0.30238		TATAGGTGCTTG_2_1_1_1_1_1_1_1_1	12.1719	0.349185
				TTGTCACAGTTG_1_1_1_1_1_1_2	1.26783	5.27191e-05						GTCTCTATCACA_1_1_1_1_1_1_1_1_1_2	2.36591	0.205437		CCTCCCCTAGAG_2_1_1_1_1_1_1_1_1	12.9215	0.757737
				CGAATGCTAGTT_1_1_1_1_1_1_2	3.26647	0.166054						GTAGAATATTTC_1_1_1_1_1_1_1_1_1_2	4.4392	0.166526		CAGCAAAGCCGA_2_1_1_1_1_1_1_1_1	7.32522	0.0571631
				TATGGATAGGCT_1_1_1_1_1_1_2	17.1921	-0.127499						GTCGGAGTCCCG_1_1_1_1_1_1_1_1_1_2	4.05453	-0.163969		CGAAGCTTCATA_2_1_1_1_1_1_1_1_1	12.8455	0.174618
				GCCCGCTCTCTT_1_1_1_1_1_1_2	3.31242	0.286903						CAATAGAACTGG_1_1_1_1_1_1_1_1_1_2	3.71983	0.0821133		TTAATCTCCTTG_2_1_1_1_1_1_1_1_1	11.5764	0.0281269
				GATCACCGTGTC_1_1_1_1_1_1_2	2.33197	0.0200231						GGCCTGATCAGT_1_1_1_1_1_1_1_1_1_2	13.1322	0.109154		CCTGATTCCCTA_2_1_1_1_1_1_1_1_1	9.2844	0.175075
				GGACTATTTAGT_1_1_1_1_1_1_2	5.83953	-0.0468735						TGTCCCTTTACT_1_1_1_1_1_1_1_1_1_2	3.85847	-0.0533643		CCTTAGCCAGTA_2_1_1_1_1_1_1_1_1	13.8998	-0.382612
				CGACGCGAAGCG_1_1_1_1_1_1_2	12.3957	0.0489241						GACAGACGTACT_1_1_1_1_1_1_1_1_1_2	4.98417	-0.126438		CGCAAGCTTGAC_2_1_1_1_1_1_1_1_1	8.27952	-0.221883
				CTGAGGTTGTGA_1_1_1_1_1_1_2	4.9703	0.177436						CATCTTGCCCCG_1_1_1_1_1_1_1_1_1_2	11.3154	0.29365		TTGAGGTTCGCA_2_1_1_1_1_1_1_1_1	20.8493	0.55545
				CTCTGTGTATCA_1_1_1_1_1_1_2	10.6117	0.226262						GTGGGATCGCAA_1_1_1_1_1_1_1_1_1_2	4.53407	-0.300902		CGTGCATCAGGC_2_1_1_1_1_1_1_1_1	16.0713	0.152551
				GCGACGTTTTTT_1_1_1_1_1_1_2	8.81897	-0.125347						TCAGGTGATGGA_1_1_1_1_1_1_1_1_1_2	0.28114	-0.0839249		CGGCCAAGGTAA_2_1_1_1_1_1_1_1_1	20.2123	0.249355
				CCACGCCACGCT_1_1_1_1_1_1_2	9.36547	-0.0412765						CCCACTAATCTA_1_1_1_1_1_1_1_1_1_2	10.1322	-0.294144		CTGAAGGGTTCA_2_1_1_1_1_1_1_1_1	8.28666	0.490146
				CCGTTTTCGATT_1_1_1_1_1_1_2	8.19202	0.133851						CAGATTATAGCA_1_1_1_1_1_1_1_1_1_2	4.44578	0.113407		CCTCACCAACCG_2_1_1_1_1_1_1_1_1	13.9111	0.792458
				CTTGCTGGAGTA_1_1_1_1_1_1_2	2.81327	0.0899147						TTATAAGATCAG_1_1_1_1_1_1_1_1_1_2	3.71988	-0.171355		TATGCCATTTAG_2_1_1_1_1_1_1_1_1	7.44968	0.339561
				GGGCGTAACGGA_1_1_1_1_1_1_2	1.26785	-0.333309						CAGCTACCTCTC_1_1_1_1_1_1_1_1_1_2	12.8816	0.138155		CACGAATCGAAA_2_1_1_1_1_1_1_1_1	20.2662	0.161092
				CCATTACGGCAG_1_1_1_1_1_1_2	8.16645	-0.0236148						CCTTTTCAGTGT_1_1_1_1_1_1_1_1_1_2	0.634983	-0.30746		TCACCACTTCTC_2_1_1_1_1_1_1_1_1	9.86402	0.398382
				TGTGCCATTTAT_1_1_1_1_1_1_2	5.65078	0.0392112						TTGCGCGACGAA_1_1_1_1_1_1_1_1_1_2	4.04676	0.224851		TGAGTTGGTCCT_2_1_1_1_1_1_1_1_1	13.6957	-0.227211
				CGCGCGGATTCA_1_1_1_1_1_1_2	2.54353	-0.085748						CCCCCCCACTAG_1_1_1_1_1_1_1_1_1_2	5.95395	0.0833682		TTTTCAGGGTCA_2_1_1_1_1_1_1_1_1	12.479	0.396579
				GCCAGTATTTTG_1_1_1_1_1_1_2	7.35097	-0.311236						GGGTTGACCGTG_1_1_1_1_1_1_1_1_1_2	4.37783	-0.0877643		TTTAAAGCCTGC_2_1_1_1_1_1_1_1_1	20.4909	-0.426816
				CCGCCGGTCGTT_1_1_1_1_1_1_2	10.8656	-0.0516639						CATGTCGACGGT_1_1_1_1_1_1_1_1_1_2	5.50566	0.677052		CCTATAACGTCG_2_1_1_1_1_1_1_1_1	8.25651	-0.288205
				GTACTATCGCTA_1_1_1_1_1_1_2	3.0882	-0.350923						GTAGGGTCGTGG_1_1_1_1_1_1_1_1_1_2	4.53413	-0.175907		CCGAGACATGCA_2_1_1_1_1_1_1_1_1	11.5439	-0.105806
				CCTGCTCCAGAC_1_1_1_1_1_1_2	5.64708	-0.0270747						CCTTGGACAACT_1_1_1_1_1_1_1_1_1_2	12.3763	-0.127379		CGTCGAACTCAT_2_1_1_1_1_1_1_1_1	7.32354	-0.0429688
				GAGGGGCTCGTT_1_1_1_1_1_1_2	11.0912	-0.107758						CAGAATGCTGCA_1_1_1_1_1_1_1_1_1_2	0.500998	0.262218		TCTTTTTGCGCT_2_1_1_1_1_1_1_1_1	9.28443	-0.194106
				GAAGAGTGATCG_1_1_1_1_1_1_2	11.1049	0.11217						CACAGTTAATTT_1_1_1_1_1_1_1_1_1_2	4.20445	-0.0220479		CCAAACGAACGG_2_1_1_1_1_1_1_1_1	14.7732	-0.0545827
				CGGCTCTCGGGA_1_1_1_1_1_1_2	17.0149	-0.313923						CGCGGCCTAGAA_1_1_1_1_1_1_1_1_1_2	5.96898	0.0285192		CTCTCTAGACGG_2_1_1_1_1_1_1_1_1	11.5439	-0.409976
				GGAAGACTGATT_1_1_1_1_1_1_2	10.4183	-0.075214						TGATAACCATAA_1_1_1_1_1_1_1_1_1_2	3.097	0.103062		TGTGTTAGGTCT_2_1_1_1_1_1_1_1_1	10.8232	0.134803
				CGAAGGTGACTA_1_1_1_1_1_1_2	5.82982	0.107127						CCAGAATATGAA_1_1_1_1_1_1_1_1_1_2	0.960821	0.445488		TTAGTCCCACTT_2_1_1_1_1_1_1_1_1	20.8493	-0.167299
				CGCTGGCTGCCA_1_1_1_1_1_1_2	10.0199	-0.096721						GAACTAACCGAG_1_1_1_1_1_1_1_1_1_2	13.1738	0.0851457		CGTTGTGCTTAC_2_1_1_1_1_1_1_1_1	8.28669	0.381
				CTACCTAAATCG_1_1_1_1_1_1_2	17.1921	0.0102343						CACGTAGGCTAA_1_1_1_1_1_1_1_1_1_2	13.1738	-0.229106		CATAAAGGCCTT_2_1_1_1_1_1_1_1_1	13.4689	0.191344
				CCGTGCAACAGC_1_1_1_1_1_1_2	9.36692	-0.181726						TATCGGCGAAGA_1_1_1_1_1_1_1_1_1_2	4.53419	0.0164181		TCAGCGGCTAAA_2_1_1_1_1_1_1_1_1	17.2412	0.528365
				CGAACGCGATGC_1_1_1_1_1_1_2	8.21204	-0.035484						TGGTGGTCTGTC_1_1_1_1_1_1_1_1_1_2	0.2812	0.217019		TCAAAGTGGCAA_2_1_1_1_1_1_1_1_1	7.37453	-0.404625
				TACGGTGGTTGC_1_1_1_1_1_1_2	11.0852	0.162484						TACAGTAGGAAT_1_1_1_1_1_1_1_1_1_2	3.72004	-0.212745		CTCGGGTCCATA_2_1_1_1_1_1_1_1_1	12.1479	0.370877
				CGCTCCCAATTT_1_1_1_1_1_1_2	9.78195	-0.0204429						CTCGCTTGGGCG_1_1_1_1_1_1_1_1_1_2	3.83333	-0.157655		TGTAAATACTAA_2_1_1_1_1_1_1_1_1	10.8232	-0.272538
				TATGCCCCTCGC_1_1_1_1_1_1_2	11.6836	-0.115988						GGAACGGTACTC_1_1_1_1_1_1_1_1_1_2	11.299	0.153845		CAGGAGATTTTT_2_1_1_1_1_1_1_1_1	15.3822	0.00881556
				CTGCAAGTGTTG_1_1_1_1_1_1_2	4.9844	0.109193						GTGTCTGAAAGT_1_1_1_1_1_1_1_1_1_2	4.96978	0.135758		CCGTCCGCGGTT_2_1_1_1_1_1_1_1_1	8.30847	0.152553
				CTGTAATAAATA_1_1_1_1_1_1_2	10.8649	-0.0130939						GAATTACCCGAC_1_1_1_1_1_1_1_1_1_2	0.000296053	-0.162945		CCGCGTTACGCC_2_1_1_1_1_1_1_1_1	13.2816	0.54392
				GCCCACGAGTAT_1_1_1_1_1_1_2	7.43185	0.0952159						GTGAAATTTGGT_1_1_1_1_1_1_1_1_1_2	2.76226	-0.137335		TCAGAAAGATAC_2_1_1_1_1_1_1_1_1	6.96112	0.174956
				CGCTACAGAGAA_1_1_1_1_1_1_2	9.83656	-0.0545021						CTCACGTCATAA_1_1_1_1_1_1_1_1_1_2	4.96848	9.12493e-05		TCATTGAACGTA_2_1_1_1_1_1_1_1_1	7.62718	-0.208522
				CCGCGCCGAACA_1_1_1_1_1_1_2	16.6539	-0.202175						TGTATCCACTAG_1_1_1_1_1_1_1_1_1_2	13.1739	0.101881		CAATCCAGTGGC_2_1_1_1_1_1_1_1_1	17.8694	0.188651
				GATACAGTGTGT_1_1_1_1_1_1_2	6.17007	0.0998057						GTAAAGTAAATG_1_1_1_1_1_1_1_1_1_2	11.8139	-0.189245		CACATACTCGTC_2_1_1_1_1_1_1_1_1	20.8494	0.22476
				TTCCTGAACTTT_1_1_1_1_1_1_2	3.92254	-0.0928341						CTGTACTGAACT_1_1_1_1_1_1_1_1_1_2	12.3016	0.267317		CCAACCAGAGGA_2_1_1_1_1_1_1_1_1	8.28672	0.229811
				CCAGATGCAAAC_1_1_1_1_1_1_2	1.26784	0.184187						GATACATGACAT_1_1_1_1_1_1_1_1_1_2	4.49896	0.158484		CATGCTGAACTA_2_1_1_1_1_1_1_1_1	20.713	-0.334404
				CCATCAATGGTT_1_1_1_1_1_1_2	10.6117	0.208529						CTGCCTAATCAG_1_1_1_1_1_1_1_1_1_2	11.8229	0.130193		CTGGATGTTAAC_2_1_1_1_1_1_1_1_1	10.8233	-0.195886
				GGCGTGTATGAA_1_1_1_1_1_1_2	8.18877	0.00012346						TACCACGTCCGG_1_1_1_1_1_1_1_1_1_2	3.7201	-0.134604		CCCGTAGCTACA_2_1_1_1_1_1_1_1_1	9.06051	-0.0461731
				CAGTCTTACACG_1_1_1_1_1_1_2	17.2032	0.404144						CCCCCTGTAAAA_1_1_1_1_1_1_1_1_1_2	12.9119	0.319948		TCGAGTAACGGA_2_1_1_1_1_1_1_1_1	10.8627	-0.304473
				TTGGATGGTGTC_1_1_1_1_1_1_2	8.22965	-0.218587						CATAGCCCGGAA_1_1_1_1_1_1_1_1_1_2	12.3017	0.0412879		CAAGCACCTATA_2_1_1_1_1_1_1_1_1	7.37455	0.200602
				CAGTCGGTCAAC_1_1_1_1_1_1_2	3.73807	-0.0697829						CGTATAGAAGGA_1_1_1_1_1_1_1_1_1_2	13.1739	0.0908821		CTTATGCGGACC_2_1_1_1_1_1_1_1_1	6.29575	0.0136982
				CCCCCGGATGAA_1_1_1_1_1_1_2	8.78787	-0.346635						TTACAGTGCTCC_1_1_1_1_1_1_1_1_1_2	5.12899	0.150326		CCCTTCCCGTGT_2_1_1_1_1_1_1_1_1	13.635	-0.0959837
				CCTAGCAATCGA_1_1_1_1_1_1_2	3.92919	0.100541						GTGCCGTTGGAC_1_1_1_1_1_1_1_1_1_2	0.281259	0.630483		TATATCCTACGA_2_1_1_1_1_1_1_1_1	13.9981	-0.0463461
				CCGCCTCCGAGT_1_1_1_1_1_1_2	7.19689	-0.0230478						CCAGTTTTATTG_1_1_1_1_1_1_1_1_1_2	3.1881	0.0493595		TAGCTAGTGTAG_2_1_1_1_1_1_1_1_1	8.17928	0.351427
				CAAAGTTGTGAT_1_1_1_1_1_1_2	2.34981	-0.131818						GGCTCCGCTGTT_1_1_1_1_1_1_1_1_1_2	3.72016	0.189405		CCTTTCTCCCAG_2_1_1_1_1_1_1_1_1	10.3594	0.0593789
				TTCACCCGTCGG_1_1_1_1_1_1_2	8.21026	-0.0730516						TTGATGGTCCCT_1_1_1_1_1_1_1_1_1_2	0.000355263	-0.202922		TCGTCGTCGTTT_2_1_1_1_1_1_1_1_1	17.8694	0.208358
				GACGTGTGCAAA_1_1_1_1_1_1_2	5.66973	-0.269906						TCTTTGACCCGG_1_1_1_1_1_1_1_1_1_2	12.3018	-0.181799		TGCGCTCATAAT_2_1_1_1_1_1_1_1_1	17.7399	0.595252
				GCCCATCGTTAC_1_1_1_1_1_1_2	5.65644	0.156182										TATGTAAGTTTC_2_1_1_1_1_1_1_1_1	20.8494	0.160384
				GTCATCGACCTC_1_1_1_1_1_1_2	16.195	0.075367										TGATGTTGTTTC_2_1_1_1_1_1_1_1_1	10.9037	-0.0192477
				GTCAGATGCTAG_1_1_1_1_1_1_2	5.00619	0.146101										TCGGAAGTCCGC_2_1_1_1_1_1_1_1_1	12.9977	-0.240732
				TTGTGATGAACT_1_1_1_1_1_1_2	8.72172	-0.0794939										TCACTCTGGGCC_2_1_1_1_1_1_1_1_1	9.18334	-0.486011
				GGAAGAGACTTA_1_1_1_1_1_1_2	3.75419	0.016287										TCATCCACATAC_2_1_1_1_1_1_1_1_1	10.8061	-0.367796
				GTTAGATATTCG_1_1_1_1_1_1_2	5.05276	-2.25966e-05										TGTGTTTACGCA_2_1_1_1_1_1_1_1_1	10.9037	0.0130676
				GCTCAGTGTCTA_1_1_1_1_1_1_2	9.86839	-0.161386										TTAGGCTGCGGG_2_1_1_1_1_1_1_1_1	13.9981	0.159274
				CCAGGCCACCGA_1_1_1_1_1_1_2	7.48258	-0.14846										TGAGAATATATC_2_1_1_1_1_1_1_1_1	9.14162	-0.214611
				GCGCGTCTAATT_1_1_1_1_1_1_2	7.24832	-0.130474										CCTCATCTACCT_2_1_1_1_1_1_1_1_1	6.59439	-0.268344
				CCCGTACTCGTG_1_1_1_1_1_1_2	9.96964	-0.394303										TGGTACTCTAAC_2_1_1_1_1_1_1_1_1	12.9978	0.456297
				GCTCCTTGAAGA_1_1_1_1_1_1_2	9.05231	-0.113959										TTAGCCAGTCAA_2_1_1_1_1_1_1_1_1	7.78247	0.164417
				CGGTCAAAAATC_1_1_1_1_1_1_2	9.3625	0.137421										CATTAACTGCTT_2_1_1_1_1_1_1_1_1	12.0162	0.572166
				CCAATGGGGACT_1_1_1_1_1_1_2	8.36778	-0.0766171										CATACCAGTCAA_2_1_1_1_1_1_1_1_1	6.8835	-0.325742
				GTAATGGGAAGA_1_1_1_1_1_1_2	8.18724	-0.380586										CGGAGTAAGTAA_2_1_1_1_1_1_1_1_1	13.9981	0.0361099
				CTCTCGTGTTGT_1_1_1_1_1_1_2	9.11055	-0.164864										CTAGCTGCATAA_2_1_1_1_1_1_1_1_1	8.97505	0.040928
				TCTGGAATTGCG_1_1_1_1_1_1_2	8.5589	0.132892										TAGCTGAGAATA_2_1_1_1_1_1_1_1_1	8.66808	0.00511266
				TTGAGACGTAAT_1_1_1_1_1_1_2	16.9893	-0.0675502										CATTCTTGTGAC_2_1_1_1_1_1_1_1_1	11.7385	0.11285
				CTACGGGTGCCC_1_1_1_1_1_1_2	12.5	-0.0832925										TCCAAATGGACC_2_1_1_1_1_1_1_1_1	8.43692	0.484527
				TTGGAACCACGA_1_1_1_1_1_1_2	9.34795	0.269237										TAACATGCGATG_2_1_1_1_1_1_1_1_1	8.77562	-0.00992553
				TTCTTGACTGTG_1_1_1_1_1_1_2	10.7834	0.342376										CTATCTGCCAAA_2_1_1_1_1_1_1_1_1	6.38351	-0.107143
				TGTACGCGGGGC_1_1_1_1_1_1_2	5.72413	0.236177										TTTTGTGCGCTG_2_1_1_1_1_1_1_1_1	6.89366	0.197614
				TAAACAGGTGTT_1_1_1_1_1_1_2	12.5	0.020518										TATCCGACTTAG_2_1_1_1_1_1_1_1_1	8.66811	-0.309041
				GATTGGATCACA_1_1_1_1_1_1_2	11.6836	0.483905										TATGTGGTTAGA_2_1_1_1_1_1_1_1_1	8.66815	-0.321907
				CGCATCGCCCGG_1_1_1_1_1_1_2	17.1921	0.248831										CTATCATAAGTA_2_1_1_1_1_1_1_1_1	8.01121	0.0944545
				CCAGGCGGATGA_1_1_1_1_1_1_2	6.45816	-0.0705667										CGTGGAAGGGAA_2_1_1_1_1_1_1_1_1	9.12311	0.473081
				CCTTCACTTTTC_1_1_1_1_1_1_2	13.02	-0.010719										TGGAACCGAGCC_2_1_1_1_1_1_1_1_1	7.39105	-0.179217
				CCCGACTTTTGG_1_1_1_1_1_1_2	8.36122	-0.0391979										CGCACGGAGAAA_2_1_1_1_1_1_1_1_1	19.3564	0.0132302
				CGCATGATGACG_1_1_1_1_1_1_2	7.69829	0.00310718										CGTAGCAGGCTC_2_1_1_1_1_1_1_1_1	12.2049	0.0551959
				TGCCGGTCGAAC_1_1_1_1_1_1_2	10.4583	0.327323										CAACTTGTCTAA_2_1_1_1_1_1_1_1_1	8.25654	-0.286424
				CGTGCGCGACCT_1_1_1_1_1_1_2	10.1958	0.164179										CAGTTGGTCTAT_2_1_1_1_1_1_1_1_1	6.75041	-0.200467
				CAGGGTACCCCA_1_1_1_1_1_1_2	14.3425	-0.16729										TTTCCGCTTCAA_2_1_1_1_1_1_1_1_1	8.29176	-0.173937
				CTGCGTAAACTG_1_1_1_1_1_1_2	17.1921	0.0691681										CGATAATGCTAC_2_1_1_1_1_1_1_1_1	13.9981	0.25415
				TTCCTTACACGA_1_1_1_1_1_1_2	6.15996	-0.0347663										CTTACCCCTTAC_2_1_1_1_1_1_1_1_1	6.30648	0.0536886
				GTCCTTCATGAG_1_1_1_1_1_1_2	12.0225	-0.142589										CTTGTCCTCCGT_2_1_1_1_1_1_1_1_1	8.98757	0.0192383
				CTCACCACGATG_1_1_1_1_1_1_2	8.20369	-0.138747										CTCTTCCTGCAT_2_1_1_1_1_1_1_1_1	8.94203	-0.116138
				TATATTCTCACC_1_1_1_1_1_1_2	8.6651	-0.173202										CAGCGGTTGCTT_2_1_1_1_1_1_1_1_1	7.80072	0.104335
				TGGACGTTTCGA_1_1_1_1_1_1_2	7.11231	-0.0726063										CTTATGACTCAT_2_1_1_1_1_1_1_1_1	8.28675	-0.304873
				TTCGAGCCTTTA_1_1_1_1_1_1_2	4.70904	0.0457686										CAATCCTCATCA_2_1_1_1_1_1_1_1_1	0.000194746	-0.133448
				CAATGTATAAGA_1_1_1_1_1_1_2	8.66948	-0.303339										TAGCTCCAATGT_2_1_1_1_1_1_1_1_1	7.87753	-0.122874
				CGCTTTTTGCGG_1_1_1_1_1_1_2	5.73777	0.254174										CAATCAACACAG_2_1_1_1_1_1_1_1_1	11.5697	-0.131717
				CGCAACGATGAT_1_1_1_1_1_1_2	8.79046	-0.0709615										TGTCGTCAGTTC_2_1_1_1_1_1_1_1_1	9.85789	-0.0578684
				CCTCCCCCGCTA_1_1_1_1_1_1_2	5.8366	-0.275792										TCCGATTCCCTT_2_1_1_1_1_1_1_1_1	20.8494	-0.137999
				GTCAGATTGCAG_1_1_1_1_1_1_2	1.26784	0.363532										TCTTAGAGATCG_2_1_1_1_1_1_1_1_1	8.66818	-0.0698842
				TAGCGCGTGCTA_1_1_1_1_1_1_2	11.9524	0.00291949										TTATGTGACAAA_2_1_1_1_1_1_1_1_1	10.4328	-0.334105
				CGCAGCTCTAAA_1_1_1_1_1_1_2	17.1921	0.0886535										TATTCAGGATCC_2_1_1_1_1_1_1_1_1	20.8495	-0.35697
				TCTGAGTCGTAG_1_1_1_1_1_1_2	12.8033	-0.144777										CTTGCTAATCGT_2_1_1_1_1_1_1_1_1	8.50848	-0.447797
				GTGCGTAAGTCC_1_1_1_1_1_1_2	9.86036	0.289995										TCCCTCGGGTGG_2_1_1_1_1_1_1_1_1	10.9038	-0.390791
				TGCGCGGATTTT_1_1_1_1_1_1_2	6.18635	0.0165598										TCTAGCACGTAC_2_1_1_1_1_1_1_1_1	8.28679	-0.240183
				CTTACCAATGCT_1_1_1_1_1_1_2	9.85116	0.298605										CGACAAATACCA_2_1_1_1_1_1_1_1_1	7.79938	0.196697
				GTAGAGATGAGG_1_1_1_1_1_1_2	8.75344	0.165959										TTACTTACAACT_2_1_1_1_1_1_1_1_1	6.69341	0.0615493
				GAACTACGAAAG_1_1_1_1_1_1_2	1.4259	0.236233										TTCGAGGGCCAC_2_1_1_1_1_1_1_1_1	8.66821	-0.252969
				GTCGGATCTTCT_1_1_1_1_1_1_2	7.97886	-0.106381										TCTAAGCATCCA_2_1_1_1_1_1_1_1_1	7.37873	0.0522928
				GCTCCGTAGTTG_1_1_1_1_1_1_2	10.6117	0.25393										CCATTCTCTTTG_2_1_1_1_1_1_1_1_1	8.28682	0.0951591
				TAGCTAGCCCGT_1_1_1_1_1_1_2	5.92812	-0.0575117										CTTCAACTTTTA_2_1_1_1_1_1_1_1_1	7.33093	0.282605
				GGCTCCTGTCTC_1_1_1_1_1_1_2	1.35415	0.0472735										TTCTACGGCTAA_2_1_1_1_1_1_1_1_1	20.7341	-0.414895
				CCAACATCTTAG_1_1_1_1_1_1_2	8.13914	0.108142										TCATTAGTCGGG_2_1_1_1_1_1_1_1_1	7.89325	0.0942984
				TGCAACACTTGA_1_1_1_1_1_1_2	12.5186	-0.239405										CGAGATACCATT_2_1_1_1_1_1_1_1_1	6.56802	0.0144464
				TCGTGCCATACA_1_1_1_1_1_1_2	4.97969	0.146427										TGCATCTGCCAT_2_1_1_1_1_1_1_1_1	7.36431	-0.242636
				CAGTATACGACC_1_1_1_1_1_1_2	5.44457	-0.0192163										CGGAGTAAGCTT_2_1_1_1_1_1_1_1_1	7.22326	-0.30078
				CGTCCGTCGTCC_1_1_1_1_1_1_2	7.47833	-0.0688738										CTTGCTTGCCTG_2_1_1_1_1_1_1_1_1	8.31408	-0.218499
				CTAAACTTTTAC_1_1_1_1_1_1_2	8.14251	0.245668										TCGTTCAGAGCC_2_1_1_1_1_1_1_1_1	8.66824	0.0158143
				GCACCGGTAGGT_1_1_1_1_1_1_2	12.0225	0.243198										TCCCCTTGAACT_2_1_1_1_1_1_1_1_1	6.28497	-0.210927
				TGTTAACTCTCG_1_1_1_1_1_1_2	9.29862	-0.227958										TTTAGACTGATT_2_1_1_1_1_1_1_1_1	12.1479	0.363743
				CCGTCGTTGCTG_1_1_1_1_1_1_2	6.16	0.140512										TGAGACCCTACA_2_1_1_1_1_1_1_1_1	20.8495	-0.381546
				CCTTTCGATGCG_1_1_1_1_1_1_2	3.75419	0.101394										CTTTGATGGCTT_2_1_1_1_1_1_1_1_1	15.3822	0.309084
				CCACGGCGACTC_1_1_1_1_1_1_2	8.1038	-0.320163										TATACTCTACGG_2_1_1_1_1_1_1_1_1	7.38218	-0.00957967
				CTCCCATGGCAA_1_1_1_1_1_1_2	17.1921	-0.388512										CGGGACACGGCG_2_1_1_1_1_1_1_1_1	9.8516	0.131778
				CTGGTCCGGATT_1_1_1_1_1_1_2	6.64714	0.115443										CCGGCCCACGAG_2_1_1_1_1_1_1_1_1	8.26982	0.191437
				CCAGCCCCCCGC_1_1_1_1_1_1_2	7.46564	0.165508										TAGGTATTGTCA_2_1_1_1_1_1_1_1_1	7.2424	0.379685
				CCTGAGGGTTCT_1_1_1_1_1_1_2	0.826108	-0.143483										TTACGACGGCAG_2_1_1_1_1_1_1_1_1	7.31573	-0.0759852
				TCTACAGGAATC_1_1_1_1_1_1_2	2.56222	-0.0214286										TGGACCTGCCTT_2_1_1_1_1_1_1_1_1	8.28685	0.0354538
				TGTCGTTCTCGG_1_1_1_1_1_1_2	5.22375	-0.0498664										CTCTTTCCCTTT_2_1_1_1_1_1_1_1_1	7.8308	-0.250599
				CGGATCTTGCTG_1_1_1_1_1_1_2	12.0746	-0.262629										TTATACCAACAA_2_1_1_1_1_1_1_1_1	6.4968	0.699909
				GCTTCCCGTTTT_1_1_1_1_1_1_2	2.54353	-0.203688										CAATTAACGGCG_2_1_1_1_1_1_1_1_1	6.60476	0.174439
				CGCGTTAAAGCA_1_1_1_1_1_1_2	4.97031	-0.0902584										TAAGCAGTGGTA_1_1_1_1_1_1_1	0.959504	-0.0799856
				CGACCGAATTCA_1_1_1_1_1_1_2	10.5032	-0.166203										AAGCAGTGGTAT_1_1_1_1_1_1_1	0.907683	0.085171
				GTGGACGCGAGT_1_1_1_1_1_1_2	13.5648	-0.0803085										TCCAAGCAGTGG_1_1_1_1_1_1_1	0.952061	-0.186255
				GAACCTGGTAGC_1_1_1_1_1_1_2	17.1921	0.27939										TGTAAGCAGTGG_1_1_1_1_1_1_1	1.48694	-0.227423
				TCGTTTTAACTT_1_1_1_1_1_1_2	9.29951	0.18521										TTAAGCAGTGGT_1_1_1_1_1_1_1	0.924409	-0.0717735
				CTAGTCCTCCGT_1_1_1_1_1_1_2	3.94701	-0.233974										TCCTAAGCAGTG_1_1_1_1_1_1_1	0.951257	0.248311
				GACTGCTCTTTA_1_1_1_1_1_1_2	11.7041	-0.190546										TGTTAAGCAGTG_1_1_1_1_1_1_1	0.000227204	0.327386
				CCCTTGAGCACG_1_1_1_1_1_1_2	14.3425	0.0413236										TCAAGGTTAAGC_1_1_1_1_1_1_1	0.0378289	-0.111794
				CGCAAGTTTCCC_1_1_1_1_1_1_2	4.57653	-0.00945014										TCGCTAAGCAGT_1_1_1_1_1_1_1	0.741337	0.162919
				GCATAGCACGGC_1_1_1_1_1_1_2	9.18318	-0.122236										CCTAAGCAGTGG_1_1_1_1_1_1_1	0.0158029	-0.365368
				CCTAAGCTAACA_1_1_1_1_1_1_2	16.1884	0.361865										TCGTGTAAGCAG_1_1_1_1_1_1_1	1.28928	0.130044
				CCTGGCTGAACT_1_1_1_1_1_1_2	6.47292	-0.185668										TCGGGGGGGGGG_1_1_1_1_1_1_1	1.16046	-0.393223
				GTGTTGGCCGCG_1_1_1_1_1_1_2	10.0476	0.103492										TCGTGTTGTTAA_1_1_1_1_1_1_1	0.000259661	0.438883
				CTAATTTGTCAT_1_1_1_1_1_1_2	8.18829	0.330757										TGTGTAAGCAGT_1_1_1_1_1_1_1	0.961567	0.428589
				GAATCAGGTGCT_1_1_1_1_1_1_2	16.3437	-0.0842618										TCGGTTAAGCAG_1_1_1_1_1_1_1	1.20151	0.095761
				CTTTGTCAGGAT_1_1_1_1_1_1_2	5.24877	0.345578										TCGCCTAAGCAG_1_1_1_1_1_1_1	1.30331	0.309969
				TCCGCCCGTAAT_1_1_1_1_1_1_2	7.21669	-0.0263742										TCCTTGCTAAGC_1_1_1_1_1_1_1	0.000292119	-0.325273
				CCTTCGGGATGA_1_1_1_1_1_1_2	5.84341	-0.0132763										TTACCAAGCAGT_1_1_1_1_1_1_1	0.9616	-0.0678175
				TCCCCACACTCT_1_1_1_1_1_1_2	6.16438	0.477489										TCGAGGCTAAGC_1_1_1_1_1_1_1	0.000324577	0.468171
				CGTGTGAAGATG_1_1_1_1_1_1_2	1.26786	0.065662										TCGTGGTAAGCA_1_1_1_1_1_1_1	0.000357034	0.0564419
				GTTCACCAAGTA_1_1_1_1_1_1_2	6.16	0.204265										TTACCGGCTAAG_1_1_1_1_1_1_1	0.0692242	-0.133018
				TTGGGTTACCCA_1_1_1_1_1_1_2	6.97019	-0.105746										TCAAGTGTAAGC_1_1_1_1_1_1_1	0.00789809	-0.134435
				GCGCATTATCGC_1_1_1_1_1_1_2	17.1921	0.0590105										TCAAGGCTAAGC_1_1_1_1_1_1_1	0.000493251	0.12814
				CTCCGTTCTGAT_1_1_1_1_1_1_2	12.8033	-0.124196										TTTGCAACACTA_1_1_1_1_1_1_1	7.80935	-0.148943
				CCGCTTAGAACC_1_1_1_1_1_1_2	5.81473	-0.000123017										TCATTGCCATGT_1_1_1_1_1_1_1	6.65456	0.160974
				TGGAGATAAGAC_1_1_1_1_1_1_2	6.23351	0.284831										TCACCTTGTGTC_1_1_1_1_1_1_1	7.64871	-0.119578
				GTTACTCATCCG_1_1_1_1_1_1_2	7.31105	-0.0963181										CCCGAATTTCGT_1_1_1_1_1_1_1	16.2995	-0.229428
				TCGGCCAACCGT_1_1_1_1_1_1_2	6.17154	-0.102509										CCCTCCTGCAAA_1_1_1_1_1_1_1	11.5764	-0.123789
				CACACTAACCGA_1_1_1_1_1_1_2	1.26788	0.028284										TCGTCCAGCTCT_1_1_1_1_1_1_1	10.9038	-0.27097
				TGTCACCAGAAG_1_1_1_1_1_1_2	6.48992	0.313676										TCATTGCTGCTT_1_1_1_1_1_1_1	6.6877	-0.213853
				TACAAAGTCGCC_1_1_1_1_1_1_2	7.66128	0.252939										TCAATACGCTCC_1_1_1_1_1_1_1	20.8495	0.142511
				TGCACATTCCTC_1_1_1_1_1_1_2	3.26647	-0.267051										TGTGCACCAGCC_1_1_1_1_1_1_1	12.0828	-0.235303
				CGAGTAAGGTCA_1_1_1_1_1_1_2	15.931	0.0162232										CCAACCCACCTT_1_1_1_1_1_1_1	13.1761	0.263344
				CGTCCTCGATGT_1_1_1_1_1_1_2	3.75419	0.119854										CTCATCGTGGGC_1_1_1_1_1_1_1	11.5663	0.0122728
				GTATCGTTGTGG_1_1_1_1_1_1_2	10.0476	-0.054272										CTCCCATAATAC_1_1_1_1_1_1_1	20.8496	0.132009
				TTCGCGTGAAGT_1_1_1_1_1_1_2	11.7098	-0.0987128										TACACCCGAAAT_1_1_1_1_1_1_1	17.8694	0.0347788
				CCATGTAAGTTT_1_1_1_1_1_1_2	14.3425	0.0935714										CCCATTCCGTAC_1_1_1_1_1_1_1	16.1734	0.446613
				CGAAGTTGCGGG_1_1_1_1_1_1_2	8.78122	-0.183234										CGCGACTGCCAA_1_1_1_1_1_1_1	12.1479	0.373473
				CTAAAGATCCTG_1_1_1_1_1_1_2	12.5039	-0.0256311										TCCTTGCTGGCT_1_1_1_1_1_1_1	7.22329	0.00245106
				GCGCTGGCACAA_1_1_1_1_1_1_2	3.70603	0.19503										TAAGTGCGGAAC_1_1_1_1_1_1_1	20.2663	-0.221151
				CTCTCAGTCACC_1_1_1_1_1_1_2	3.1502	0.145491										TCTTGATGTTGC_1_1_1_1_1_1_1	7.60812	0.442255
				CCTACGGTCGGC_1_1_1_1_1_1_2	9.01671	0.178297										TCTATCAGAAAC_1_1_1_1_1_1_1	15.0279	-0.112618
				CCATTGACGAAT_1_1_1_1_1_1_2	4.97031	0.342044										TCGCCATGACCA_1_1_1_1_1_1_1	12.9672	-0.0433899
				CGTTACGGTGGT_1_1_1_1_1_1_2	5.20328	-0.0355533										TCCGACGACAAA_1_1_1_1_1_1_1	20.4888	0.186707
				GGTGAGCACGTA_1_1_1_1_1_1_2	17.1921	-0.0882537										TAGCGCGAGGAT_1_1_1_1_1_1_1	17.8695	0.338602
				CGGGCTGCTTCT_1_1_1_1_1_1_2	9.81716	0.012073										TAAAGTTCCACT_1_1_1_1_1_1_1	20.8336	0.0539216
				TGGGATGCGAGG_1_1_1_1_1_1_2	9.77485	0.345605										TACACGCCCTCA_1_1_1_1_1_1_1	13.9982	0.18562
				TATCGATCTGCA_1_1_1_1_1_1_2	9.30885	0.415502										CTAGAACCAACG_1_1_1_1_1_1_1	10.7473	-0.23109
				CTGCCTAATAGA_1_1_1_1_1_1_2	10.0476	-0.128981										TTCAAGCCGCAC_1_1_1_1_1_1_1	17.8695	0.561738
				TCCAAATGGTTC_1_1_1_1_1_1_2	8.51715	-0.282681										TAACAATTGCCG_1_1_1_1_1_1_1	10.1517	-0.378162
				TAGAGCTGAACC_1_1_1_1_1_1_2	4.24432	0.0437945										TCACCAACGTCA_1_1_1_1_1_1_1	7.8211	-0.124309
				TAAGTGCGAATT_1_1_1_1_1_1_2	5.13024	0.491959										TTACTCCACCAC_1_1_1_1_1_1_1	8.66828	0.351657
				CATTTCGATCAG_1_1_1_1_1_1_2	10.0476	0.182905										TCATCTACGACC_1_1_1_1_1_1_1	20.8496	0.183768
				CTTCCTCAGGCA_1_1_1_1_1_1_2	17.1921	0.0339495										CGTCCGAAGAAT_1_1_1_1_1_1_1	11.5764	0.237864
				TTACGTCTGGCC_1_1_1_1_1_1_2	5.13786	0.263083										TCTCTAGCAACG_1_1_1_1_1_1_1	8.96768	0.0580996
				GCAACCGCATTG_1_1_1_1_1_1_2	10.0476	0.198597										TAGGAACATGAG_1_1_1_1_1_1_1	13.9982	0.331279
				CTCTGGGCCCAC_1_1_1_1_1_1_2	5.83468	0.0573916										TACCAGACGAGT_1_1_1_1_1_1_1	16.0713	0.454705
				GTTCCCTCGAAC_1_1_1_1_1_1_2	9.63574	0.308692										TGCATAACTGTC_1_1_1_1_1_1_1	13.6296	-0.0513966
				TTCTACGATCTT_1_1_1_1_1_1_2	11.6836	0.381237										TCACTCACTATC_1_1_1_1_1_1_1	8.28688	0.397432
				GATAGTGGTTGG_1_1_1_1_1_1_2	11.6836	0.0941112										CGCCCGCCTCCC_1_1_1_1_1_1_1	16.0714	0.151046
				CCTATATCTCGT_1_1_1_1_1_1_2	8.32358	-0.18925										CTTTACGCTTCG_1_1_1_1_1_1_1	20.8496	0.411403
				GGTCCTCGGGCG_1_1_1_1_1_1_2	6.15996	-0.00698759										CCGTCAGCCCCG_1_1_1_1_1_1_1	9.89343	0.0900946
				CCCCGGTCGACA_1_1_1_1_1_1_2	5.392	0.0143053										TATCGTCAAGAT_1_1_1_1_1_1_1	9.18337	-0.0238211
				GTGTGTGTGGCA_1_1_1_1_1_1_2	8.76229	-0.0544043										CAGCCCTCGGTC_1_1_1_1_1_1_1	13.9111	0.3135
				GGTGAAGGCCAA_1_1_1_1_1_1_2	3.34894	-0.0271688										TGCCCAGGCGGT_1_1_1_1_1_1_1	12.148	0.251886
				TCATACCAGGCC_1_1_1_1_1_1_2	10.8231	-0.0580491										CCGCTGCCGTGG_1_1_1_1_1_1_1	11.5548	-0.418394
				CGACAGCACGGG_1_1_1_1_1_1_2	3.33474	0.110641										CGCCCCAGCTTT_1_1_1_1_1_1_1	13.9982	0.0887635
				GGCGTTCGAAAT_1_1_1_1_1_1_2	4.70904	-0.373381										TTGCGATAGGAC_1_1_1_1_1_1_1	13.9983	0.332263
				CATGGTGCGTCT_1_1_1_1_1_1_2	8.52687	0.143581										CCCCTATCTTCC_1_1_1_1_1_1_1	20.7606	0.548393
				TTGGCGGTCGGA_1_1_1_1_1_1_2	5.60548	-0.0355519										TTCGCGCCCACA_1_1_1_1_1_1_1	12.1964	0.0516749
				TCACAGTAGGTC_1_1_1_1_1_1_2	5.3121	-0.265349										TACTTCGAGAGA_1_1_1_1_1_1_1	13.4052	0.249432
				CTCCCACAATTG_1_1_1_1_1_1_2	6.16001	0.0679773										TCGGTTATTCGG_1_1_1_1_1_1_1	11.3346	-0.215908
				CGTCAATGATTC_1_1_1_1_1_1_2	4.97031	0.588751										TCCAGATGCTAC_1_1_1_1_1_1_1	17.7286	0.160247
				CGTAAGAATAAA_1_1_1_1_1_1_2	3.30702	0.312738										TCCCCATTAGTC_1_1_1_1_1_1_1	8.28692	0.104866
				TCACTACGGGTT_1_1_1_1_1_1_2	10.0476	0.00225809										TCCCTCGCTAGC_1_1_1_1_1_1_1	10.6122	-0.295957
				CGCTCGGCGGAA_1_1_1_1_1_1_2	5.8595	-0.291365										CTCGGAAGACCT_1_1_1_1_1_1_1	20.8497	-0.132939
				TCGTCTCCCTGG_1_1_1_1_1_1_2	12.8033	-0.208962										CCCCTGAGGCAT_1_1_1_1_1_1_1	7.90262	-0.194654
				CATGCCGCAGGC_1_1_1_1_1_1_2	12.5161	-0.206833										TGTCCCGATGTT_1_1_1_1_1_1_1	12.5852	0.118064
				GAACTCGGACAA_1_1_1_1_1_1_2	8.96445	0.122018										CGGGCTATGATA_1_1_1_1_1_1_1	12.2019	0.168359
				TCCTTGTTAAGA_1_1_1_1_1_1_2	12.5019	-0.0654536										TCAATCGGAACT_1_1_1_1_1_1_1	7.91973	0.316117
				CGTCACAAGTGC_1_1_1_1_1_1_2	11.6836	0.000952486										CTATTCCCTTTG_1_1_1_1_1_1_1	13.9112	0.246182
				CCAGAGCCCCAC_1_1_1_1_1_1_2	11.3827	0.139506										TTCAGAATCAAC_1_1_1_1_1_1_1	16.0714	0.335675
				CCCACTGGGAGG_1_1_1_1_1_1_2	8.47228	-0.109541										TCCGAAATAGTA_1_1_1_1_1_1_1	12.9978	-0.0581359
				TGCTTTTATCGG_1_1_1_1_1_1_2	13.5862	-0.238234										TATGTCTCCCGC_1_1_1_1_1_1_1	13.9983	-0.189351
				TTCGATTTCTTA_1_1_1_1_1_1_2	11.6836	-0.0199964										TTTACAGCACCA_1_1_1_1_1_1_1	20.8497	0.072888
				CATTCCGCCGAT_1_1_1_1_1_1_2	1.28237	0.0290082										TCTGGTCTGTGA_1_1_1_1_1_1_1	9.89084	-0.0517798
				TCTAAATTTGAG_1_1_1_1_1_1_2	2.54353	0.0338043										TAAGGCTACTGA_1_1_1_1_1_1_1	8.97119	-0.134142
				GTTGGCCCTTGG_1_1_1_1_1_1_2	15.6766	0.200239										TGTCCTGAAATG_1_1_1_1_1_1_1	10.9038	-0.276626
				TAACTTTTCGGC_1_1_1_1_1_1_2	15.5517	0.0121491										TCTCAAGGCTCG_1_1_1_1_1_1_1	8.28695	0.508599
				CCGATACTTGCC_1_1_1_1_1_1_2	11.6836	0.0639355										CCCTGTCCGTGT_1_1_1_1_1_1_1	13.4561	0.0859122
				CGCCACCAGGTC_1_1_1_1_1_1_2	11.0968	-0.0749947										CATTGTCATACT_1_1_1_1_1_1_1	12.148	0.11863
				TCGGCCTAGGGC_1_1_1_1_1_1_2	6.16001	-0.240975										CGCATCCTCCCA_1_1_1_1_1_1_1	8.28698	-0.410526
				GCCTATGCGCCA_1_1_1_1_1_1_2	0.0827456	-0.200154										TATTAAAACACT_1_1_1_1_1_1_1	7.78994	0.33534
																TTAGCTTAACCC_1_1_1_1_1_1_1	8.06902	0.136375
																CAGTTTAGAGCC_1_1_1_1_1_1_1	8.88383	0.630706
																TAGTACACCGAA_1_1_1_1_1_1_1	13.9983	-0.0642676
																TTGGTGAGTCTA_1_1_1_1_1_1_1	17.8695	-0.0466931
																TCGATCTTAACC_1_1_1_1_1_1_1	17.8696	0.108844
																TCAATCCGCCAC_1_1_1_1_1_1_1	8.44405	0.0273105
																CTCACTCTGTTT_1_1_1_1_1_1_1	17.8696	0.104124
																TCTATCCAGTCC_1_1_1_1_1_1_1	8.28701	-0.12689
																CCATGCCAGCTC_1_1_1_1_1_1_1	20.8497	0.476578
																TACGCTCTTACT_1_1_1_1_1_1_1	8.48322	0.168673
																TACGTGGCCAGA_1_1_1_1_1_1_1	13.9984	0.620705
																TCACGCAGTCTA_1_1_1_1_1_1_1	7.30831	0.0028374
																TGGCCTACCCAA_1_1_1_1_1_1_1	13.409	0.102282
																TGCGGGTCTGCA_1_1_1_1_1_1_1	12.6235	-0.261947
																TTAGCCAGGACC_1_1_1_1_1_1_1	13.9447	-0.116741
																TTTTCAAAGAGC_1_1_1_1_1_1_1	8.28705	-0.228908
																TCAACTTCTGGG_1_1_1_1_1_1_1	15.6748	0.124353
																TCAGGTTCCAAA_1_1_1_1_1_1_1	17.8696	0.125403
																TAAGCAGTGGTA_2_1_1_1_1_1_1	0.000389492	-0.0263917
																AAGCAGTGGTAT_2_1_1_1_1_1_1	0.00042195	0.504778
																TTAAGCAGTGGT_2_1_1_1_1_1_1	0.000454407	0.159913
																TGTAAGCAGTGG_2_1_1_1_1_1_1	0.000486865	-0.286393
																TGTTAAGCAGTG_2_1_1_1_1_1_1	0.000519323	0.156907
																TCCAAGCAGTGG_2_1_1_1_1_1_1	0.00055178	-0.0920595
																TCCTAAGCAGTG_2_1_1_1_1_1_1	0.000584238	-0.211918
																TCGCTAAGCAGT_2_1_1_1_1_1_1	0.000616696	0.571747
																TCGGGGGGGGGG_2_1_1_1_1_1_1	0.000649153	0.240587
																TCGCCTAAGCAG_2_1_1_1_1_1_1	0.000681611	-0.12635
																TAAGCAGTGGTA_1_1_1_1_1_1	0.000714069	0.0859733
																TGTAAGCAGTGG_1_1_1_1_1_1	0.000746526	0.0432243
																TTAAGCAGTGGT_1_1_1_1_1_1	0.000778984	0.00136171
																AAGCAGTGGTAT_1_1_1_1_1_1	0.000811442	0.00552265
																TCCAAGCAGTGG_1_1_1_1_1_1	0.000843899	-0.214929
																TCCTAAGCAGTG_1_1_1_1_1_1	0.000876357	0.169005
																TCGGGGGGGGGG_1_1_1_1_1_1	0.000908815	-0.0711827
																TCGCATACCTCC_1_1_1_1_1_1	0.000941272	-0.294162

## Sheet: Figure3D
patient_id	survival_days	censoring_status	level	value
TCGA-2F-A9KO	734	1	High	-0.0117868
TCGA-2F-A9KP	364	1	Low	-0.22955
TCGA-2F-A9KQ	2886	0	High	-0.106771
TCGA-2F-A9KR	3183	1	High	-0.0782567
TCGA-2F-A9KT	3314	0	Low	-0.221944
TCGA-2F-A9KW	254	1	High	0.113972
TCGA-4Z-AA7M	495	0	High	-0.0827313
TCGA-4Z-AA7N	1367	1	High	0.899112
TCGA-4Z-AA7O	512	0	Low	-0.253843
TCGA-4Z-AA7Q	510	1	High	0.046189
TCGA-4Z-AA7R	522	1	High	0.0730557
TCGA-4Z-AA7S	1064	1	Low	-0.263989
TCGA-4Z-AA7W	840	0	High	0.0969633
TCGA-4Z-AA7Y	1522	0	Low	-0.283041
TCGA-4Z-AA80	19	1	Low	-0.314232
TCGA-4Z-AA81	1270	1	Low	-0.331975
TCGA-4Z-AA82	1556	1	High	-0.00492384
TCGA-4Z-AA83	2024	0	High	-0.0363607
TCGA-4Z-AA84	460	0	High	-0.112633
TCGA-4Z-AA86	311	1	High	0.0868574
TCGA-4Z-AA87	1454	0	Low	-0.339079
TCGA-4Z-AA89	1029	0	Low	-0.239608
TCGA-5N-A9KI	76	1	High	-0.039684
TCGA-5N-A9KM	530	1	Low	-0.294347
TCGA-BL-A13I	223	1	High	0.473243
TCGA-BL-A13J	81	1	High	-0.0546386
TCGA-BL-A3JM	205	1	High	0.0262327
TCGA-BL-A5ZZ	377	0	High	0.368054
TCGA-BT-A0S7	200	1	High	-0.0469369
TCGA-BT-A0YX	400	1	High	-0.139431
TCGA-BT-A20J	579	1	High	0.342322
TCGA-BT-A20N	795	1	Low	-0.290533
TCGA-BT-A20O	370	1	High	0.728583
TCGA-BT-A20P	544	1	High	-0.208646
TCGA-BT-A20Q	593	1	High	-0.0175082
TCGA-BT-A20R	154	1	High	0.293438
TCGA-BT-A20T	453	1	High	-0.171493
TCGA-BT-A20U	455	1	High	-0.136064
TCGA-BT-A20V	154	1	High	-0.0552851
TCGA-BT-A20W	254	1	High	0.182875
TCGA-BT-A20X	251	1	High	-0.111176
TCGA-BT-A2LA	522	0	High	0.396578
TCGA-BT-A2LB	492	1	High	-0.0455139
TCGA-BT-A2LD	623	1	High	0.158923
TCGA-BT-A3PH	142	1	High	-0.186169
TCGA-BT-A3PJ	789	0	High	-0.00348099
TCGA-BT-A3PK	303	1	High	0.111844
TCGA-BT-A42C	873	0	Low	-0.238547
TCGA-BT-A42E	1108	0	High	-0.132342
TCGA-BT-A42F	864	0	High	-0.156538
TCGA-C4-A0F0	59	0	Low	-0.285605
TCGA-C4-A0F1	89	0	High	0.0445463
TCGA-C4-A0F6	700	0	High	-0.0628564
TCGA-CF-A1HR	389	0	High	-0.0823035
TCGA-CF-A1HS	382	0	High	-0.0529481
TCGA-CF-A27C	425	0	High	-0.156196
TCGA-CF-A3MF	383	0	High	0.10033
TCGA-CF-A3MG	369	0	Low	-0.38323
TCGA-CF-A3MH	398	0	Low	-0.290446
TCGA-CF-A3MI	370	0	Low	-0.234957
TCGA-CF-A47S	333	0	Low	-0.236004
TCGA-CF-A47T	385	1	Low	-0.351024
TCGA-CF-A47V	379	0	High	0.0696187
TCGA-CF-A47W	368	0	Low	-0.251621
TCGA-CF-A47X	384	0	Low	-0.294181
TCGA-CF-A47Y	373	0	High	-0.0250204
TCGA-CF-A5U8	399	0	High	-0.156538
TCGA-CF-A5UA	365	0	Low	-0.344596
TCGA-CF-A7I0	368	0	High	0.0204865
TCGA-CF-A8HX	345	0	High	-0.0520009
TCGA-CF-A8HY	345	0	Low	-0.341991
TCGA-CF-A9FF	361	0	High	0.150206
TCGA-CF-A9FH	0	0	Low	-0.232327
TCGA-CF-A9FL	565	1	High	-0.0590958
TCGA-CU-A0YN	393	1	High	0.0867357
TCGA-CU-A0YO	149	1	High	0.0647626
TCGA-CU-A3KJ	562	0	High	0.0569625
TCGA-CU-A3QU	158	0	High	-0.192793
TCGA-CU-A3YL	906	0	High	0.0161485
TCGA-CU-A5W6	56	1	Low	-0.261017
TCGA-CU-A72E	413	1	High	-0.0949691
TCGA-DK-A1A3	665	1	High	-0.0144519
TCGA-DK-A1A6	2020	0	Low	-0.349242
TCGA-DK-A1A7	560	0	Low	-0.227576
TCGA-DK-A1AA	578	0	High	-0.0493671
TCGA-DK-A1AB	508	1	High	0.318087
TCGA-DK-A1AC	3652.5	0	High	-0.0580623
TCGA-DK-A1AD	3420	0	High	-0.163829
TCGA-DK-A1AE	491	0	High	-0.195985
TCGA-DK-A1AF	536	0	High	0.501581
TCGA-DK-A1AG	475	0	High	-0.133252
TCGA-DK-A2HX	1420	1	High	0.565798
TCGA-DK-A2I1	546	0	High	-0.0667073
TCGA-DK-A2I2	237	1	High	0.0672433
TCGA-DK-A2I4	3652.5	0	High	0.555972
TCGA-DK-A2I6	2656	0	Low	-0.395582
TCGA-DK-A3IK	146	1	High	-0.0212029
TCGA-DK-A3IL	413	1	High	-0.103156
TCGA-DK-A3IM	248	1	High	-0.0206049
TCGA-DK-A3IN	250	1	High	0.070035
TCGA-DK-A3IS	1529	0	Low	-0.36327
TCGA-DK-A3IT	648	0	High	-0.000516283
TCGA-DK-A3WW	633	0	High	-0.182451
TCGA-DK-A3WX	321	1	High	0.242785
TCGA-DK-A3WY	3652.5	0	High	1.23497
TCGA-DK-A3X1	2009	0	Low	-0.327744
TCGA-DK-A3X2	547	1	High	-0.185182
TCGA-DK-A6AV	1952	0	Low	-0.332442
TCGA-DK-A6AW	1621	0	High	0.0521396
TCGA-DK-A6B0	2330	0	Low	-0.298205
TCGA-DK-A6B1	2049	0	High	-0.112659
TCGA-DK-A6B5	1542	0	High	0.107777
TCGA-DK-A6B6	1115	0	High	-0.157229
TCGA-DK-AA6L	1163	1	High	-0.166954
TCGA-DK-AA6M	1582	0	High	-0.131379
TCGA-DK-AA6P	457	0	High	-0.0572722
TCGA-DK-AA6Q	413	1	High	-0.216452
TCGA-DK-AA6R	3652.5	0	Low	-0.26372
TCGA-DK-AA6S	3652.5	0	High	0.179264
TCGA-DK-AA6T	572	0	High	0.799148
TCGA-DK-AA6U	578	0	Low	-0.233386
TCGA-DK-AA6W	415	1	High	0.272954
TCGA-DK-AA6X	467	0	High	0.0487298
TCGA-DK-AA71	415	0	Low	-0.313652
TCGA-DK-AA74	1708	0	High	0.176401
TCGA-DK-AA75	340	1	Low	-0.259069
TCGA-DK-AA76	366	0	High	-0.20776
TCGA-DK-AA77	618	0	Low	-0.232926
TCGA-E5-A2PC	1326	0	Low	-0.34561
TCGA-E5-A4TZ	467	1	High	-0.11325
TCGA-E5-A4U1	1181	0	High	-0.0274056
TCGA-E7-A3X6	904	1	High	-0.139213
TCGA-E7-A3Y1	163	0	High	-0.0144566
TCGA-E7-A4IJ	674	1	High	-0.192241
TCGA-E7-A4XJ	68	1	High	-0.0598203
TCGA-E7-A519	508	0	High	0.010833
TCGA-E7-A541	778	1	Low	-0.227982
TCGA-E7-A5KE	17	0	High	-0.132768
TCGA-E7-A5KF	20	0	High	-0.191464
TCGA-E7-A677	820	0	High	0.0581481
TCGA-E7-A678	798	0	Low	-0.252035
TCGA-E7-A6MD	129	0	High	0.161986
TCGA-E7-A6ME	731	0	High	0.154179
TCGA-E7-A6MF	750	0	High	0.401645
TCGA-E7-A7DU	28	0	Low	-0.354019
TCGA-E7-A7DV	37	0	High	0.0548515
TCGA-E7-A7PW	416	0	High	-0.10741
TCGA-E7-A7XN	428	0	High	-0.0729397
TCGA-E7-A85H	394	0	Low	-0.260281
TCGA-E7-A8O7	466	0	High	0.00372618
TCGA-E7-A8O8	13	0	Low	-0.359084
TCGA-E7-A97P	437	1	High	-0.0948365
TCGA-E7-A97Q	246	1	High	0.203683
TCGA-FD-A3B3	974	1	High	0.201619
TCGA-FD-A3B4	510	1	High	0.10554
TCGA-FD-A3B5	272	1	High	0.0953268
TCGA-FD-A3B6	1005	1	High	0.0623128
TCGA-FD-A3B7	122	1	High	0.472784
TCGA-FD-A3B8	384	0	High	0.942133
TCGA-FD-A3N5	685	1	High	-0.00543378
TCGA-FD-A3N6	851	0	High	-0.0343836
TCGA-FD-A3NA	1845	0	Low	-0.218606
TCGA-FD-A3SJ	739	1	High	0.0714114
TCGA-FD-A3SL	712	1	High	0.268742
TCGA-FD-A3SM	547	1	High	0.00421778
TCGA-FD-A3SN	887	0	High	-0.183019
TCGA-FD-A3SO	168	1	High	0.108935
TCGA-FD-A3SP	783	0	High	0.600668
TCGA-FD-A3SR	602	1	High	0.298841
TCGA-FD-A43N	699	0	High	-0.047802
TCGA-FD-A43S	455	0	High	0.490901
TCGA-FD-A43U	636	0	High	0.251895
TCGA-FD-A43Y	474	1	High	-0.0324115
TCGA-FD-A5BR	813	0	High	0.0393249
TCGA-FD-A5BS	1639	0	High	0.917354
TCGA-FD-A5BT	328	1	High	0.389879
TCGA-FD-A5BU	588	0	High	-0.0166852
TCGA-FD-A5BV	163	1	Low	-0.324113
TCGA-FD-A5BX	173	1	High	0.297612
TCGA-FD-A5BY	251	0	High	-0.149794
TCGA-FD-A5BZ	835	1	High	0.130774
TCGA-FD-A5C0	550	1	High	-0.179321
TCGA-FD-A5C1	1792	0	High	-0.0452529
TCGA-FD-A62N	82	0	High	0.438314
TCGA-FD-A62O	216	1	High	-0.216116
TCGA-FD-A62P	191	1	High	-0.10837
TCGA-FD-A62S	406	1	High	0.370053
TCGA-FD-A6TA	1912	0	High	0.0236533
TCGA-FD-A6TB	572	0	High	0.345077
TCGA-FD-A6TC	187	0	High	-0.0682529
TCGA-FD-A6TD	386	1	High	-0.0799823
TCGA-FD-A6TE	376	0	High	0.117342
TCGA-FD-A6TF	69	1	High	0.131354
TCGA-FD-A6TG	93	1	High	0.214144
TCGA-FD-A6TH	131	1	High	0.312628
TCGA-FD-A6TI	294	1	High	0.0486738
TCGA-FD-A6TK	330	0	High	0.151137
TCGA-FJ-A3Z7	945	0	High	0.157363
TCGA-FJ-A3Z9	385	1	High	-0.152893
TCGA-FJ-A3ZE	324	1	High	-0.165091
TCGA-FJ-A3ZF	524	0	High	-0.00195714
TCGA-FJ-A871	272	1	High	-0.141355
TCGA-FT-A3EE	99	1	High	-0.134988
TCGA-FT-A61P	337	0	High	0.0727999
TCGA-G2-A2EC	696	1	High	0.296986
TCGA-G2-A2EF	1884	0	High	0.143539
TCGA-G2-A2EJ	1460	0	Low	-0.256097
TCGA-G2-A2EK	485	0	High	0.114733
TCGA-G2-A2EL	819	1	High	0.173781
TCGA-G2-A2EO	1804	1	High	-0.160624
TCGA-G2-A2ES	1004	1	High	-0.210021
TCGA-G2-A3IB	220	1	Low	-0.259448
TCGA-G2-A3IE	612	1	High	-0.174737
TCGA-G2-A3VY	536	0	High	0.014948
TCGA-G2-AA3B	2008	0	Low	-0.284131
TCGA-G2-AA3C	211	1	High	0.086382
TCGA-G2-AA3D	2139	0	High	-0.191937
TCGA-G2-AA3F	893	0	High	-0.0356831
TCGA-GC-A3BM	651	1	High	-0.0503305
TCGA-GC-A3I6	630	1	High	-0.118638
TCGA-GC-A3OO	481	0	High	0.108063
TCGA-GC-A3RB	582	0	Low	-0.270549
TCGA-GC-A3RC	484	0	High	-0.0502919
TCGA-GC-A3RD	428	0	High	-0.177298
TCGA-GC-A3YS	758	0	High	0.00371194
TCGA-GC-A4ZW	15	0	High	-0.211499
TCGA-GC-A6I1	272	1	High	-0.0391399
TCGA-GC-A6I3	423	0	High	-0.12736
TCGA-GD-A2C5	812	0	High	-0.0554773
TCGA-GD-A3OP	64	0	High	0.114697
TCGA-GD-A3OQ	95	0	High	-0.215442
TCGA-GD-A3OS	638	0	High	0.744861
TCGA-GD-A6C6	67	0	High	-0.169857
TCGA-GD-A76B	224	0	High	-0.010425
TCGA-GU-A42P	332	1	High	-0.0654687
TCGA-GU-A42Q	344	1	High	0.0362734
TCGA-GU-A42R	577	1	High	-0.0602874
TCGA-GU-A762	232	1	High	0.178977
TCGA-GU-A763	997	0	Low	-0.252505
TCGA-GU-A764	610	0	High	-0.015494
TCGA-GU-A766	480	0	High	0.0712694
TCGA-GU-A767	144	1	High	-0.167639
TCGA-GU-AATO	324	1	High	0.0569155
TCGA-GU-AATP	1003	0	High	0.00333555
TCGA-GU-AATQ	213	1	Low	-0.279148
TCGA-GV-A3JV	434	1	High	-0.0802519
TCGA-GV-A3JW	649	0	High	0.0152378
TCGA-GV-A3JX	581	0	High	0.27115
TCGA-GV-A3JZ	603	0	High	-0.109164
TCGA-GV-A3QF	617	1	High	-0.122345
TCGA-GV-A3QH	258	1	High	-0.157441
TCGA-GV-A3QI	1110	0	High	0.215524
TCGA-GV-A6ZA	691	0	Low	-0.274336
TCGA-H4-A2HO	46	0	High	0.00921854
TCGA-H4-A2HQ	590	0	High	-0.177595
TCGA-HQ-A2OE	1174	0	High	-0.152167
TCGA-HQ-A5ND	274	1	Low	-0.270666
TCGA-HQ-A5NE	370	1	High	-0.139231
TCGA-K4-A3WS	761	0	High	0.309685
TCGA-K4-A3WU	105	0	High	0.445408
TCGA-K4-A3WV	646	0	High	0.0332943
TCGA-K4-A4AB	84	0	High	-0.0605392
TCGA-K4-A4AC	278	1	Low	-0.249039
TCGA-K4-A54R	842	0	High	-0.139701
TCGA-K4-A5RH	276	0	High	0.441792
TCGA-K4-A5RI	356	1	Low	-0.220403
TCGA-K4-A5RJ	539	0	High	0.584538
TCGA-K4-A6FZ	55	0	High	-0.144159
TCGA-K4-A6MB	469	0	High	0.0202761
TCGA-K4-A83P	495	0	High	0.730205
TCGA-K4-AAQO	359	0	High	0.434967
TCGA-KQ-A41N	1604	0	Low	-0.220492
TCGA-KQ-A41O	1538	0	Low	-0.245245
TCGA-KQ-A41P	1094	0	High	-0.0169032
TCGA-KQ-A41Q	1429	0	Low	-0.262826
TCGA-KQ-A41R	1350	0	High	-0.181499
TCGA-KQ-A41S	35	0	High	0.232255
TCGA-LC-A66R	466	0	High	-0.0987566
TCGA-LT-A5Z6	474	0	High	0.204496
TCGA-LT-A8JT	641	0	High	-0.193638
TCGA-MV-A51V	410	0	High	-0.047119
TCGA-PQ-A6FI	372	0	Low	-0.268462
TCGA-PQ-A6FN	507	0	Low	-0.277583
TCGA-R3-A69X	433	0	High	0.177311
TCGA-S5-A6DX	56	1	High	0.281552
TCGA-S5-AA26	503	0	High	-0.103408
TCGA-SY-A9G0	1008	1	High	0.683751
TCGA-SY-A9G5	1186	0	High	-0.140563
TCGA-UY-A78K	536	1	High	-0.0725411
TCGA-UY-A78L	1127	0	High	-0.152989
TCGA-UY-A78M	690	1	Low	-0.274994
TCGA-UY-A78N	2641	1	High	-0.175764
TCGA-UY-A78O	2312	0	Low	-0.245977
TCGA-UY-A78P	2380	0	High	-0.0638971
TCGA-UY-A8OB	2109	0	Low	-0.277901
TCGA-UY-A8OC	92	1	High	-0.161895
TCGA-UY-A8OD	3432	0	High	0.230735
TCGA-UY-A9PA	1072	0	Low	-0.221248
TCGA-UY-A9PB	899	0	High	0.0967833
TCGA-UY-A9PD	542	0	High	-0.153753
TCGA-UY-A9PE	189	0	Low	-0.222387
TCGA-UY-A9PF	117	0	High	-0.170827
TCGA-UY-A9PH	1561	0	High	-0.0687229
TCGA-XF-A8HB	1370	0	Low	-0.329439
TCGA-XF-A8HC	200	1	Low	-0.284008
TCGA-XF-A8HD	2964	0	High	-0.0933277
TCGA-XF-A8HE	3652.5	0	High	-0.0753737
TCGA-XF-A8HF	2954	1	High	-0.217162
TCGA-XF-A8HG	467	1	High	-0.167643
TCGA-XF-A8HH	57	1	High	0.0677223
TCGA-XF-A8HI	544	1	High	-0.108697
TCGA-XF-A9SH	1971	1	High	-0.195385
TCGA-XF-A9SI	2423	0	High	0.565461
TCGA-XF-A9SJ	98	1	High	-0.114118
TCGA-XF-A9SK	486	1	High	0.19839
TCGA-XF-A9SL	2020	1	High	0.649145
TCGA-XF-A9SM	1048	0	High	0.179441
TCGA-XF-A9SP	454	1	High	0.135601
TCGA-XF-A9ST	128	1	High	-0.0167986
TCGA-XF-A9SU	182	1	High	-0.148854
TCGA-XF-A9SV	388	1	High	-0.150598
TCGA-XF-A9SW	362	1	High	0.614068
TCGA-XF-A9SX	719	1	High	0.0647595
TCGA-XF-A9SY	640	0	High	0.133541
TCGA-XF-A9SZ	859	1	High	-0.147233
TCGA-XF-A9T0	799	0	High	-0.125766
TCGA-XF-A9T2	575	1	High	0.100658
TCGA-XF-A9T3	68	0	High	0.0863661
TCGA-XF-A9T4	495	1	High	0.00368992
TCGA-XF-A9T5	2027	0	High	0.129511
TCGA-XF-A9T6	64	0	Low	-0.317193
TCGA-XF-A9T8	418	1	High	-0.0238734
TCGA-XF-AAME	2828	1	High	0.834435
TCGA-XF-AAMG	3364	0	High	-0.00488331
TCGA-XF-AAMH	344	1	High	-0.0571233
TCGA-XF-AAMJ	1670	1	High	0.176209
TCGA-XF-AAML	232	1	High	-0.189416
TCGA-XF-AAMQ	2177	0	High	-0.135695
TCGA-XF-AAMR	2790	0	High	0.613869
TCGA-XF-AAMT	90	1	High	0.243893
TCGA-XF-AAMW	253	1	High	0.00266129
TCGA-XF-AAMX	206	1	High	-0.196711
TCGA-XF-AAMY	3011	0	High	0.0867988
TCGA-XF-AAMZ	1348	1	High	-0.199765
TCGA-XF-AAN0	1718	1	High	0.386097
TCGA-XF-AAN1	941	1	Low	-0.2778
TCGA-XF-AAN2	1869	1	High	-0.156897
TCGA-XF-AAN3	2625	0	High	0.0449483
TCGA-XF-AAN4	823	1	High	1.05188
TCGA-XF-AAN5	2293	0	Low	-0.255741
TCGA-XF-AAN7	565	1	High	0.16531
TCGA-XF-AAN8	118	1	High	1.42453
TCGA-YC-A89H	573	0	Low	-0.251632
TCGA-YC-A8S6	293	0	High	0.3026
TCGA-YC-A9TC	20	1	High	-0.107768
TCGA-YF-AA3L	364	0	Low	-0.332876
TCGA-YF-AA3M	415	0	Low	-0.341617
TCGA-ZF-A9R0	680	1	High	-0.143546
TCGA-ZF-A9R1	773	0	High	-0.172491
TCGA-ZF-A9R2	642	0	Low	-0.310411
TCGA-ZF-A9R3	949	1	High	-0.0654078
TCGA-ZF-A9R4	921	0	High	-0.186783
TCGA-ZF-A9R5	1090	0	High	-0.055784
TCGA-ZF-A9R7	665	0	High	0.112182
TCGA-ZF-A9R9	864	1	High	0.174489
TCGA-ZF-A9RC	2868	0	High	-0.05157
TCGA-ZF-A9RD	408	1	Low	-0.238882
TCGA-ZF-A9RE	106	1	High	-0.0846878
TCGA-ZF-A9RF	1949	0	High	0.306418
TCGA-ZF-A9RL	2703	0	Low	-0.254443
TCGA-ZF-A9RM	1455	0	High	-0.102917
TCGA-ZF-A9RN	615	1	High	0.331285
TCGA-ZF-AA4N	88	1	High	-0.133767
TCGA-ZF-AA4R	1036	1	High	-0.0263858
TCGA-ZF-AA4T	599	1	Low	-0.260838
TCGA-ZF-AA4U	262	1	Low	-0.314348
TCGA-ZF-AA4V	1806	0	High	-0.211088
TCGA-ZF-AA4W	1830	0	Low	-0.301358
TCGA-ZF-AA4X	2044	0	High	-0.0447107
TCGA-ZF-AA51	1714	0	High	-0.123916
TCGA-ZF-AA52	1077	1	High	0.0833979
TCGA-ZF-AA53	1761	0	High	-0.098246
TCGA-ZF-AA54	590	1	High	0.435301
TCGA-ZF-AA56	259	1	High	-0.0613076
TCGA-ZF-AA58	1649	0	High	0.0686569
TCGA-ZF-AA5H	897	0	High	-0.0772487
TCGA-ZF-AA5N	168	1	High	0.0347945
TCGA-ZF-AA5P	372	0	High	0.668279

## Sheet: Figure4H-I
Barcode	HOXB4	HOXB3	PRDM1	IL6R	KRT7	KRT20	CD44	SDC1	HOXB6	HOXB4	HOXB3	dge$Pseudotime
PA_U67-11734-2_Pool_1_2_3_S21_L001.2_1_2_2	0	1.99916	6.88494	4.91576	102.73	0	12.279	103.847	0	0	1.99916	12.0974
PA_U67-11734-2_Pool_1_2_3_S21_L001.11_1_2_2	1.99889	6.9986	4.96051	0	57.9276	0	3.6181	40.9712	2.99918	1.99889	6.9986	5.97215
PA_U67-11734-2_Pool_1_2_3_S21_L001.52_1_2_2	0.999642	5.99922	0	1.98949	16.9862	2.98769	0	42.9804	6.99876	0.999642	5.99922	12.0974
PA_U67-11734-2_Pool_1_2_3_S21_L001.70_1_2_2	0.99994	1.99996	0	0	28.996	0	0	26.9979	7.99976	0.99994	1.99996	12.0974
PA_U67-11734-2_Pool_1_2_3_S21_L001.72_1_2_2	0	0.999977	15.9855	0.999071	19.9972	0	0	18.9985	0	0	0.999977	12.0974
PA_U67-11734-2_Pool_1_2_3_S21_L001.101_1_2_2	0	1.99999	1.99973	0	31.9993	0	0	25.9997	1.99999	0	1.99999	12.0974
PA_U67-11734-2_Pool_1_2_3_S21_L001.102_1_2_2	0	2.99852	0	0	18.9417	0	0	13.9758	2.99798	0	2.99852	12.0974
PA_U67-11734-2_Pool_1_2_3_S21_L001.104_1_2_2	0	3.99999	0	2.99968	18.9997	0.999918	0	22.9998	23.9999	0	3.99999	12.0975
PA_U67-11734-2_Pool_1_2_3_S21_L001.105_1_2_2	0	0.999978	0	0	5.99917	0	0	3.99969	2.99991	0	0.999978	12.0975
PA_U67-11734-2_Pool_1_2_3_S21_L001.123_1_2_2	0	0.999951	0	11.9762	34.9894	0	1.94991	50.9913	0	0	0.999951	5.22682
PA_U67-11734-2_Pool_1_2_3_S21_L001.134_1_2_2	0	0.999979	0	0.99913	8.9988	0.999321	0.988862	7.9994	3.99988	0	0.999979	12.0975
PA_U67-11734-2_Pool_1_2_3_S21_L001.139_1_2_2	0.999567	0	0.993813	0	20.9795	2.98514	0.923746	5.9967	2.99936	0.999567	0	12.0975
PA_U67-11734-2_Pool_1_2_3_S21_L001.164_1_2_2	0.999969	0.999989	4.9978	0.99955	55.9961	0	3.97683	102.996	0.999985	0.999969	0.999989	12.0975
PA_U67-11734-2_Pool_1_2_3_S21_L001.175_1_2_2	1.99927	3.99947	0	0	11.9901	0	0	0.999535	2.99946	1.99927	3.99947	4.21277
PA_U67-11734-2_Pool_1_2_3_S21_L001.228_1_2_2	0.999862	0	0	0	7.9975	0.998414	3.89731	6.99877	1.99986	0.999862	0	12.0975
PA_U67-11734-2_Pool_1_2_3_S21_L001.231_1_2_2	1.99956	7.99936	0	0	1.999	0	0	4.99859	6.99923	1.99956	7.99936	12.0975
PA_U67-11734-2_Pool_1_2_3_S21_L001.233_1_2_2	1.99966	1.99988	0	0.997521	3.99848	0	1.93773	4.99893	1.99983	1.99966	1.99988	0.082525
PA_U67-11734-2_Pool_1_2_3_S21_L001.244_1_2_2	0.999969	0.999989	0	0	9.9993	0	0	9.99961	1.99997	0.999969	0.999989	12.0975
PA_U67-11734-2_Pool_1_2_3_S21_L001.245_1_2_2	0	0.99998	0	0	20.9974	0	0.989479	13.999	2.99992	0	0.99998	12.0975
PA_U67-11734-2_Pool_1_2_3_S21_L001.294_1_2_2	0	0.999905	0.996261	0	15.9906	0	0	11.996	0.999871	0	0.999905	12.0975
PA_U67-11734-2_Pool_1_2_3_S21_L001.298_1_2_2	0	1.99588	0	1.84508	0.987302	0	0	0	1.99439	0	1.99588	0.199387
PA_U67-11734-2_Pool_1_2_3_S21_L001.318_1_2_2	0	0.999976	0	0	3.9994	0	0	0	1.99993	0	0.999976	0.941719
PA_U67-11734-2_Pool_1_2_3_S21_L001.324_1_2_2	0.999845	6.99961	0.99778	1.99545	0	0	0	2.99941	1.99985	0.999845	6.99961	0.0825286
PA_U67-11734-2_Pool_1_2_3_S21_L001.334_1_2_2	0.999298	0	0	0	2.99525	0	0	0.999108	7.99723	0.999298	0	12.0975
PA_U67-11734-2_Pool_1_2_3_S21_L001.341_1_2_2	0	0.999847	0	0	3.99619	0	0	4.99732	0	0	0.999847	0.0825322
PA_U67-11734-2_Pool_1_2_3_S21_L001.342_1_2_2	1.99992	3.99994	0	0	3.99964	0	0	0.999949	2.99994	1.99992	3.99994	0.0825358
PA_U67-11734-2_Pool_1_2_3_S21_L001.360_1_2_2	0	0	0	0	0.998692	0	0	0.999263	0.999714	0	0	0.485882
PA_U67-11734-2_Pool_1_2_3_S21_L001.372_1_2_2	1.99774	3.99836	0	0	0	0	0	1.99713	0	1.99774	3.99836	0.0825394
PA_U67-11734-2_Pool_1_2_3_S21_L001.375_1_2_2	0.999503	0.99982	0	0	2.99663	0	0	0	0	0.999503	0.99982	12.0975
PA_U67-11734-2_Pool_1_2_3_S21_L001.389_1_2_2	0	1.99993	0	0	3.99914	0	0	2.99964	0	0	1.99993	1.26982
PA_U67-11734-2_Pool_1_2_3_S21_L001.394_1_2_2	0	0	0	0	0.999935	0	0	1.99993	0	0	0	12.0975
PA_U67-11734-2_Pool_1_2_3_S21_L001.423_1_2_2	0	0	0	0	1.99966	0	0	9.99903	0	0	0	0.0282729
PA_U67-11734-2_Pool_1_2_3_S21_L001.427_1_2_2	0.999673	1.99976	0	0	2.99779	0	0	2.99875	3.99935	0.999673	1.99976	0.082543
PA_U67-11734-2_Pool_1_2_3_S21_L001.428_1_2_2	0	1.99993	0	0	2.99938	0	0	1.99977	0	0	1.99993	0
PA_U67-11734-2_Pool_1_2_3_S21_L001.520_1_2_2	0	0.999977	0	0	5.99915	0	0	0.99992	0.999969	0	0.999977	0.0825465
PA_U67-11734-2_Pool_1_2_3_S21_L001.532_1_2_2	0	1.99995	0	0	0.99984	0	0	7.99928	0	0	1.99995	0.157439
PA_U67-11734-2_Pool_1_2_3_S21_L001.535_1_2_2	0	0.99968	0	0	0	0	0.855635	0.998877	1.99913	0	0.99968	3.78064
PA_U67-11734-2_Pool_1_2_3_S21_L001.556_1_2_2	0	0.999948	0	0	0.999678	0	0	0	0	0	0.999948	3.64347
PA_U67-11734-2_Pool_1_2_3_S21_L001.563_1_2_2	0	0	0	0	0	0.998884	0	0.999876	0.999952	0	0	3.64348
PA_U67-11734-2_Pool_1_2_3_S21_L001.591_1_2_2	0	0	0	0	1.99833	0	0	0.999531	0	0	0	1.54042
PA_U67-11734-2_Pool_1_2_3_S21_L001.519_1_2_2	0	0	0	0.961437	0.993893	0	0	0	0	0	0	2.14374
PA_U67-11734-2_Pool_1_2_3_S21_L001_1_2_2	0	0	9.98619	15.9773	137.97	0	3.92795	138.983	3.99981	0	0	11.3264
PA_U67-11734-2_Pool_1_2_3_S21_L001.1_1_2_2	4.99981	28.9996	0	2.99835	42.9964	0	0	69.9967	38.9993	4.99981	28.9996	8.33254
PA_U67-11734-2_Pool_1_2_3_S21_L001.3_1_2_2	5.99978	12.9998	0	2.99837	33.9972	0.999577	0	76.9964	21.9996	5.99978	12.9998	9.1781
PA_U67-11734-2_Pool_1_2_3_S21_L001.4_1_2_2	1.9973	1.99902	0.980946	0.980469	89.7262	17.7248	0	120.793	5.996	1.9973	1.99902	11.2036
PA_U67-11734-2_Pool_1_2_3_S21_L001.5_1_2_2	3.9976	6.99848	0.991432	0	23.9675	2.97942	0	28.9779	8.99733	3.9976	6.99848	11.3347
PA_U67-11734-2_Pool_1_2_3_S21_L001.6_1_2_2	5.99967	10.9998	0	0	37.9953	0	0	5.99958	14.9996	5.99967	10.9998	8.76799
PA_U67-11734-2_Pool_1_2_3_S21_L001.7_1_2_2	2.99981	18.9996	4.99547	0	32.9953	0	0	33.9973	12.9996	2.99981	18.9996	7.853
PA_U67-11734-2_Pool_1_2_3_S21_L001.8_1_2_2	0	0.999021	0	6.73154	70.5689	24.2463	0.659771	27.9041	0.998666	0	0.999021	12.0975
PA_U67-11734-2_Pool_1_2_3_S21_L001.9_1_2_2	0	1.99868	6.8216	30.1903	111.542	13.7133	6.68255	86.7993	0	0	1.99868	12.3121
PA_U67-11734-2_Pool_1_2_3_S21_L001.10_1_2_2	4.99985	11.9999	9.99567	2.99867	17.9988	0.999654	0	32.9987	3.99994	4.99985	11.9999	7.16591
PA_U67-11734-2_Pool_1_2_3_S21_L001.12_1_2_2	0	1.99582	10.1554	0.921415	84.8909	0.937664	2.85335	33.7519	4.98576	0	1.99582	12.3121
PA_U67-11734-2_Pool_1_2_3_S21_L001.13_1_2_2	3.99911	30.9975	0	0	25.987	0.997456	0	29.9915	18.9979	3.99911	30.9975	9.60018
PA_U67-11734-2_Pool_1_2_3_S21_L001.14_1_2_2	0.999905	12.9996	0.998636	0.998601	18.9959	3.99564	0	17.9978	13.9993	0.999905	12.9996	7.00846
PA_U67-11734-2_Pool_1_2_3_S21_L001.15_1_2_2	0.999922	0.999972	5.99325	3.99539	62.9889	0	8.86757	41.9958	6.99973	0.999922	0.999972	7.02008
PA_U67-11734-2_Pool_1_2_3_S21_L001.16_1_2_2	2.99951	0.999941	8.97881	1.99517	40.9848	2.99435	0.969656	73.9846	5.99951	2.99951	0.999941	6.13643
PA_U67-11734-2_Pool_1_2_3_S21_L001.17_1_2_2	0.999916	2.99991	1.99759	0.998763	8.99829	0	0	23.9974	7.99967	0.999916	2.99991	6.97717
PA_U67-11734-2_Pool_1_2_3_S21_L001.18_1_2_2	5.99954	14.9996	6.99232	0.998876	36.9936	2.99737	0	53.9948	19.9992	5.99954	14.9996	7.15622
PA_U67-11734-2_Pool_1_2_3_S21_L001.19_1_2_2	2.9958	6.99644	0	1.95947	44.8579	0.984131	3.15586	10.9804	13.9903	2.9958	6.99644	10.2857
PA_U67-11734-2_Pool_1_2_3_S21_L001.20_1_2_2	0	5.99994	2.99886	1.99922	12.9992	0	0	57.998	3.99995	0	5.99994	7.07432
PA_U67-11734-2_Pool_1_2_3_S21_L001.21_1_2_2	0.999009	2.99892	0	6.89909	55.8748	3.95491	0	34.9559	4.99755	0.999009	2.99892	11.7185
PA_U67-11734-2_Pool_1_2_3_S21_L001.22_1_2_2	0	0.999766	2.97233	1.98109	7.98832	0	0	10.991	0	0	0.999766	5.74387
PA_U67-11734-2_Pool_1_2_3_S21_L001.23_1_2_2	1.99995	22.9998	0	0	31.9982	0.999712	0	10.9996	30.9996	1.99995	22.9998	9.60018
PA_U67-11734-2_Pool_1_2_3_S21_L001.24_1_2_2	0	0.999828	13.905	5.95828	50.9454	0.994571	2.75091	45.9723	0	0	0.999828	12.2647
PA_U67-11734-2_Pool_1_2_3_S21_L001.25_1_2_2	0	16.9999	0	1.9993	45.9975	0	0	9.9997	18.9998	0	16.9999	8.59182
PA_U67-11734-2_Pool_1_2_3_S21_L001.26_1_2_2	0	0	0	0	5.98278	0	0	4.99191	0.999371	0	0	3.31863
PA_U67-11734-2_Pool_1_2_3_S21_L001.27_1_2_2	1.99743	0.999533	0.981799	3.92537	9.97096	0	0	7.98691	2.99809	1.99743	0.999533	5.74387
PA_U67-11734-2_Pool_1_2_3_S21_L001.28_1_2_2	3.99966	18.9994	0	0	29.9943	0.999035	0	12.9986	8.99963	3.99966	18.9994	10.2178
PA_U67-11734-2_Pool_1_2_3_S21_L001.29_1_2_2	1.99995	21.9998	0	0	26.9983	0	0	6.99976	24.9997	1.99995	21.9998	9.60019
PA_U67-11734-2_Pool_1_2_3_S21_L001.30_1_2_2	0.99996	10.9998	0	0	26.9976	0	0	34.9982	9.9998	0.99996	10.9998	8.30948
PA_U67-11734-2_Pool_1_2_3_S21_L001.31_1_2_2	3.99637	16.9944	0	0	3.99181	0	0	1.99769	14.9933	3.99637	16.9944	12.0975
PA_U67-11734-2_Pool_1_2_3_S21_L001.32_1_2_2	0.999785	17.9986	0	4.98423	15.9922	0	0.960694	21.994	11.9987	0.999785	17.9986	9.60019
PA_U67-11734-2_Pool_1_2_3_S21_L001.33_1_2_2	1.99989	4.9999	1.99836	15.9866	24.9968	1.99869	0	20.9985	8.99975	1.99989	4.9999	7.21486
PA_U67-11734-2_Pool_1_2_3_S21_L001.34_1_2_2	0	0.999784	14.8724	33.7035	23.9677	0	0.89786	7.99394	2.99912	0	0.999784	5.35596
PA_U67-11734-2_Pool_1_2_3_S21_L001.35_1_2_2	9.99922	9.99972	0.998884	0.998856	17.9968	0	0	27.9972	12.9995	9.99922	9.99972	9.00842
PA_U67-11734-2_Pool_1_2_3_S21_L001.36_1_2_2	0	20.9991	0	0	14.9961	0.998677	0	1.99971	28.9983	0	20.9991	9.56816
PA_U67-11734-2_Pool_1_2_3_S21_L001.37_1_2_2	1.99907	12.9978	0	2.97964	44.9529	4.97351	3.67526	28.9829	4.99886	1.99907	12.9978	10.2473
PA_U67-11734-2_Pool_1_2_3_S21_L001.38_1_2_2	1.99968	3.99977	33.9227	10.9743	28.9896	4.99091	0	87.9823	4.99961	1.99968	3.99977	5.73247
PA_U67-11734-2_Pool_1_2_3_S21_L001.39_1_2_2	0.999846	5.99966	4.98894	0	48.9829	0	1.9429	43.9914	5.99954	0.999846	5.99966	3.47349
PA_U67-11734-2_Pool_1_2_3_S21_L001.40_1_2_2	6.99811	43.9957	0	18.9246	43.9732	0	0	28.99	43.9941	6.99811	43.9957	9.60019
PA_U67-11734-2_Pool_1_2_3_S21_L001.41_1_2_2	0.999944	0.99998	18.9848	8.99261	26.9966	7.99488	0	65.9953	0.999972	0.999944	0.99998	4.65613
PA_U67-11734-2_Pool_1_2_3_S21_L001.42_1_2_2	0	0.999962	0	2.99532	37.9909	0	0	55.9925	3.99979	0	0.999962	6.98589
PA_U67-11734-2_Pool_1_2_3_S21_L001.43_1_2_2	0	0.999997	12.9982	4.9993	20.9995	0.999891	0	44.9995	2.99999	0	0.999997	5.18288
PA_U67-11734-2_Pool_1_2_3_S21_L001.44_1_2_2	0	2.99996	0	0	31.9971	0.999538	0	50.9974	6.99986	0	2.99996	7.1435
PA_U67-11734-2_Pool_1_2_3_S21_L001.45_1_2_2	4.99978	20.9997	0	1.99868	21.9978	0	0	17.999	23.9995	4.99978	20.9997	8.30949
PA_U67-11734-2_Pool_1_2_3_S21_L001.46_1_2_2	1.99875	2.99932	1.98224	4.95449	43.9382	2.97867	0	63.9494	1.99938	1.99875	2.99932	10.498
PA_U67-11734-2_Pool_1_2_3_S21_L001.47_1_2_2	2.99921	4.99952	0	0	6.99583	0	0	2.99899	3.99948	2.99921	4.99952	12.0975
PA_U67-11734-2_Pool_1_2_3_S21_L001.48_1_2_2	0.999897	7.9997	0	0.998484	70.9835	7.99054	5.88449	41.9945	2.99985	0.999897	7.9997	11.8987
PA_U67-11734-2_Pool_1_2_3_S21_L001.49_1_2_2	4.99963	18.9995	0	0	20.9965	3.99663	0	1.99981	11.9996	4.99963	18.9995	9.6002
PA_U67-11734-2_Pool_1_2_3_S21_L001.50_1_2_2	7.9907	5.99747	0	0	42.8873	0.986802	0.81843	16.9749	15.9908	7.9907	5.99747	10.2857
PA_U67-11734-2_Pool_1_2_3_S21_L001.51_1_2_2	4.99991	6.99995	0	0	7.99967	0	0	1.99995	3.99996	4.99991	6.99995	8.70879
PA_U67-11734-2_Pool_1_2_3_S21_L001.53_1_2_2	0	3.99994	2.99824	7.9952	36.9966	7.99626	0	44.9977	4.9999	0	3.99994	5.18288
PA_U67-11734-2_Pool_1_2_3_S21_L001.54_1_2_2	7.99907	8.99962	2.99498	0	34.9908	0	0	72.9892	10.9994	7.99907	8.99962	12.0043
PA_U67-11734-2_Pool_1_2_3_S21_L001.55_1_2_2	0	9.99968	6.99117	0	30.9939	0	0.98353	47.9946	12.9994	0	9.99968	11.1934
PA_U67-11734-2_Pool_1_2_3_S21_L001.56_1_2_2	0	0	0.99285	5.95601	5.99322	4.97138	0.912832	6.99555	0	0	0	5.74388
PA_U67-11734-2_Pool_1_2_3_S21_L001.57_1_2_2	2.9997	2.99989	1.99712	1.99704	20.9952	1.99769	0	21.9972	9.9995	2.9997	2.99989	6.84614
PA_U67-11734-2_Pool_1_2_3_S21_L001.58_1_2_2	0	0.999985	0	0	7.99923	0	0	6.99962	2.99994	0	0.999985	3.39996
PA_U67-11734-2_Pool_1_2_3_S21_L001.59_1_2_2	1.9997	10.9994	0	0.997824	7.99733	0	0	1.99962	14.9989	1.9997	10.9994	12.0975
PA_U67-11734-2_Pool_1_2_3_S21_L001.60_1_2_2	4.99875	13.9987	0	1.99263	24.9858	0	0	17.9943	5.99926	4.99875	13.9987	9.97077
PA_U67-11734-2_Pool_1_2_3_S21_L001.61_1_2_2	4.99955	18.9994	0.998706	0.998673	18.9961	0.998966	0	10.9987	17.9992	4.99955	18.9994	10.2178
PA_U67-11734-2_Pool_1_2_3_S21_L001.62_1_2_2	1.99813	3.99864	2.9601	3.94547	60.8711	0.989341	1.69676	14.9822	4.99769	1.99813	3.99864	10.498
PA_U67-11734-2_Pool_1_2_3_S21_L001.63_1_2_2	0	15.9997	0	1.99865	13.9985	0	0	16.999	18.9996	0	15.9997	9.6002
PA_U67-11734-2_Pool_1_2_3_S21_L001.64_1_2_2	0	1.99993	5.9916	3.99426	30.9932	4.9944	0	77.9903	2.99986	0	1.99993	5.18288
PA_U67-11734-2_Pool_1_2_3_S21_L001.65_1_2_2	0.999934	0.999976	0.999052	0.999028	16.9975	0	0	44.9962	1.99993	0.999934	0.999976	5.18289
PA_U67-11734-2_Pool_1_2_3_S21_L001.66_1_2_2	0	0.99977	1.98193	2.97221	17.9743	0.992765	0	43.9646	2.99906	0	0.99977	6.2514
PA_U67-11734-2_Pool_1_2_3_S21_L001.67_1_2_2	1.99985	0	0	0.998888	38.9934	0	0	97.9906	0.999963	1.99985	0	3.02168
PA_U67-11734-2_Pool_1_2_3_S21_L001.68_1_2_2	1.99971	22.9988	0	3.99156	36.988	0	0	12.9976	33.9976	1.99971	22.9988	9.6002
PA_U67-11734-2_Pool_1_2_3_S21_L001.69_1_2_2	1.99997	5.99997	8.99817	0	8.99971	0	0	17.9997	5.99996	1.99997	5.99997	6.63953
PA_U67-11734-2_Pool_1_2_3_S21_L001.71_1_2_2	4.99878	1.99982	2.98949	13.9497	22.9873	0	0	36.9885	3.99952	4.99878	1.99982	4.58039
PA_U67-11734-2_Pool_1_2_3_S21_L001.73_1_2_2	0	0	0.998614	7.98863	62.9863	0	0	97.988	0	0	0	5.18289
PA_U67-11734-2_Pool_1_2_3_S21_L001.74_1_2_2	2.99186	4.99508	0	5.76867	37.768	0	1.97563	8.969	5.99195	2.99186	4.99508	10.1713
PA_U67-11734-2_Pool_1_2_3_S21_L001.75_1_2_2	0	14.9997	0	0	21.9976	0	0	5.99963	3.99991	0	14.9997	10.2178
PA_U67-11734-2_Pool_1_2_3_S21_L001.76_1_2_2	2.99844	0	1.98514	1.98477	33.9601	12.9227	1.81944	94.9372	4.99872	2.99844	0	2.97494
PA_U67-11734-2_Pool_1_2_3_S21_L001.77_1_2_2	1.99993	3.99995	1.99897	1.99895	12.999	0.999589	0.99323	25.9988	3.99993	1.99993	3.99995	6.89649
PA_U67-11734-2_Pool_1_2_3_S21_L001.78_1_2_2	0.999738	2.99972	0	0	27.9835	0	0	9.99667	2.99961	0.999738	2.99972	9.42031
PA_U67-11734-2_Pool_1_2_3_S21_L001.79_1_2_2	0	10.9992	0	1.99437	22.9901	0.997804	0	27.9932	10.999	0	10.9992	9.47143
PA_U67-11734-2_Pool_1_2_3_S21_L001.80_1_2_2	0.999765	2.99974	10.963	0	29.9841	0	0.95717	57.9827	4.99942	0.999765	2.99974	3.25212
PA_U67-11734-2_Pool_1_2_3_S21_L001.81_1_2_2	0.999737	0.999905	0	0	9.99406	0	0	10.9963	0	0.999737	0.999905	6.3816
PA_U67-11734-2_Pool_1_2_3_S21_L001.82_1_2_2	6.9996	9.99979	0	0	2.99962	0	0	3.99971	11.9997	6.9996	9.99979	10.1488
PA_U67-11734-2_Pool_1_2_3_S21_L001.83_1_2_2	0	0	0	2.99561	10.9975	0	1.96282	4.99937	2.99985	0	0	3.4735
PA_U67-11734-2_Pool_1_2_3_S21_L001.84_1_2_2	0	2.99995	0.999397	1.99876	12.9988	3.99807	0.992067	22.9988	5.99988	0	2.99995	6.88835
PA_U67-11734-2_Pool_1_2_3_S21_L001.85_1_2_2	0.999911	10.9996	0	5.99211	12.9974	0	0	39.9955	4.99978	0.999911	10.9996	9.07199
PA_U67-11734-2_Pool_1_2_3_S21_L001.86_1_2_2	4.99996	17	2.99967	0	40.9993	0	0	78.9992	18.9999	4.99996	17	9.60021
PA_U67-11734-2_Pool_1_2_3_S21_L001.87_1_2_2	4.99945	35.9986	0	0.998387	23.9941	0	0	8.99875	13.9992	4.99945	35.9986	10.2178
PA_U67-11734-2_Pool_1_2_3_S21_L001.88_1_2_2	1.99943	1.99979	0.995893	0	46.9696	0	0	51.9811	4.99929	1.99943	1.99979	11.7551
PA_U67-11734-2_Pool_1_2_3_S21_L001.89_1_2_2	0.999993	18	0.999903	0	12.9998	0	0	20.9998	30.9999	0.999993	18	8.8492
PA_U67-11734-2_Pool_1_2_3_S21_L001.90_1_2_2	0.99982	11.9992	0	0	27.9886	0	0	3.99909	7.99929	0.99982	11.9992	9.59144
PA_U67-11734-2_Pool_1_2_3_S21_L001.91_1_2_2	0	4.99871	1.97969	0	52.9147	10.9105	3.52108	9.99094	2.99894	0	4.99871	10.2941
PA_U67-11734-2_Pool_1_2_3_S21_L001.92_1_2_2	0	0	1.99436	4.98553	4.99778	0	0	4.99875	0	0	0	5.18289
PA_U67-11734-2_Pool_1_2_3_S21_L001.93_1_2_2	0	0	0	0.998516	31.9927	0	0.981141	66.9914	0	0	0	11.2025
PA_U67-11734-2_Pool_1_2_3_S21_L001.94_1_2_2	0	4.99729	0	0.978366	5.97975	0	0	9.98098	4.9963	0	4.99729	0.941723
PA_U67-11734-2_Pool_1_2_3_S21_L001.95_1_2_2	0.999934	0	2.99714	6.99316	13.9979	7.9939	0	28.9976	0.999967	0.999934	0	5.1829
PA_U67-11734-2_Pool_1_2_3_S21_L001.96_1_2_2	6.99883	5.99964	0	0	31.9879	0	0	37.9919	2.99975	6.99883	5.99964	7.8549
PA_U67-11734-2_Pool_1_2_3_S21_L001.97_1_2_2	1.9998	18.9993	0	0.998524	30.993	0	0	37.9952	22.9989	1.9998	18.9993	9.60021
PA_U67-11734-2_Pool_1_2_3_S21_L001.98_1_2_2	3.99951	1.99991	0	0	10.997	0	0	22.9964	1.99988	3.99951	1.99991	7.35839
PA_U67-11734-2_Pool_1_2_3_S21_L001.99_1_2_2	3.99934	13.9992	0	0.997582	14.9944	0	0	4.99896	16.9986	3.99934	13.9992	12.0975
PA_U67-11734-2_Pool_1_2_3_S21_L001.100_1_2_2	0.999547	8.99852	0	0.99336	7.99182	0	0	7.99539	7.99821	0.999547	8.99852	9.93598
PA_U67-11734-2_Pool_1_2_3_S21_L001.103_1_2_2	0	0.999957	2.9949	0.998255	19.9946	4.9932	16.6243	58.9911	7.99953	0	0.999957	5.1829
PA_U67-11734-2_Pool_1_2_3_S21_L001.106_1_2_2	0.99962	0	0	0.99443	22.9803	1.99131	3.72988	15.9923	5.99887	0.99962	0	6.1254
PA_U67-11734-2_Pool_1_2_3_S21_L001.107_1_2_2	4.99658	6.99826	0	0.990003	8.9861	0	0	7.99304	8.99696	4.99658	6.99826	9.22037
PA_U67-11734-2_Pool_1_2_3_S21_L001.108_1_2_2	3.99979	21.9996	0	3.99691	22.9973	0	0	92.9938	9.99974	3.99979	21.9996	9.60021
PA_U67-11734-2_Pool_1_2_3_S21_L001.109_1_2_2	0	2.99871	3.93285	2.94837	31.9144	4.93267	2.44616	8.98644	6.9959	0	2.99871	10.1829
PA_U67-11734-2_Pool_1_2_3_S21_L001.110_1_2_2	1.99994	1.99998	0	0	15.999	0	0	39.9986	2.99996	1.99994	1.99998	6.63953
PA_U67-11734-2_Pool_1_2_3_S21_L001.111_1_2_2	0	0	8.98096	0	6.99767	0	0	12.9976	0.999927	0	0	5.18291
PA_U67-11734-2_Pool_1_2_3_S21_L001.112_1_2_2	0.99999	4.99998	0	0	21.9995	0	0	38.9995	1.99999	0.99999	4.99998	6.63953
PA_U67-11734-2_Pool_1_2_3_S21_L001.113_1_2_2	3.99352	13.9918	0	0	24.9087	0	0	13.9712	11.9904	3.99352	13.9918	9.48698
PA_U67-11734-2_Pool_1_2_3_S21_L001.114_1_2_2	0.999915	1.99994	7.9902	1.99749	33.9935	0	3.93602	81.9911	4.99979	0.999915	1.99994	5.25908
PA_U67-11734-2_Pool_1_2_3_S21_L001.115_1_2_2	0.999401	9.99783	0	0	13.9811	0	0	22.9825	1.99941	0.999401	9.99783	12.0043
PA_U67-11734-2_Pool_1_2_3_S21_L001.116_1_2_2	0	4.99963	0	0.997003	30.9857	0	0	3.99896	9.99899	0	4.99963	10.2178
PA_U67-11734-2_Pool_1_2_3_S21_L001.117_1_2_2	0	0	0.996901	3.98729	29.9854	0	0	44.9876	4.99947	0	0	6.19576
PA_U67-11734-2_Pool_1_2_3_S21_L001.118_1_2_2	3.9996	7.99971	0	0	20.9952	0	0	10.9986	11.9994	3.9996	7.99971	9.46673
PA_U67-11734-2_Pool_1_2_3_S21_L001.119_1_2_2	1.99942	0.999896	0	16.928	32.9785	23.9207	2.84364	26.9901	0	1.99942	0.999896	5.21608
PA_U67-11734-2_Pool_1_2_3_S21_L001.120_1_2_2	0	1.99998	0.999587	0.999576	10.9993	0	0	20.9992	0.999986	0	1.99998	6.63954
PA_U67-11734-2_Pool_1_2_3_S21_L001.121_1_2_2	0.999389	2.99934	0	0.991059	25.9641	0	0.895538	12.9899	1.9994	0.999389	2.99934	10.5433
PA_U67-11734-2_Pool_1_2_3_S21_L001.122_1_2_2	0	0	12.9961	13.9957	16.9992	0	0	20.9994	2.99997	0	0	5.74388
PA_U67-11734-2_Pool_1_2_3_S21_L001.124_1_2_2	2.99977	9.99973	0.998913	0	8.99846	0	0	16.9984	6.99974	2.99977	9.99973	7.95463
PA_U67-11734-2_Pool_1_2_3_S21_L001.125_1_2_2	0	0.999949	3.99193	0	18.994	5.99031	0	1.99964	1.99986	0	0.999949	4.62492
PA_U67-11734-2_Pool_1_2_3_S21_L001.126_1_2_2	0.999948	0	4.99627	1.99847	33.996	0	3.96079	50.9966	2.99992	0.999948	0	11.3347
PA_U67-11734-2_Pool_1_2_3_S21_L001.127_1_2_2	0	7.99985	0	0.999224	16.998	0	0	0	14.9996	0	7.99985	9.27878
PA_U67-11734-2_Pool_1_2_3_S21_L001.128_1_2_2	0	0.999734	0	2.96791	8.98512	16.8579	0.877339	37.9646	2.99891	0	0.999734	6.37894
PA_U67-11734-2_Pool_1_2_3_S21_L001.129_1_2_2	1.99882	3.99914	0	0	21.9706	2.97971	0	3.99699	7.99766	1.99882	3.99914	10.2178
PA_U67-11734-2_Pool_1_2_3_S21_L001.130_1_2_2	0	9.99987	0	0.999485	33.9973	0.999599	0.993383	10.9995	8.99984	0	9.99987	7.24748
PA_U67-11734-2_Pool_1_2_3_S21_L001.131_1_2_2	0	0.999889	1.9912	0	33.9764	16.9402	4.72331	46.9817	0	0	0.999889	3.28733
PA_U67-11734-2_Pool_1_2_3_S21_L001.132_1_2_2	1.99984	8.99973	0.99882	0	8.99833	0	0	23.9975	4.9998	1.99984	8.99973	12.0044
PA_U67-11734-2_Pool_1_2_3_S21_L001.133_1_2_2	2.99983	6.99985	0	0.999154	9.9987	8.99406	0	21.9984	16.9995	2.99983	6.99985	9.60022
PA_U67-11734-2_Pool_1_2_3_S21_L001.135_1_2_2	0	0	26.0585	13.4998	34.8025	0	6.76092	72.7676	0	0	0	2.2666
PA_U67-11734-2_Pool_1_2_3_S21_L001.136_1_2_2	1.99846	14.9958	0.989063	0	5.9896	0	0	5.99414	6.99734	1.99846	14.9958	10.2178
PA_U67-11734-2_Pool_1_2_3_S21_L001.137_1_2_2	2.9997	1.99993	5.99135	1.99704	21.995	0	0.981205	42.9945	6.99965	2.9997	1.99993	10.498
PA_U67-11734-2_Pool_1_2_3_S21_L001.138_1_2_2	0.999823	7.99949	0	0	12.9948	0	0	2.99932	8.99921	0.999823	7.99949	12.0044
PA_U67-11734-2_Pool_1_2_3_S21_L001.140_1_2_2	0	0	0	1.99836	12.9984	0	0	1.99986	1.99994	0	0	5.74388
PA_U67-11734-2_Pool_1_2_3_S21_L001.141_1_2_2	2.99993	2.99997	0	0	7.99956	0	0	11.9996	1.99998	2.99993	2.99997	11.3347
PA_U67-11734-2_Pool_1_2_3_S21_L001.142_1_2_2	0	0	6.99594	0	31.9971	3.99814	1.98472	11.9994	0	0	0	6.41977
PA_U67-11734-2_Pool_1_2_3_S21_L001.143_1_2_2	0.999363	1.99954	6.93642	0	22.9669	0	0	6.99433	6.9978	0.999363	1.99954	4.47516
PA_U67-11734-2_Pool_1_2_3_S21_L001.144_1_2_2	3.99941	10.9994	0	0	10.9963	2.99493	0	0	4.99964	3.99941	10.9994	12.0975
PA_U67-11734-2_Pool_1_2_3_S21_L001.145_1_2_2	0	2.99999	1.99978	0	19.9997	0	0	4.99995	4.99998	0	2.99999	4.65614
PA_U67-11734-2_Pool_1_2_3_S21_L001.146_1_2_2	0.99993	1.99995	0	0.998964	1.99968	1.99838	0	12.9988	5.99979	0.99993	1.99995	6.63954
PA_U67-11734-2_Pool_1_2_3_S21_L001.147_1_2_2	0.999843	1.99989	0	0	28.9897	7.98559	0	28.9942	0.999922	0.999843	1.99989	5.18291
PA_U67-11734-2_Pool_1_2_3_S21_L001.148_1_2_2	0.999888	5.99976	0	0	20.9947	0.998714	0	8.99872	8.9995	0.999888	5.99976	9.60022
PA_U67-11734-2_Pool_1_2_3_S21_L001.149_1_2_2	1.9998	5.99978	0	0	18.9957	0.998844	0	18.9976	13.9993	1.9998	5.99978	9.60022
PA_U67-11734-2_Pool_1_2_3_S21_L001.150_1_2_2	1.99996	10.9999	0	1.99942	24.9989	0.999775	0	32.9992	7.99992	1.99996	10.9999	7.24749
PA_U67-11734-2_Pool_1_2_3_S21_L001.151_1_2_2	0	0	4.9867	4.98636	14.9937	0	0.965839	39.9906	3.99963	0	0	4.65614
PA_U67-11734-2_Pool_1_2_3_S21_L001.152_1_2_2	0	0	0.996041	2.98782	30.9807	0	3.79974	9.99649	1.99973	0	0	6.81501
PA_U67-11734-2_Pool_1_2_3_S21_L001.153_1_2_2	0	0.999635	0	0	3.99092	0	0	0.998722	1.99901	0	0.999635	4.21277
PA_U67-11734-2_Pool_1_2_3_S21_L001.154_1_2_2	0	0	0.97436	0.973723	4.97942	0	0	1.99536	0	0	0	3.4587
PA_U67-11734-2_Pool_1_2_3_S21_L001.155_1_2_2	0.99989	1.99992	0	0	10.9973	4.99368	1.95886	0.99986	6.99962	0.99989	1.99992	9.05881
PA_U67-11734-2_Pool_1_2_3_S21_L001.156_1_2_2	1.99989	5.99988	0	0	7.99896	0	0	2.99978	1.99994	1.99989	5.99988	11.3347
PA_U67-11734-2_Pool_1_2_3_S21_L001.157_1_2_2	2.99948	12.9992	0	0	20.9918	0	0	5.99869	10.9991	2.99948	12.9992	9.57802
PA_U67-11734-2_Pool_1_2_3_S21_L001.159_1_2_2	0	0	0	0	35.9968	0	2.97775	61.9969	0	0	0	4.65614
PA_U67-11734-2_Pool_1_2_3_S21_L001.160_1_2_2	1.99998	1.99999	0	0.99983	20.9995	0.999868	0	8.99987	6.99996	1.99998	1.99999	7.19507
PA_U67-11734-2_Pool_1_2_3_S21_L001.161_1_2_2	0	1.99997	0	7.99455	17.9981	0	0	67.996	0	0	1.99997	3.4618
PA_U67-11734-2_Pool_1_2_3_S21_L001.162_1_2_2	0	6.99998	0	0	8.99984	0	0	10.9999	16.9999	0	6.99998	4.21278
PA_U67-11734-2_Pool_1_2_3_S21_L001.163_1_2_2	0.999979	13.9999	0	0	17.9991	0	0	9.99973	10.9999	0.999979	13.9999	9.599
PA_U67-11734-2_Pool_1_2_3_S21_L001.165_1_2_2	0	4.99999	6.99938	0	21.9997	4.99964	0.998821	17.9999	7.99998	0	4.99999	5.18291
PA_U67-11734-2_Pool_1_2_3_S21_L001.166_1_2_2	0	0	2.98982	7.97217	23.9872	4.98643	1.91363	26.9919	0	0	0	5.28786
PA_U67-11734-2_Pool_1_2_3_S21_L001.167_1_2_2	0.999972	13.9999	0	0	7.9995	0	0	8.99968	10.9998	0.999972	13.9999	9.60023
PA_U67-11734-2_Pool_1_2_3_S21_L001.168_1_2_2	2.99536	1.99888	12.7165	0.977652	20.9267	1.96499	1.54372	3.99213	9.99235	2.99536	1.99888	3.81558
PA_U67-11734-2_Pool_1_2_3_S21_L001.169_1_2_2	0	0	0.997325	2.99177	24.9895	11.9743	2.89698	25.9938	0	0	0	4.17332
PA_U67-11734-2_Pool_1_2_3_S21_L001.170_1_2_2	1.99975	7.99963	0	0.998137	1.99943	1.99709	2.92931	17.9971	6.99956	1.99975	7.99963	3.41625
PA_U67-11734-2_Pool_1_2_3_S21_L001.171_1_2_2	0	1.99833	0	0.967035	2.98442	0	1.38814	5.98242	2.99658	0	1.99833	1.01158
PA_U67-11734-2_Pool_1_2_3_S21_L001.172_1_2_2	0	1.99983	0.996703	1.99324	6.99636	0	0.957981	15.9953	2.99966	0	1.99983	4.58503
PA_U67-11734-2_Pool_1_2_3_S21_L001.173_1_2_2	0	6.99991	0	0	36.9969	2.99872	0	13.9993	2.99995	0	6.99991	6.36231
PA_U67-11734-2_Pool_1_2_3_S21_L001.174_1_2_2	1.99906	1.99966	0	0	4.99472	0	0	7.99524	4.99884	1.99906	1.99966	12.0975
PA_U67-11734-2_Pool_1_2_3_S21_L001.176_1_2_2	0	3.99999	0.999892	1.99978	7.99986	0	0.998572	10.9999	1.99999	0	3.99999	7.24709
PA_U67-11734-2_Pool_1_2_3_S21_L001.177_1_2_2	2.99978	14.9996	0	0	8.9985	0.99915	0	4.99953	18.9993	2.99978	14.9996	10.2178
PA_U67-11734-2_Pool_1_2_3_S21_L001.178_1_2_2	0.999928	5.99984	0.998961	0	1.99967	0	0	0.999908	3.99986	0.999928	5.99984	4.05811
PA_U67-11734-2_Pool_1_2_3_S21_L001.179_1_2_2	0	0	0.998482	0.998443	15.9962	0.998786	0	15.9979	0	0	0	5.25158
PA_U67-11734-2_Pool_1_2_3_S21_L001.180_1_2_2	6.99878	5.99962	0	2.99233	15.9937	0	0	13.9969	7.99931	6.99878	5.99962	9.80178
PA_U67-11734-2_Pool_1_2_3_S21_L001.181_1_2_2	6.99615	15.9968	0	0	12.9838	0	0	3.9972	11.9967	6.99615	15.9968	10.2178
PA_U67-11734-2_Pool_1_2_3_S21_L001.182_1_2_2	0	0.998987	0	4.80184	29.8115	0	0.652061	19.9291	0	0	0.998987	12.0975
PA_U67-11734-2_Pool_1_2_3_S21_L001.183_1_2_2	2.99991	6.99993	0	0	26.9982	0.999668	0	17.9993	8.99987	2.99991	6.99993	10.2179
PA_U67-11734-2_Pool_1_2_3_S21_L001.184_1_2_2	0	0.999923	0	0	0	0	0	0	1.99979	0	0.999923	11.3347
PA_U67-11734-2_Pool_1_2_3_S21_L001.185_1_2_2	0	0.999996	0	0.999843	23.9994	0	0	29.9996	9.99995	0	0.999996	6.63954
PA_U67-11734-2_Pool_1_2_3_S21_L001.186_1_2_2	0.999932	11.9997	0.999023	0.998998	11.9982	0.999219	0	21.9981	1.99993	0.999932	11.9997	9.60023
PA_U67-11734-2_Pool_1_2_3_S21_L001.187_1_2_2	0	0.999965	0	0	21.9952	0	0	5.99927	0.999952	0	0.999965	10.498
PA_U67-11734-2_Pool_1_2_3_S21_L001.188_1_2_2	0	0	1.9982	8.99167	16.9976	0	0	47.9962	0	0	0	2.93413
PA_U67-11734-2_Pool_1_2_3_S21_L001.189_1_2_2	1.99978	7.99968	1.99679	0	27.9929	7.98973	0	7.99886	10.9994	1.99978	7.99968	9.60024
PA_U67-11734-2_Pool_1_2_3_S21_L001.190_1_2_2	0.999586	6.99895	0	0	16.9841	0.995259	0	0.999474	0.999795	0.999586	6.99895	12.0044
PA_U67-11734-2_Pool_1_2_3_S21_L001.191_1_2_2	0	6.99985	0.999153	0.999132	17.9976	3.99729	0	10.9992	1.99994	0	6.99985	12.0975
PA_U67-11734-2_Pool_1_2_3_S21_L001.192_1_2_2	0	0	0	0.994019	5.99447	0.995332	0	33.9824	0	0	0	5.74389
PA_U67-11734-2_Pool_1_2_3_S21_L001.193_1_2_2	0	0.999993	2.99917	2.99915	15.9993	0	1.99266	0.999975	0	0	0.999993	5.18292
PA_U67-11734-2_Pool_1_2_3_S21_L001.194_1_2_2	0	0.999927	0	4.98524	9.99547	0.997697	0.963123	13.9964	3.9996	0	0.999927	4.55951
PA_U67-11734-2_Pool_1_2_3_S21_L001.195_1_2_2	3.99957	12.9995	0	0	21.9946	0	0	14.9979	6.99963	3.99957	12.9995	9.52164
PA_U67-11734-2_Pool_1_2_3_S21_L001.196_1_2_2	0	1.99944	0	0	38.9319	1.98234	5.22768	46.9538	2.99885	0	1.99944	2.52405
PA_U67-11734-2_Pool_1_2_3_S21_L001.197_1_2_2	0	5.99987	0	0	35.9952	0	0.98877	53.9959	6.99979	0	5.99987	2.16517
PA_U67-11734-2_Pool_1_2_3_S21_L001.198_1_2_2	0	1.99991	0	0	12.9962	6.98972	0	5.99902	2.99981	0	1.99991	9.86389
PA_U67-11734-2_Pool_1_2_3_S21_L001.199_1_2_2	0	4.99968	0	0	11.9952	0.997961	0	11.9973	1.99982	0	4.99968	11.7492
PA_U67-11734-2_Pool_1_2_3_S21_L001.200_1_2_2	0	10.9998	0	0.999362	6.99932	0	0	6.99961	8.99981	0	10.9998	9.60024
PA_U67-11734-2_Pool_1_2_3_S21_L001.201_1_2_2	0.999742	4.99953	0	0	8.99476	2.99114	0	14.9951	0.999873	0.999742	4.99953	11.8669
PA_U67-11734-2_Pool_1_2_3_S21_L001.202_1_2_2	0.999828	0.999938	1.99505	0.997463	15.9938	0.998021	0.96816	8.99803	3.99966	0.999828	0.999938	5.18292
PA_U67-11734-2_Pool_1_2_3_S21_L001.203_1_2_2	0	0.999978	0	6.99382	22.9969	0	0	3.9997	3.99988	0	0.999978	10.498
PA_U67-11734-2_Pool_1_2_3_S21_L001.204_1_2_2	1.99991	14.9998	0	0.99937	6.99932	0.999509	0	0.999946	12.9997	1.99991	14.9998	10.2179
PA_U67-11734-2_Pool_1_2_3_S21_L001.205_1_2_2	0.999922	5.99983	0	0	3.99929	0.999099	0	1.9998	8.99965	0.999922	5.99983	4.21278
PA_U67-11734-2_Pool_1_2_3_S21_L001.206_1_2_2	1.99984	6.9998	0	0	7.99859	0	0	4.9995	5.99977	1.99984	6.9998	8.3252
PA_U67-11734-2_Pool_1_2_3_S21_L001.207_1_2_2	2.99781	5.99841	0	1.97868	17.9703	0	0	4.99536	10.996	2.99781	5.99841	12.0044
PA_U67-11734-2_Pool_1_2_3_S21_L001.208_1_2_2	0	1.99968	0	0	5.99405	0	0	6.99609	1.99957	0	1.99968	7.3584
PA_U67-11734-2_Pool_1_2_3_S21_L001.209_1_2_2	3.99927	12.9991	0	0	12.9946	2.99369	1.93245	0.999767	14.9986	3.99927	12.9991	10.2179
PA_U67-11734-2_Pool_1_2_3_S21_L001.210_1_2_2	0	0	1.99685	0	9.99752	0	0	1.99972	2.99984	0	0	5.18292
PA_U67-11734-2_Pool_1_2_3_S21_L001.211_1_2_2	0	0.99986	0	3.97732	0	0	0.931343	0.999509	0	0	0.99986	3.72991
PA_U67-11734-2_Pool_1_2_3_S21_L001.212_1_2_2	0	0	1.99915	0	12.9991	1.99932	0.994402	40.9985	0	0	0	5.18293
PA_U67-11734-2_Pool_1_2_3_S21_L001.213_1_2_2	1.9992	2.99956	0	1.98825	10.9901	0	0	0	3.99921	1.9992	2.99956	10.2759
PA_U67-11734-2_Pool_1_2_3_S21_L001.214_1_2_2	0	0	6.76168	6.75581	18.8954	17.5067	2.04448	39.8758	0	0	0	12.0975
PA_U67-11734-2_Pool_1_2_3_S21_L001.215_1_2_2	3.99962	7.99973	0	0.998613	16.9964	0	0	4.9994	10.9995	3.99962	7.99973	10.2179
PA_U67-11734-2_Pool_1_2_3_S21_L001.216_1_2_2	0	5.99996	0	0	3.99984	0	0	6.99984	1.99998	0	5.99996	3.64348
PA_U67-11734-2_Pool_1_2_3_S21_L001.217_1_2_2	0	1.99997	0	0	13.9986	2.99843	0	17.999	3.99991	0	1.99997	9.03792
PA_U67-11734-2_Pool_1_2_3_S21_L001.218_1_2_2	0	0.999955	0	2.99446	18.9946	0.99856	1.95328	0.999841	1.99988	0	0.999955	10.498
PA_U67-11734-2_Pool_1_2_3_S21_L001.219_1_2_2	0	0.999996	0	2.99955	10.9997	0	0	6.99991	0.999995	0	0.999996	3.45838
PA_U67-11734-2_Pool_1_2_3_S21_L001.220_1_2_2	0	0	0	0	71.9041	11.9191	0	64.9512	0	0	0	2.92882
PA_U67-11734-2_Pool_1_2_3_S21_L001.221_1_2_2	0	0	0	0.996569	6.99631	7.97859	0.957384	27.9917	0	0	0	5.45334
PA_U67-11734-2_Pool_1_2_3_S21_L001.222_1_2_2	0	0	0	0	2.99689	0	0	3.99766	0.999773	0	0	12.0044
PA_U67-11734-2_Pool_1_2_3_S21_L001.223_1_2_2	1.99926	3.99946	0	0	18.984	0	0	25.9877	0	1.99926	3.99946	2.32001
PA_U67-11734-2_Pool_1_2_3_S21_L001.224_1_2_2	0	1.99999	0.999831	1.99965	5.99984	0	0	10.9998	1.99999	0	1.99999	4.64731
PA_U67-11734-2_Pool_1_2_3_S21_L001.225_1_2_2	0.999636	0.999868	3.97916	0.994659	4.99589	0	0	34.9838	3.99928	0.999636	0.999868	5.23659
PA_U67-11734-2_Pool_1_2_3_S21_L001.226_1_2_2	0	4.99993	0	0	16.9986	0	0	16.9992	5.99989	0	4.99993	6.63955
PA_U67-11734-2_Pool_1_2_3_S21_L001.227_1_2_2	0	0	1.99844	0	7.99902	0.999377	0	12.9991	0.999973	0	0	4.50022
PA_U67-11734-2_Pool_1_2_3_S21_L001.229_1_2_2	0	1.99998	0	0	4.99962	0	0.99363	13.9994	2.99995	0	1.99998	12.0975
PA_U67-11734-2_Pool_1_2_3_S21_L001.230_1_2_2	0	6.99982	0	0	2.99952	0	0	0.999909	3.99986	0	6.99982	12.0975
PA_U67-11734-2_Pool_1_2_3_S21_L001.232_1_2_2	0	1.9999	0	0	16.9944	0	0	18.9965	0.999928	0	1.9999	2.48
PA_U67-11734-2_Pool_1_2_3_S21_L001.234_1_2_2	1.99953	5.99949	0	0	10.9942	0	0	4.99852	7.99908	1.99953	5.99949	12.0044
PA_U67-11734-2_Pool_1_2_3_S21_L001.235_1_2_2	0	8.99994	0	0	13.9995	0	0	25.9994	4.99996	0	8.99994	7.84701
PA_U67-11734-2_Pool_1_2_3_S21_L001.236_1_2_2	2.9998	9.99976	0	0	10.9984	0	0.98754	9.99916	12.9996	2.9998	9.99976	4.03962
PA_U67-11734-2_Pool_1_2_3_S21_L001.237_1_2_2	0	0.999769	0.990906	1.98135	26.9611	1.98544	1.78303	0.999189	0	0	0.999769	4.6159
PA_U67-11734-2_Pool_1_2_3_S21_L001.238_1_2_2	0	0.999979	0	0	16.9978	0	0.989291	24.9982	0	0	0.999979	12.0044
PA_U67-11734-2_Pool_1_2_3_S21_L001.239_1_2_2	0.999966	4.99994	0	0	25.998	8.99647	0	14.9993	4.99992	0.999966	4.99994	4.48511
PA_U67-11734-2_Pool_1_2_3_S21_L001.240_1_2_2	0	0	0	1.94165	2.98625	0	0	1.99483	0	0	0	0.543468
PA_U67-11734-2_Pool_1_2_3_S21_L001.241_1_2_2	1.99958	4.99962	0	2.99079	1.99906	0	0	5.99841	8.99907	1.99958	4.99962	10.2179
PA_U67-11734-2_Pool_1_2_3_S21_L001.242_1_2_2	0	0.99955	0	3.92808	16.9525	2.95779	0	22.9638	0.999387	0	0.99955	5.74389
PA_U67-11734-2_Pool_1_2_3_S21_L001.243_1_2_2	0	8.99997	0	0	2.99994	0.999901	0	0.999989	6.99997	0	8.99997	4.21279
PA_U67-11734-2_Pool_1_2_3_S21_L001.246_1_2_2	0.999676	1.99976	0	0	1.99854	0	0	0	0.99984	0.999676	1.99976	1.02994
PA_U67-11734-2_Pool_1_2_3_S21_L001.247_1_2_2	0	14.9972	0	0.992401	13.9836	0	0.909906	22.9848	5.99846	0	14.9972	2.24556
PA_U67-11734-2_Pool_1_2_3_S21_L001.248_1_2_2	6.99969	6.99989	0	0	19.998	0.999485	0	6.9996	5.99987	6.99969	6.99989	9.55104
PA_U67-11734-2_Pool_1_2_3_S21_L001.249_1_2_2	0	1.9998	0	0.995925	5.99624	0.996821	0	3.99859	0.999863	0	1.9998	3.34037
PA_U67-11734-2_Pool_1_2_3_S21_L001.250_1_2_2	0	6.99865	0.992415	4.96111	22.9724	1.98785	2.72393	13.9905	3.99895	0	6.99865	2.54565
PA_U67-11734-2_Pool_1_2_3_S21_L001.251_1_2_2	0	10.9966	0	0.987708	15.9696	0.990392	0.861387	11.9871	3.99833	0	10.9966	3.31516
PA_U67-11734-2_Pool_1_2_3_S21_L001.252_1_2_2	0.999077	0.999665	1.97378	0.986561	19.9584	0	5.10145	17.9789	2.99863	0.999077	0.999665	3.4735
PA_U67-11734-2_Pool_1_2_3_S21_L001.253_1_2_2	0	2.99989	0	0	0	0	0	0	6.99965	0	2.99989	3.89997
PA_U67-11734-2_Pool_1_2_3_S21_L001.254_1_2_2	0	0.999921	0	0	2.99853	0	0.960298	11.9967	1.99979	0	0.999921	5.18293
PA_U67-11734-2_Pool_1_2_3_S21_L001.255_1_2_2	0	1.99966	0.993287	0	6.99258	0	0	1.99881	3.99907	0	1.99966	12.0044
PA_U67-11734-2_Pool_1_2_3_S21_L001.256_1_2_2	0.999947	2.99994	0	0.999212	13.9983	0	0	0.999932	4.99987	0.999947	2.99994	9.47109
PA_U67-11734-2_Pool_1_2_3_S21_L001.257_1_2_2	0	0.999992	0	0	4.99976	0	0	7.99978	0.99999	0	0.999992	6.41522
PA_U67-11734-2_Pool_1_2_3_S21_L001.258_1_2_2	0.99998	2.99998	0	2.99912	11.9995	0.999771	0	5.99985	3.99996	0.99998	2.99998	10.498
PA_U67-11734-2_Pool_1_2_3_S21_L001.259_1_2_2	0.999963	8.99988	0	0	8.99924	0	0	1.99991	4.99991	0.999963	8.99988	10.2179
PA_U67-11734-2_Pool_1_2_3_S21_L001.260_1_2_2	1.9997	11.9994	0	0.997811	5.99798	0	0	2.99943	8.99934	1.9997	11.9994	12.0044
PA_U67-11734-2_Pool_1_2_3_S21_L001.261_1_2_2	0	0	0.996187	0	13.9916	0	0	7.99729	5.99921	0	0	10.498
PA_U67-11734-2_Pool_1_2_3_S21_L001.262_1_2_2	0.999968	2.99997	0	2.99858	4.99964	0	0	8.99963	1.99997	0.999968	2.99997	6.96305
PA_U67-11734-2_Pool_1_2_3_S21_L001.263_1_2_2	0	0.999937	5.98505	0	14.9941	0.998007	0	11.9974	0.999914	0	0.999937	5.18293
PA_U67-11734-2_Pool_1_2_3_S21_L001.264_1_2_2	1.99998	4.99998	1.99968	1.99967	11.9997	0	0	6.9999	2.99998	1.99998	4.99998	6.63955
PA_U67-11734-2_Pool_1_2_3_S21_L001.265_1_2_2	1.99977	1.99992	0	0.998335	5.99847	0	0.97889	5.99914	2.99983	1.99977	1.99992	10.0018
PA_U67-11734-2_Pool_1_2_3_S21_L001.266_1_2_2	0.999984	2.99998	0	0	16.9994	0	0	0.999979	2.99998	0.999984	2.99998	8.7813
PA_U67-11734-2_Pool_1_2_3_S21_L001.267_1_2_2	0	2.99991	3.9955	0	25.9954	4.9955	0	7.9992	1.99992	0	2.99991	4.65615
PA_U67-11734-2_Pool_1_2_3_S21_L001.268_1_2_2	1.99972	4.99974	0.997968	0.997916	14.9952	0	0	0.99982	1.99986	1.99972	4.99974	9.80179
PA_U67-11734-2_Pool_1_2_3_S21_L001.269_1_2_2	2.99994	5.99996	0	0	4.99978	0	0	5.99985	1.99998	2.99994	5.99996	8.31782
PA_U67-11734-2_Pool_1_2_3_S21_L001.270_1_2_2	3.99942	5.99969	0	1.99577	4.99838	1.9967	0	9.99817	0.999929	3.99942	5.99969	9.12494
PA_U67-11734-2_Pool_1_2_3_S21_L001.271_1_2_2	0	0	0	1.99826	10.9985	4.99661	0	10.9992	0.999971	0	0	5.18294
PA_U67-11734-2_Pool_1_2_3_S21_L001.272_1_2_2	0.999987	3.99998	0	0	8.99974	1.9997	0	13.9998	0	0.999987	3.99998	7.24749
PA_U67-11734-2_Pool_1_2_3_S21_L001.273_1_2_2	0.999916	16.9995	0	0	7.99849	0	0	0.999894	11.9995	0.999916	16.9995	9.44799
PA_U67-11734-2_Pool_1_2_3_S21_L001.274_1_2_2	0	0.999956	0	0	7.99782	0	0	0	3.99976	0	0.999956	10.4007
PA_U67-11734-2_Pool_1_2_3_S21_L001.275_1_2_2	0	1.99965	0	0	4.9946	0	0	19.9878	0	0	1.99965	4.54551
PA_U67-11734-2_Pool_1_2_3_S21_L001.276_1_2_2	2.99987	11.9998	0	0	7.99919	0	0	13.9992	7.99982	2.99987	11.9998	9.60024
PA_U67-11734-2_Pool_1_2_3_S21_L001.277_1_2_2	0	1.99997	2.99814	0	14.9985	0	0	24.9986	2.99994	0	1.99997	5.18294
PA_U67-11734-2_Pool_1_2_3_S21_L001.278_1_2_2	1.99975	4.99977	0.998182	4.99068	13.996	0	0	3.99936	5.99962	1.99975	4.99977	11.8952
PA_U67-11734-2_Pool_1_2_3_S21_L001.279_1_2_2	1.99711	2.99843	0	0	4.98368	0	0	0.998161	10.9921	1.99711	2.99843	4.21279
PA_U67-11734-2_Pool_1_2_3_S21_L001.280_1_2_2	0	0.999855	0	1.98824	11.9891	0	0.928967	13.9929	3.99921	0	0.999855	2.23177
PA_U67-11734-2_Pool_1_2_3_S21_L001.281_1_2_2	0	0	0	5.99071	3.99905	0.998793	0	2.9996	0.999948	0	0	4.65615
PA_U67-11734-2_Pool_1_2_3_S21_L001.282_1_2_2	0	0.999901	0	0	15.9901	1.99372	0	6.99756	2.99959	0	0.999901	11.8931
PA_U67-11734-2_Pool_1_2_3_S21_L001.283_1_2_2	0	0	0	0	9.9966	0	0	10.9979	0.999926	0	0	2.39033
PA_U67-11734-2_Pool_1_2_3_S21_L001.284_1_2_2	0.999964	6.99991	0	0	3.99968	0	0	1.99991	5.99989	0.999964	6.99991	10.2179
PA_U67-11734-2_Pool_1_2_3_S21_L001.285_1_2_2	0	0	0	1.99676	10.9973	0.998735	0	4.9993	1.99989	0	0	2.98208
PA_U67-11734-2_Pool_1_2_3_S21_L001.286_1_2_2	0	0.999787	0	0.991396	1.99734	0	0	0.999252	6.99797	0	0.999787	3.28394
PA_U67-11734-2_Pool_1_2_3_S21_L001.287_1_2_2	0	1.99968	1.98745	3.97426	5.99405	2.98493	0	14.9916	0	0	1.99968	5.7439
PA_U67-11734-2_Pool_1_2_3_S21_L001.288_1_2_2	0	0.999988	0	0	0.999925	0	0	2.99987	4.99992	0	0.999988	2.73658
PA_U67-11734-2_Pool_1_2_3_S21_L001.289_1_2_2	0	4.99969	0	0	10.9958	0	0	6.99849	0.999916	0	4.99969	12.0975
PA_U67-11734-2_Pool_1_2_3_S21_L001.290_1_2_2	0.999784	2.99977	0	0	1.99902	0	0.960422	5.99835	4.99947	0.999784	2.99977	4.08148
PA_U67-11734-2_Pool_1_2_3_S21_L001.291_1_2_2	0	1.99992	0.998419	0	1.9995	0	1.95887	27.9961	0	0	1.99992	2.19329
PA_U67-11734-2_Pool_1_2_3_S21_L001.292_1_2_2	0.999972	3.99996	0.999595	0	1.99987	0	0	0.999964	3.99994	0.999972	3.99996	4.01736
PA_U67-11734-2_Pool_1_2_3_S21_L001.293_1_2_2	2.99988	4.99993	0	0	1.99982	0	0.992337	0	7.99984	2.99988	4.99993	10.2179
PA_U67-11734-2_Pool_1_2_3_S21_L001.296_1_2_2	1.99958	6.99946	0	0	3.99809	0	0	2.99919	5.99937	1.99958	6.99946	10.2179
PA_U67-11734-2_Pool_1_2_3_S21_L001.297_1_2_2	0.999852	0.999946	0	1.99563	6.99765	0	0.972475	6.99868	0.999927	0.999852	0.999946	4.65616
PA_U67-11734-2_Pool_1_2_3_S21_L001.299_1_2_2	0	0	1.99761	0	4.99906	0	0	2.99968	0.999959	0	0	6.41522
PA_U67-11734-2_Pool_1_2_3_S21_L001.300_1_2_2	2.99908	1.99978	0	0	0.999308	0	0	1.99922	0.999849	2.99908	1.99978	2.73658
PA_U67-11734-2_Pool_1_2_3_S21_L001.301_1_2_2	0	3.99992	0	0	2.99963	0	0	5.99958	0.999973	0	3.99992	4.21279
PA_U67-11734-2_Pool_1_2_3_S21_L001.302_1_2_2	0	4.99848	0	0	1.9962	0.990417	0	0	1.99917	0	4.99848	3.65162
PA_U67-11734-2_Pool_1_2_3_S21_L001.303_1_2_2	0	4.99986	0	0	0.999824	0	0	1.9998	6.99973	0	4.99986	4.2128
PA_U67-11734-2_Pool_1_2_3_S21_L001.304_1_2_2	0	0.999919	0	0	4.99749	0.997452	0	10.9969	2.99967	0	0.999919	0.0825501
PA_U67-11734-2_Pool_1_2_3_S21_L001.305_1_2_2	1.99815	1.99933	0	0.986559	22.9521	6.92644	0	7.99062	1.99909	1.99815	1.99933	10.4891
PA_U67-11734-2_Pool_1_2_3_S21_L001.306_1_2_2	0	0.999965	0	5.99138	14.9967	0	0	0.999876	0.999952	0	0.999965	5.21098
PA_U67-11734-2_Pool_1_2_3_S21_L001.307_1_2_2	0	1.99949	0	0	7.98728	0	0	3.99642	0.999652	0	1.99949	0.976115
PA_U67-11734-2_Pool_1_2_3_S21_L001.308_1_2_2	0.999944	4.9999	0	0.999178	4.99937	0	0	2.99979	5.99983	0.999944	4.9999	12.0044
PA_U67-11734-2_Pool_1_2_3_S21_L001.309_1_2_2	0	0	0	0.997291	1.99917	0	0	2.9993	0.999909	0	0	1.08388
PA_U67-11734-2_Pool_1_2_3_S21_L001.310_1_2_2	0.999975	8.99992	0	0	1.99988	0	0	0	2.99996	0.999975	8.99992	4.06537
PA_U67-11734-2_Pool_1_2_3_S21_L001.311_1_2_2	0	1.99991	0	0	3.99882	0	0	1.99967	0.999936	0	1.99991	7.2475
PA_U67-11734-2_Pool_1_2_3_S21_L001.312_1_2_2	0	0	0	1.99508	11.9955	1.99616	1.93819	2.99936	0.999917	0	0	4.65616
PA_U67-11734-2_Pool_1_2_3_S21_L001.313_1_2_2	0	1.99989	0	0	1.99935	0	0	3.99926	0	0	1.99989	3.7816
PA_U67-11734-2_Pool_1_2_3_S21_L001.314_1_2_2	0	3.99997	0	0	4.99974	0	0	1.99994	6.99992	0	3.99997	9.60025
PA_U67-11734-2_Pool_1_2_3_S21_L001.315_1_2_2	0.999981	3.99997	0	0	1.99991	0.999779	0	1.99995	3.99996	0.999981	3.99997	4.00306
PA_U67-11734-2_Pool_1_2_3_S21_L001.316_1_2_2	0.999958	5.99991	0	1.99877	6.99934	0.999522	0	0.999947	14.9997	0.999958	5.99991	9.17541
PA_U67-11734-2_Pool_1_2_3_S21_L001.317_1_2_2	0.999827	10.9993	0	2.99238	8.99649	0	0	7.99824	3.99966	0.999827	10.9993	9.60025
PA_U67-11734-2_Pool_1_2_3_S21_L001.319_1_2_2	0	0.999972	0.998875	2.99654	5.99894	0	0	0	1.99992	0	0.999972	4.65616
PA_U67-11734-2_Pool_1_2_3_S21_L001.320_1_2_2	0.999819	0.999934	0	0	8.99632	2.99376	0.966581	12.997	1.99982	0.999819	0.999934	2.61727
PA_U67-11734-2_Pool_1_2_3_S21_L001.321_1_2_2	0	0.999843	0	0	0.999022	0	0	0	2.99936	0	0.999843	4.2128
PA_U67-11734-2_Pool_1_2_3_S21_L001.322_1_2_2	0	0.99992	0	0	4.99751	1.99493	0	13.9961	0	0	0.99992	6.41522
PA_U67-11734-2_Pool_1_2_3_S21_L001.323_1_2_2	0	2.99975	0	0	2.99847	0.997406	0	3.99885	0.999888	0	2.99975	3.64349
PA_U67-11734-2_Pool_1_2_3_S21_L001.325_1_2_2	0	0	0.994956	0	10.9912	0.995964	0	15.9928	0	0	0	5.22515
PA_U67-11734-2_Pool_1_2_3_S21_L001.326_1_2_2	0.999983	0	0.999758	0.999752	36.9986	0	0	32.9993	1.99998	0.999983	0	4.18398
PA_U67-11734-2_Pool_1_2_3_S21_L001.327_1_2_2	0	1.99805	0	0	16.8969	0	1.32022	10.9624	0	0	1.99805	12.0975
PA_U67-11734-2_Pool_1_2_3_S21_L001.328_1_2_2	0	0	0	0	0	0	0	2.99108	0	0	0	0.526955
PA_U67-11734-2_Pool_1_2_3_S21_L001.329_1_2_2	0	0.999937	2.99255	0.997454	4.99805	0.998014	0	4.9989	0.999915	0	0.999937	3.72991
PA_U67-11734-2_Pool_1_2_3_S21_L001.330_1_2_2	0.999913	0.999968	0.998749	0	9.99803	0	0	16.9981	0	0.999913	0.999968	5.52343
PA_U67-11734-2_Pool_1_2_3_S21_L001.331_1_2_2	1.99994	2.99997	0	0	11.9992	0	0	8.99965	1.99997	1.99994	2.99997	9.60025
PA_U67-11734-2_Pool_1_2_3_S21_L001.332_1_2_2	0	0	0	0	24.9832	2.98975	0.946203	19.9924	1.99971	0	0	1.4434
PA_U67-11734-2_Pool_1_2_3_S21_L001.333_1_2_2	0	0	0	0	6.99953	1.99931	0	0.999962	0	0	0	3.72991
PA_U67-11734-2_Pool_1_2_3_S21_L001.335_1_2_2	0	1.99993	0	2.99576	6.99848	0	0.982014	7.99902	0	0	1.99993	1.78929
PA_U67-11734-2_Pool_1_2_3_S21_L001.336_1_2_2	0	0.999953	0	1.99621	2.99913	1.99705	0	8.99853	0.999936	0	0.999953	2.15686
PA_U67-11734-2_Pool_1_2_3_S21_L001.337_1_2_2	0	2.99989	0	0	14.9967	2.99666	0	46.9942	1.9999	0	2.99989	4.46346
PA_U67-11734-2_Pool_1_2_3_S21_L001.338_1_2_2	0	0	0	0	3.99629	0	0	0.999477	0	0	0	12.0044
PA_U67-11734-2_Pool_1_2_3_S21_L001.339_1_2_2	0	8.99896	0	0	0.999278	0	0	0	3.99937	0	8.99896	4.2128
PA_U67-11734-2_Pool_1_2_3_S21_L001.340_1_2_2	0	0	0	7.99231	5.99912	0	0	5.9995	0.999968	0	0	4.49432
PA_U67-11734-2_Pool_1_2_3_S21_L001.343_1_2_2	0	1.99998	0	0	2.99985	0	0	10.9997	2.99997	0	1.99998	7.06129
PA_U67-11734-2_Pool_1_2_3_S21_L001.344_1_2_2	0	1.99994	0	0	0.999813	0	0	2.99969	1.99992	0	1.99994	7.84631
PA_U67-11734-2_Pool_1_2_3_S21_L001.345_1_2_2	0	9.9997	0	0	36.9932	0	0	0.999896	7.99968	0	9.9997	10.2179
PA_U67-11734-2_Pool_1_2_3_S21_L001.346_1_2_2	0	0	1.99879	0	2.99971	0	0	21.9988	0.999979	0	0	3.483
PA_U67-11734-2_Pool_1_2_3_S21_L001.347_1_2_2	0.999689	0	0	0	0	0	0	0	3.99939	0.999689	0	10.498
PA_U67-11734-2_Pool_1_2_3_S21_L001.348_1_2_2	2.99951	0.99994	0	0	13.9948	0.998107	0	11.9975	0.999919	2.99951	0.99994	2.17114
PA_U67-11734-2_Pool_1_2_3_S21_L001.349_1_2_2	0.999671	1.99976	0	0	2.99777	0.996231	0	1.99916	4.99919	0.999671	1.99976	4.21143
PA_U67-11734-2_Pool_1_2_3_S21_L001.350_1_2_2	0	4.99886	0	0	5.99146	0	0	1.9984	3.99875	0	4.99886	10.1564
PA_U67-11734-2_Pool_1_2_3_S21_L001.351_1_2_2	0.99997	2.99997	0	0	3.99973	0	0	0	3.99994	0.99997	2.99997	8.30949
PA_U67-11734-2_Pool_1_2_3_S21_L001.352_1_2_2	0	0	0	0	4.99889	0	0	22.9971	0	0	0	1.10402
PA_U67-11734-2_Pool_1_2_3_S21_L001.353_1_2_2	0.999769	2.99975	0	0	5.99687	0	0	1.99941	5.99932	0.999769	2.99975	11.7185
PA_U67-11734-2_Pool_1_2_3_S21_L001.354_1_2_2	0	0	0	3.97766	1.99828	4.9782	0	2.99855	3.99925	0	0	3.64349
PA_U67-11734-2_Pool_1_2_3_S21_L001.355_1_2_2	0.999911	0	1.99745	0	5.9988	0	0	10.9988	1.99991	0.999911	0	3.96933
PA_U67-11734-2_Pool_1_2_3_S21_L001.356_1_2_2	0.999826	2.99981	0.997498	0	5.99764	0	0	4.99889	3.99966	0.999826	2.99981	2.73065
PA_U67-11734-2_Pool_1_2_3_S21_L001.357_1_2_2	0	0.999992	0	1.99931	1.99989	0.999731	0	8.99973	1.99998	0	0.999992	1.08482
PA_U67-11734-2_Pool_1_2_3_S21_L001.358_1_2_2	0.999985	0.999995	0	0	1.99993	0	0	1.99996	2.99998	0.999985	0.999995	7.3584
PA_U67-11734-2_Pool_1_2_3_S21_L001.359_1_2_2	0.999769	1.99983	1.99337	0	7.99582	0	0	8.99736	1.99977	0.999769	1.99983	11.8603
PA_U67-11734-2_Pool_1_2_3_S21_L001.362_1_2_2	2.99871	5.99906	0	0	12.9874	0	0	0	0.999787	2.99871	5.99906	10.2179
PA_U67-11734-2_Pool_1_2_3_S21_L001.363_1_2_2	0.999806	0	0	0	4.99781	0	0.964311	14.9963	0	0.999806	0	0.485886
PA_U67-11734-2_Pool_1_2_3_S21_L001.364_1_2_2	0	0.999837	0	0	3.99594	0	0	0.999429	1.99956	0	0.999837	2.28536
PA_U67-11734-2_Pool_1_2_3_S21_L001.366_1_2_2	0	0	0	3.99179	5.99811	4.992	0.974099	14.9973	0	0	0	1.41042
PA_U67-11734-2_Pool_1_2_3_S21_L001.367_1_2_2	0	0.999777	0	1.98202	0.998612	0	0.895015	7.99375	0	0	0.999777	1.2246
PA_U67-11734-2_Pool_1_2_3_S21_L001.368_1_2_2	0	3.99996	0	0	3.99978	0	0	10.9997	0	0	3.99996	3.35047
PA_U67-11734-2_Pool_1_2_3_S21_L001.369_1_2_2	1.998	5.99782	0	0	0.99774	0	0	0.998727	11.9941	1.998	5.99782	10.498
PA_U67-11734-2_Pool_1_2_3_S21_L001.370_1_2_2	0	0	0.908075	0	0.984346	0.925136	0.426923	0.991131	0	0	0	1.31966
PA_U67-11734-2_Pool_1_2_3_S21_L001.371_1_2_2	0.999985	0.999995	1.99957	0	5.9998	0.99983	0	13.9997	0	0.999985	0.999995	5.18294
PA_U67-11734-2_Pool_1_2_3_S21_L001.373_1_2_2	0	0.99988	0	0	2.99776	0	0	0.99958	0	0	0.99988	2.8104
PA_U67-11734-2_Pool_1_2_3_S21_L001.374_1_2_2	0	5.99905	0	0	2.99704	0	0	4.99723	2.99935	0	5.99905	10.1431
PA_U67-11734-2_Pool_1_2_3_S21_L001.376_1_2_2	0	0.999985	0	0	8.99915	0	0	10.9994	0	0	0.999985	0.997163
PA_U67-11734-2_Pool_1_2_3_S21_L001.377_1_2_2	0	0	0	0	2.98493	0	1.40242	0	0	0	0	1.40227
PA_U67-11734-2_Pool_1_2_3_S21_L001.378_1_2_2	0	1.99996	4.99587	3.99661	3.99948	0.999339	0	9.99927	1.99994	0	1.99996	5.18295
PA_U67-11734-2_Pool_1_2_3_S21_L001.379_1_2_2	0	0	0	0	2.99866	0	0.963644	5.99849	1.9998	0	0	3.25726
PA_U67-11734-2_Pool_1_2_3_S21_L001.380_1_2_2	0	0	0	0	3.9995	0	0	7.99944	0.999973	0	0	1.25614
PA_U67-11734-2_Pool_1_2_3_S21_L001.381_1_2_2	0	0	0	0.997518	21.9916	2.99419	0.968826	21.9953	0	0	0	1.38479
PA_U67-11734-2_Pool_1_2_3_S21_L001.382_1_2_2	0.999694	1.99978	0	0	2.99792	0	0	7.99688	2.99955	0.999694	1.99978	3.64349
PA_U67-11734-2_Pool_1_2_3_S21_L001.383_1_2_2	0	0	0	0	3.99903	0	0	3.99945	0.999947	0	0	5.7439
PA_U67-11734-2_Pool_1_2_3_S21_L001.384_1_2_2	0	1.99957	0	0	6.99065	0	0	0	0.999708	0	1.99957	3.6435
PA_U67-11734-2_Pool_1_2_3_S21_L001.385_1_2_2	0	0	0.999284	0	0	0	0	2.99981	0.999975	0	0	3.76525
PA_U67-11734-2_Pool_1_2_3_S21_L001.386_1_2_2	0	0	0.999453	0	4.99957	0	0	0	0.999981	0	0	3.08853
PA_U67-11734-2_Pool_1_2_3_S21_L001.387_1_2_2	1.99958	9.99923	0	0	0.999523	0	0	1.99946	2.99969	1.99958	9.99923	4.21281
PA_U67-11734-2_Pool_1_2_3_S21_L001.388_1_2_2	0	1.99987	0	0.997277	3.99833	0.997876	0.965895	1.99953	1.99982	0	1.99987	3.35046
PA_U67-11734-2_Pool_1_2_3_S21_L001.390_1_2_2	0.999958	0	1.99878	0	7.99923	0	0	8.99951	0	0.999958	0	0.524762
PA_U67-11734-2_Pool_1_2_3_S21_L001.391_1_2_2	0.999794	0.999925	0.997046	0	1.99907	0	0	1.99948	3.99959	0.999794	0.999925	0.0939309
PA_U67-11734-2_Pool_1_2_3_S21_L001.392_1_2_2	0	0.999832	0	0	0	0	0	0	0.999771	0	0.999832	2.27499
PA_U67-11734-2_Pool_1_2_3_S21_L001.393_1_2_2	1.99961	0	0	0	2.99868	0	0	14.9963	0.999904	1.99961	0	5.18295
PA_U67-11734-2_Pool_1_2_3_S21_L001.395_1_2_2	0	0	0	0	2.99963	0	0	0.999931	0	0	0	2.73063
PA_U67-11734-2_Pool_1_2_3_S21_L001.396_1_2_2	0	0	0.990408	0	8.98633	0.992318	0	2.99743	1.99933	0	0	5.18296
PA_U67-11734-2_Pool_1_2_3_S21_L001.397_1_2_2	1.99996	6.99995	0.999733	0	0.999958	0	0	2.99993	2.99997	1.99996	6.99995	8.3114
PA_U67-11734-2_Pool_1_2_3_S21_L001.398_1_2_2	0	0.999977	0	0	0	0	0	0	0	0	0.999977	2.9511
PA_U67-11734-2_Pool_1_2_3_S21_L001.399_1_2_2	0	0	0	0	3.99905	0	0	7.99893	0.999948	0	0	1.32332
PA_U67-11734-2_Pool_1_2_3_S21_L001.400_1_2_2	0	0.997146	0	0	0	0	0	0.990057	0	0	0.997146	1.16689
PA_U67-11734-2_Pool_1_2_3_S21_L001.401_1_2_2	0	0	0	0	0	0	0	0.99599	0	0	0	1.32481
PA_U67-11734-2_Pool_1_2_3_S21_L001.402_1_2_2	0	0	0	0	1.99934	0	0	1.99963	0	0	0	4.01363
PA_U67-11734-2_Pool_1_2_3_S21_L001.403_1_2_2	0.998415	8.99483	0	0	0.996427	0	0	0	4.99608	0.998415	8.99483	1.38558
PA_U67-11734-2_Pool_1_2_3_S21_L001.404_1_2_2	0	0	0	0	2.99982	0	0	2.9999	0	0	0	2.73066
PA_U67-11734-2_Pool_1_2_3_S21_L001.405_1_2_2	0	0	0	0	3.99021	4.93834	0	2.99586	0	0	0	3.6435
PA_U67-11734-2_Pool_1_2_3_S21_L001.406_1_2_2	0.999953	0	0	0	1.99979	0	0	2.99982	0.999977	0.999953	0	2.12207
PA_U67-11734-2_Pool_1_2_3_S21_L001.407_1_2_2	0	0	0	1.88542	2.97233	0	6.71972	4.97395	0	0	0	4.67091
PA_U67-11734-2_Pool_1_2_3_S21_L001.408_1_2_2	0	2.99965	0	1.99042	1.99853	0	0	6.9971	0.999839	0	2.99965	1.52365
PA_U67-11734-2_Pool_1_2_3_S21_L001.409_1_2_2	0	0.999982	0.999284	0.999266	1.99977	0	0	1.99987	1.99995	0	0.999982	0.485889
PA_U67-11734-2_Pool_1_2_3_S21_L001.410_1_2_2	0	0	0	0	1.99441	0	0	0	0.999388	0	0	3.6435
PA_U67-11734-2_Pool_1_2_3_S21_L001.411_1_2_2	0.999436	4.99898	0	0	10.986	1.9871	0.902809	0.999283	0	0.999436	4.99898	3.56681
PA_U67-11734-2_Pool_1_2_3_S21_L001.412_1_2_2	0	0	0	0	13.9989	0.999587	0	11.9995	0	0	0	1.28914
PA_U67-11734-2_Pool_1_2_3_S21_L001.413_1_2_2	0	0	0.996574	0	9.9946	0	0	5.99818	0	0	0	1.84029
PA_U67-11734-2_Pool_1_2_3_S21_L001.414_1_2_2	0	0	0.943096	3.76691	7.92488	0.953987	1.11106	22.878	0	0	0	2.64821
PA_U67-11734-2_Pool_1_2_3_S21_L001.415_1_2_2	0	0	0	0	0.998988	0	0	0	0	0	0	1.3739
PA_U67-11734-2_Pool_1_2_3_S21_L001.416_1_2_2	0	0	0	0	5.99845	0	0	4.99927	0.999943	0	0	2.50938
PA_U67-11734-2_Pool_1_2_3_S21_L001.417_1_2_2	0.999964	0	0	1.99895	7.99936	0	0	2.99986	0	0.999964	0	0.485893
PA_U67-11734-2_Pool_1_2_3_S21_L001.418_1_2_2	0	0.999986	0	0	2.99974	0	0	1.9999	0	0	0.999986	3.25067
PA_U67-11734-2_Pool_1_2_3_S21_L001.419_1_2_2	0.998819	0.999572	0.983282	0	8.97603	0	0	4.9925	0	0.998819	0.999572	3.64351
PA_U67-11734-2_Pool_1_2_3_S21_L001.420_1_2_2	0	0	0	0	3.9998	0	0	0.999972	0.999989	0	0	8.80796
PA_U67-11734-2_Pool_1_2_3_S21_L001.421_1_2_2	0	0	0	0	0.999391	0	0	5.99794	0	0	0	3.64351
PA_U67-11734-2_Pool_1_2_3_S21_L001.422_1_2_2	0	0.99973	0.989407	0	0.998321	0	0	0	0	0	0.99973	2.35959
PA_U67-11734-2_Pool_1_2_3_S21_L001.424_1_2_2	0	0	0	0	0	0	0	3.99696	0	0	0	1.26754
PA_U67-11734-2_Pool_1_2_3_S21_L001.425_1_2_2	0	0	0	0	0	0	0	0	0	0	0	2.37392
PA_U67-11734-2_Pool_1_2_3_S21_L001.426_1_2_2	0	0	0	0	4.99938	0	0	1.99986	0	0	0	3.64351
PA_U67-11734-2_Pool_1_2_3_S21_L001.429_1_2_2	0	0	0	0	5.99597	0	0	6.99736	0	0	0	1.26306
PA_U67-11734-2_Pool_1_2_3_S21_L001.430_1_2_2	0	0.999784	0	0.991292	0.998656	0.993199	0	3.99697	1.99941	0	0.999784	3.64352
PA_U67-11734-2_Pool_1_2_3_S21_L001.431_1_2_2	0	0	0	0	3.99408	0.99252	0	2.9975	0	0	0	3.64352
PA_U67-11734-2_Pool_1_2_3_S21_L001.432_1_2_2	0	0	0	0	2.99859	0	0	4.99868	0.999897	0	0	0.387972
PA_U67-11734-2_Pool_1_2_3_S21_L001.433_1_2_2	0.999678	0	0	0	0	0.996306	0.942055	0	4.9992	0.999678	0	2.06824
PA_U67-11734-2_Pool_1_2_3_S21_L001.434_1_2_2	0	2.99967	0	0	0	0	0	4.9981	1.9997	0	2.99967	3.64353
PA_U67-11734-2_Pool_1_2_3_S21_L001.435_1_2_2	0	0.999948	0.997958	0	4.99839	0	0	1.99964	0	0	0.999948	3.34407
PA_U67-11734-2_Pool_1_2_3_S21_L001.436_1_2_2	0	1.99995	0.999041	0	4.99925	0	0	2.99975	0	0	1.99995	1.44402
PA_U67-11734-2_Pool_1_2_3_S21_L001.437_1_2_2	0	0	0	2.53743	0.972834	0.87558	0	13.7834	0	0	0	3.64353
PA_U67-11734-2_Pool_1_2_3_S21_L001.439_1_2_2	0	0	0.997185	0	1.99911	0.997748	0	3.999	0.999903	0	0	1.17611
PA_U67-11734-2_Pool_1_2_3_S21_L001.440_1_2_2	0	0	0	1.81745	1.96969	0	0	3.96567	0	0	0	0.485897
PA_U67-11734-2_Pool_1_2_3_S21_L001.441_1_2_2	0	0	0	0	0.99989	0	0	2.99981	1.99995	0	0	4.21281
PA_U67-11734-2_Pool_1_2_3_S21_L001.442_1_2_2	0	0.999986	0	0	1.99982	0	0	1.9999	0.999981	0	0.999986	1.37391
PA_U67-11734-2_Pool_1_2_3_S21_L001.443_1_2_2	0.99995	0	0	0.999257	6.9992	0.999421	0	4.99968	0.999975	0.99995	0	2.83111
PA_U67-11734-2_Pool_1_2_3_S21_L001.444_1_2_2	0.999948	0	0	0	0	0	0	4.99967	0	0.999948	0	3.64353
PA_U67-11734-2_Pool_1_2_3_S21_L001.445_1_2_2	0	0.999989	0	0	0	0	0	0.999961	3.99994	0	0.999989	3.01929
PA_U67-11734-2_Pool_1_2_3_S21_L001.447_1_2_2	0	1.99979	0	0	2.99803	0	0	0.99963	1.99971	0	1.99979	2.92992
PA_U67-11734-2_Pool_1_2_3_S21_L001.448_1_2_2	0.999777	2.99976	0	0	7.99598	0	0.959248	14.9958	0.99989	0.999777	2.99976	2.3016
PA_U67-11734-2_Pool_1_2_3_S21_L001.450_1_2_2	0	1.99997	0	0	2.99974	0	0	0.999951	2.99994	0	1.99997	1.54278
PA_U67-11734-2_Pool_1_2_3_S21_L001.451_1_2_2	0.999811	1.99986	0	0	0	0	0	3.99904	10.999	0.999811	1.99986	4.05118
PA_U67-11734-2_Pool_1_2_3_S21_L001.452_1_2_2	0	1.99996	0	0	0.999889	0	0	1.99987	0.999976	0	1.99996	3.31145
PA_U67-11734-2_Pool_1_2_3_S21_L001.453_1_2_2	0	4.9998	0	0	2.99925	0	0	3.99944	1.99989	0	4.9998	9.3612
PA_U67-11734-2_Pool_1_2_3_S21_L001.454_1_2_2	0	0.999963	0	0.998482	0	0	0	0	1.9999	0	0.999963	1.79396
PA_U67-11734-2_Pool_1_2_3_S21_L001.456_1_2_2	0	0.99988	0	0	0.999251	0	0	0	0.999836	0	0.99988	3.64354
PA_U67-11734-2_Pool_1_2_3_S21_L001.457_1_2_2	1.99992	1.99997	0	0	5.99945	0	0	2.99985	0	1.99992	1.99997	3.05
PA_U67-11734-2_Pool_1_2_3_S21_L001.458_1_2_2	0.999932	0	0	0	0.999846	0	0	4.99957	0	0.999932	0	3.64354
PA_U67-11734-2_Pool_1_2_3_S21_L001.459_1_2_2	0.999969	6.99992	0.999549	0	1.99986	1.99928	0	7.99968	1.99997	0.999969	6.99992	4.21281
PA_U67-11734-2_Pool_1_2_3_S21_L001.460_1_2_2	0	1.99997	0	0	2.99976	0	0	0	0	0	1.99997	3.52436
PA_U67-11734-2_Pool_1_2_3_S21_L001.461_1_2_2	0	0	0	0	3.99963	0	0	11.9994	0	0	0	2.72669
PA_U67-11734-2_Pool_1_2_3_S21_L001.462_1_2_2	0.999052	1.99931	0	0	0	0	0	0	0	0.999052	1.99931	1.4569
PA_U67-11734-2_Pool_1_2_3_S21_L001.463_1_2_2	0	0.999786	2.97469	0	2.996	4.96623	0	2.99775	0	0	0.999786	3.64354
PA_U67-11734-2_Pool_1_2_3_S21_L001.464_1_2_2	0	0	1.96697	0	2.99211	0	0	3.99407	0	0	0	2.85167
PA_U67-11734-2_Pool_1_2_3_S21_L001.465_1_2_2	0	1.99961	0	0	0.998791	0	0	3.99728	0	0	1.99961	1.3605
PA_U67-11734-2_Pool_1_2_3_S21_L001.466_1_2_2	0	0	0	0	2.99802	0	0	7.99703	0	0	0	3.64355
PA_U67-11734-2_Pool_1_2_3_S21_L001.467_1_2_2	0	0.99998	0.999225	0	1.99976	0	0	0.999931	2.99992	0	0.99998	2.89742
PA_U67-11734-2_Pool_1_2_3_S21_L001.468_1_2_2	0	0	0.999329	1.99862	2.99968	0	0	4.9997	0	0	0	1.44982
PA_U67-11734-2_Pool_1_2_3_S21_L001.469_1_2_2	0	0	0	0	0.999554	0	0	3.999	0.999903	0	0	3.78302
PA_U67-11734-2_Pool_1_2_3_S21_L001.470_1_2_2	0	0	0	0	1.99971	0	0	0.999917	0	0	0	3.64355
PA_U67-11734-2_Pool_1_2_3_S21_L001.472_1_2_2	0	0.999432	0	0.977404	2.98941	0.982298	0	0	0.999226	0	0.999432	3.64355
PA_U67-11734-2_Pool_1_2_3_S21_L001.473_1_2_2	0	0	0	0	2.99766	0.99604	0	0	0	0	0	3.64356
PA_U67-11734-2_Pool_1_2_3_S21_L001.474_1_2_2	0	1.9995	0	0	1.99688	0.992114	0	0	0	0	1.9995	3.64356
PA_U67-11734-2_Pool_1_2_3_S21_L001.475_1_2_2	0	0	0	0	3.99956	0	0	0	2.99993	0	0	3.64356
PA_U67-11734-2_Pool_1_2_3_S21_L001.476_1_2_2	0	0.999854	0	0	1.99818	0	0	0.999488	0	0	0.999854	1.69441
PA_U67-11734-2_Pool_1_2_3_S21_L001.477_1_2_2	0	0	0	0	3.99875	0	0.974289	1.99965	1.99986	0	0	3.2924
PA_U67-11734-2_Pool_1_2_3_S21_L001.478_1_2_2	0.999916	1.99994	0	0	0.999811	0	0	2.99968	4.99979	0.999916	1.99994	3.64357
PA_U67-11734-2_Pool_1_2_3_S21_L001.479_1_2_2	0	0	0.999143	0	2.9996	0	0	4.99962	0	0	0	0.4859
PA_U67-11734-2_Pool_1_2_3_S21_L001.480_1_2_2	1.99939	0	0	0	0.999311	0	0	0	3.9994	1.99939	0	3.64357
PA_U67-11734-2_Pool_1_2_3_S21_L001.481_1_2_2	0	0	0	0	3.99721	0	0	2.99882	0.999848	0	0	3.64358
PA_U67-11734-2_Pool_1_2_3_S21_L001.482_1_2_2	0	2.99989	0	0	5.99868	0	0	0.999876	2.99986	0	2.99989	9.51794
PA_U67-11734-2_Pool_1_2_3_S21_L001.483_1_2_2	0	0.999505	0	0	13.9569	0	0	2.9948	2.99798	0	0.999505	3.64358
PA_U67-11734-2_Pool_1_2_3_S21_L001.484_1_2_2	0	0	1.78782	0	3.92679	0.913351	0	13.8547	0	0	0	3.64358
PA_U67-11734-2_Pool_1_2_3_S21_L001.485_1_2_2	0	0	0.998674	0	0.999792	0.99894	0	2.99965	0	0	0	1.37391
PA_U67-11734-2_Pool_1_2_3_S21_L001.486_1_2_2	0	0	0	0	1.99652	0.991204	0	1.99804	0	0	0	2.16828
PA_U67-11734-2_Pool_1_2_3_S21_L001.488_1_2_2	0	0	0	0	0	0	0	2.99941	0	0	0	1.45358
PA_U67-11734-2_Pool_1_2_3_S21_L001.490_1_2_2	0	0.999944	0	0	4.99825	6.98757	0	0.999803	1.99985	0	0.999944	3.64359
PA_U67-11734-2_Pool_1_2_3_S21_L001.491_1_2_2	0	0	0	0	2.99961	0	0	13.999	0	0	0	3.64359
PA_U67-11734-2_Pool_1_2_3_S21_L001.492_1_2_2	0.999954	0.999983	0	0	3.99959	0	0	0	2.99993	0.999954	0.999983	2.73066
PA_U67-11734-2_Pool_1_2_3_S21_L001.493_1_2_2	0	0.999973	0	0.998892	1.99966	0	0	3.99962	0	0	0.999973	0.485904
PA_U67-11734-2_Pool_1_2_3_S21_L001.494_1_2_2	0	2.99996	0	0	0.99991	0	0	0	0.99998	0	2.99996	2.54963
PA_U67-11734-2_Pool_1_2_3_S21_L001.495_1_2_2	0.998207	0	0	0	2.98788	0	0	1.99544	0	0.998207	0	1.37391
PA_U67-11734-2_Pool_1_2_3_S21_L001.496_1_2_2	0	0	0	0	3.98371	1.95922	0	0	0.999107	0	0	3.64359
PA_U67-11734-2_Pool_1_2_3_S21_L001.497_1_2_2	0	0.999972	0	0	3.9993	0	0	2.99971	0	0	0.999972	3.6436
PA_U67-11734-2_Pool_1_2_3_S21_L001.498_1_2_2	0	0	0	0.998993	0.999846	0	0	0	0.999966	0	0	3.28286
PA_U67-11734-2_Pool_1_2_3_S21_L001.501_1_2_2	0	0	0	0	4.99946	0	0	4.9997	0	0	0	1.22135
PA_U67-11734-2_Pool_1_2_3_S21_L001.502_1_2_2	0	0.999866	0	0	1.99833	2.98726	0	0	0	0	0.999866	2.24214
PA_U67-11734-2_Pool_1_2_3_S21_L001.503_1_2_2	1.99941	0.999893	0	0	0	0	0	0	0	1.99941	0.999893	2.89887
PA_U67-11734-2_Pool_1_2_3_S21_L001.504_1_2_2	0	0.999968	0	0	1.9996	0	0	0.999888	0	0	0.999968	1.42419
PA_U67-11734-2_Pool_1_2_3_S21_L001.505_1_2_2	0	0	0	0	0	0	0	2.99883	1.9997	0	0	3.78268
PA_U67-11734-2_Pool_1_2_3_S21_L001.506_1_2_2	0	0.999661	0	0	2.99366	0	0	0	0	0	0.999661	3.6436
PA_U67-11734-2_Pool_1_2_3_S21_L001.509_1_2_2	0	1.99996	0	0	4.9993	0	0.988313	3.99968	0	0	1.99996	1.39922
PA_U67-11734-2_Pool_1_2_3_S21_L001.510_1_2_2	0.999184	0.999704	0	2.96432	1.99632	0	0	0	4.99798	0.999184	0.999704	2.89675
PA_U67-11734-2_Pool_1_2_3_S21_L001.511_1_2_2	0	0.999947	0	0	0	0	0	2.99944	0	0	0.999947	3.6436
PA_U67-11734-2_Pool_1_2_3_S21_L001.512_1_2_2	0	0.999981	0	0	1.99976	0	0	2.9998	0.999974	0	0.999981	3.26064
PA_U67-11734-2_Pool_1_2_3_S21_L001.513_1_2_2	0	0.999952	0	0	0	0	0	2.9995	0	0	0.999952	3.64361
PA_U67-11734-2_Pool_1_2_3_S21_L001.514_1_2_2	0	2.99983	0	0	0.999652	0	0	0	2.99977	0	2.99983	2.98451
PA_U67-11734-2_Pool_1_2_3_S21_L001.515_1_2_2	1.9999	0	0	0	0.999887	0	0	3.99975	0.999975	1.9999	0	3.64361
PA_U67-11734-2_Pool_1_2_3_S21_L001.516_1_2_2	0	0	0	0.994764	0.999194	0	0	3.99819	0.999824	0	0	3.64361
PA_U67-11734-2_Pool_1_2_3_S21_L001.517_1_2_2	0	0.999983	0	0	4.99947	0.999461	0	3.99976	0	0	0.999983	0.0825537
PA_U67-11734-2_Pool_1_2_3_S21_L001.518_1_2_2	0	0	0	0	1.9855	0	0	5.97545	0.998406	0	0	1.37392
PA_U67-11734-2_Pool_1_2_3_S21_L001.521_1_2_2	0	0	0	0	5.99691	0	0	6.99797	0	0	0	3.64362
PA_U67-11734-2_Pool_1_2_3_S21_L001.523_1_2_2	0	0	0	0	1.99964	0	0	8.9991	0	0	0	3.64362
PA_U67-11734-2_Pool_1_2_3_S21_L001.524_1_2_2	0	0	0	0	0.989886	0	0	0	0	0	0	2.10275
PA_U67-11734-2_Pool_1_2_3_S21_L001.525_1_2_2	0	0	0.99807	0	1.99939	0	0	1.99966	0.999934	0	0	1.37392
PA_U67-11734-2_Pool_1_2_3_S21_L001.526_1_2_2	0	0	0	0	3.99895	0	0	0	1.99989	0	0	3.64363
PA_U67-11734-2_Pool_1_2_3_S21_L001.527_1_2_2	0	0	0	0	0	0	0	1.99967	0	0	0	3.64363
PA_U67-11734-2_Pool_1_2_3_S21_L001.528_1_2_2	0	0.999704	0	0.988086	6.98709	0	4.32559	0	0	0	0.999704	0.485907
PA_U67-11734-2_Pool_1_2_3_S21_L001.529_1_2_2	0.999673	0.999882	0	0	0	0	0	0	0	0.999673	0.999882	1.35742
PA_U67-11734-2_Pool_1_2_3_S21_L001.530_1_2_2	0	4.99958	0	0	0.999473	0	0	0	0.999885	0	4.99958	1.35239
PA_U67-11734-2_Pool_1_2_3_S21_L001.531_1_2_2	0.999955	0	0	0	5.99939	0	0	0	0	0.999955	0	3.64363
PA_U67-11734-2_Pool_1_2_3_S21_L001.534_1_2_2	0	0	0.999135	0	1.99973	0	0	4.99962	0	0	0	3.64364
PA_U67-11734-2_Pool_1_2_3_S21_L001.536_1_2_2	0	0	0	0	1.99931	0	0	1.99961	0.999925	0	0	2.87777
PA_U67-11734-2_Pool_1_2_3_S21_L001.537_1_2_2	0	0	0.981694	0	0.997079	0	0	0.998354	0.99936	0	0	3.70694
PA_U67-11734-2_Pool_1_2_3_S21_L001.538_1_2_2	0	0	0	0	0.999468	0	0	4.9985	0	0	0	3.64364
PA_U67-11734-2_Pool_1_2_3_S21_L001.539_1_2_2	0	0.999981	0	0	0.999879	0	0	6.99952	0	0	0.999981	1.73457
PA_U67-11734-2_Pool_1_2_3_S21_L001.540_1_2_2	0	0	0	0	1.99893	0	0	0.9997	0.999883	0	0	3.64364
PA_U67-11734-2_Pool_1_2_3_S21_L001.541_1_2_2	0	0	0	0	3.99528	0.99403	0.909397	0.999336	0	0	0	3.64365
PA_U67-11734-2_Pool_1_2_3_S21_L001.543_1_2_2	0	1.99952	0	0	1.99699	0	0	3.99661	0.99967	0	1.99952	3.64365
PA_U67-11734-2_Pool_1_2_3_S21_L001.544_1_2_2	0.999949	1.99996	0	0	0	0	0	1.99987	0.999975	0.999949	1.99996	2.72974
PA_U67-11734-2_Pool_1_2_3_S21_L001.545_1_2_2	0	0	0	0	1.97942	0	0	0.994184	1.99546	0	0	3.64365
PA_U67-11734-2_Pool_1_2_3_S21_L001.546_1_2_2	0	0	0	0	5.99734	1.99549	0	14.9963	0	0	0	1.32774
PA_U67-11734-2_Pool_1_2_3_S21_L001.547_1_2_2	0	0	0.99885	0	4.9991	0	0	2.99969	0	0	0	1.37392
PA_U67-11734-2_Pool_1_2_3_S21_L001.548_1_2_2	0	0.99995	0	1.99595	0	0	0	1.99965	1.99986	0	0.99995	3.64366
PA_U67-11734-2_Pool_1_2_3_S21_L001.549_1_2_2	1.99975	4.99977	0	0	0.999718	0	0	1.99968	3.99975	1.99975	4.99977	2.94136
PA_U67-11734-2_Pool_1_2_3_S21_L001.551_1_2_2	0	1.99959	0	0	0.998727	0	0.902827	0	1.99944	0	1.99959	3.34321
PA_U67-11734-2_Pool_1_2_3_S21_L001.552_1_2_2	0	0	0	0	0	0	0	0	0	0	0	3.64366
PA_U67-11734-2_Pool_1_2_3_S21_L001.553_1_2_2	0	0	0	0	0.995964	0	0.745133	0	1.99823	0	0	3.77195
PA_U67-11734-2_Pool_1_2_3_S21_L001.555_1_2_2	0	0	2.95077	0	1.99477	0	0	3.99411	0	0	0	1.23867
PA_U67-11734-2_Pool_1_2_3_S21_L001.558_1_2_2	0	1.99953	1.98167	0	2.99565	0	0	2.99755	1.99936	0	1.99953	0.485911
PA_U67-11734-2_Pool_1_2_3_S21_L001.560_1_2_2	0	1.99997	0	0.999348	1.9998	0	0	1.99989	0.999978	0	1.99997	3.64367
PA_U67-11734-2_Pool_1_2_3_S21_L001.561_1_2_2	0.998581	0	0	0	1.9936	0	0.78677	5.98918	0	0.998581	0	2.88723
PA_U67-11734-2_Pool_1_2_3_S21_L001.562_1_2_2	0	0	0	0	1.99961	0	0	0	0	0	0	3.70098
PA_U67-11734-2_Pool_1_2_3_S21_L001.564_1_2_2	0	0.999965	0	0	2.99935	0	0	1.99976	0.999953	0	0.999965	3.64367
PA_U67-11734-2_Pool_1_2_3_S21_L001.565_1_2_2	0	0.999828	0	0	8.99038	0.994584	0	14.991	0	0	0.999828	1.33982
PA_U67-11734-2_Pool_1_2_3_S21_L001.566_1_2_2	0	0	0	0	0.999018	0	0	1.99889	0.999785	0	0	3.64367
PA_U67-11734-2_Pool_1_2_3_S21_L001.567_1_2_2	0	0	0	0	0.998522	0	0	1.99834	0.999676	0	0	3.64368
PA_U67-11734-2_Pool_1_2_3_S21_L001.568_1_2_2	0	0	0.929201	0	1.97634	0	0	0	2.99217	0	0	3.64368
PA_U67-11734-2_Pool_1_2_3_S21_L001.569_1_2_2	0	0.999935	0	0.997346	0.999593	0	0.966737	5.99862	0	0	0.999935	0.485915
PA_U67-11734-2_Pool_1_2_3_S21_L001.570_1_2_2	0	0	0	0	0	0	0	0.999256	0.999711	0	0	3.64368
PA_U67-11734-2_Pool_1_2_3_S21_L001.571_1_2_2	0	0	1.98626	0	3.99566	0	0	0.999389	0	0	0	3.6699
PA_U67-11734-2_Pool_1_2_3_S21_L001.572_1_2_2	0	0	0	0	0	0.99899	0	4.99944	0	0	0	1.37393
PA_U67-11734-2_Pool_1_2_3_S21_L001.574_1_2_2	0	0	0	0	3.99465	0	0	4.99624	0	0	0	1.37393
PA_U67-11734-2_Pool_1_2_3_S21_L001.575_1_2_2	0	0	0	0	0.998675	0	0.899293	0.999254	0	0	0	3.64369
PA_U67-11734-2_Pool_1_2_3_S21_L001.577_1_2_2	0	0.999873	0	2.98458	0.999209	0	0	0.999555	0	0	0.999873	3.64369
PA_U67-11734-2_Pool_1_2_3_S21_L001.578_1_2_2	0	0	0	0	0.999374	0	0	9.99648	0.999863	0	0	1.37394
PA_U67-11734-2_Pool_1_2_3_S21_L001.579_1_2_2	0.998619	1.999	0	0	0.996886	0	0	0	0	0.998619	1.999	3.68007
PA_U67-11734-2_Pool_1_2_3_S21_L001.580_1_2_2	0	0	0	0.993946	3.99627	0	0	6.99633	0	0	0	1.09267
PA_U67-11734-2_Pool_1_2_3_S21_L001.581_1_2_2	0	0	0	0	0	0	0	1.9998	0	0	0	3.64369
PA_U67-11734-2_Pool_1_2_3_S21_L001.582_1_2_2	0	0	0	0	3.99935	0	0	1.99982	0	0	0	3.6437
PA_U67-11734-2_Pool_1_2_3_S21_L001.584_1_2_2	0.999955	0.999984	0	0	0	0	0.99144	0	0.999978	0.999955	0.999984	2.72994
PA_U67-11734-2_Pool_1_2_3_S21_L001.586_1_2_2	1.99351	0	0	0	0	0	0	1.99175	0	1.99351	0	3.69583
PA_U67-11734-2_Pool_1_2_3_S21_L001.587_1_2_2	0	0	0	0	0.999381	0	0	1.9993	0	0	0	1.99829
PA_U67-11734-2_Pool_1_2_3_S21_L001.588_1_2_2	0	1.99979	0	0	1.99868	0	0	0.999629	0.999856	0	1.99979	3.28558
PA_U67-11734-2_Pool_1_2_3_S21_L001.589_1_2_2	0	0	0.942882	0	6.93401	0	1.10909	8.95206	0	0	0	1.3935
PA_U67-11734-2_Pool_1_2_3_S21_L001.590_1_2_2	0	0.99976	0	0	0	0	0	0.999159	1.99935	0	0.99976	1.37394
PA_U67-11734-2_Pool_1_2_3_S21_L001.592_1_2_2	0	0	0	0	0.997119	0.98551	0	3.99351	0.999369	0	0	3.6437
PA_U67-11734-2_Pool_1_2_3_S21_L001.593_1_2_2	0	0	0	0	3.99723	0	0	0	0.999849	0	0	3.6437

## Sheet: Figure5A
p_val	avg_log2FC	pct.1	pct.2	p_val_adj	cluster	gene
2.49124e-108	-2.36734	0.319	0.838	6.61648e-104	Variant	IGFBP3
2.44262e-85	-1.63668	0.333	0.836	6.48736e-81	Variant	DHRS2
9.75258e-78	-3.16993	0.248	0.649	2.59019e-73	Variant	IGF2
2.18325e-66	-1.66403	0.182	0.582	5.79849e-62	Variant	APOL1
5.29425e-64	-2.23117	0.022	0.273	1.4061e-59	Variant	LUM
9.05405e-64	-2.4176	0.174	0.511	2.40466e-59	Variant	GSTM3
8.50855e-61	-1.88761	0	0.191	2.25979e-56	Variant	NNAT
2.25835e-59	-1.35341	0.544	0.813	5.99794e-55	Variant	FXYD3
6.50617e-56	-2.10898	0.131	0.447	1.72797e-51	Variant	SLITRK6
7.76776e-55	-1.96034	0.02	0.24	2.06304e-50	Variant	PM20D1
2.48995e-53	-1.07812	0.898	0.949	6.61306e-49	Variant	TPT1
5.11091e-51	-1.91051	0.009	0.196	1.35741e-46	Variant	CRH
7.71285e-51	-2.47787	0.02	0.227	2.04845e-46	Variant	XIST
7.347e-49	-1.21621	0.548	0.86	1.95129e-44	Variant	KRT7
1.67526e-44	2.36002	0.376	0.029	4.44932e-40	Variant	TM4SF1
1.11958e-43	-0.946426	0.009	0.173	2.9735e-39	Variant	SLC1A6
1.5634e-43	-1.47542	0.251	0.567	4.15223e-39	Variant	HPGD
1.76082e-40	-1.82231	0.204	0.487	4.67656e-36	Variant	HMGCS2
2.07083e-39	-1.37042	0.212	0.502	5.49991e-35	Variant	MAOA
1.07609e-38	-1.17974	0.067	0.298	2.858e-34	Variant	MAN1C1
4.30796e-38	1.288	0.439	0.098	1.14415e-33	Variant	WHSC1
7.28731e-37	1.39968	0.635	0.293	1.93544e-32	Variant	ANXA1
1.16169e-36	-0.802739	0.787	0.956	3.08534e-32	Variant	KRT19
3.20946e-36	-1.29964	0.065	0.276	8.52401e-32	Variant	APOL4
3.37891e-34	-1.82202	0.027	0.191	8.97403e-30	Variant	PLA2G2A
2.51059e-33	-1.20739	0.129	0.371	6.66786e-29	Variant	RP11-363E7.4
3.79448e-33	1.09811	0.77	0.509	1.00778e-28	Variant	SPTBN1
1.24815e-32	-3.06338	0	0.102	3.31495e-28	Variant	SST
1.36326e-32	-1.37244	0.656	0.8	3.62068e-28	Variant	UBB
3.1791e-32	0.958522	0.599	0.256	8.44338e-28	Variant	SYNE2
5.65006e-32	1.11727	0.343	0.051	1.5006e-27	Variant	ANXA5
9.77413e-32	-1.02514	0.549	0.716	2.59591e-27	Variant	GNL3
9.16111e-31	-0.829918	0.023	0.169	2.4331e-26	Variant	SDC2
2.49294e-30	1.28802	0.406	0.118	6.62101e-26	Variant	CTBP1
5.29439e-30	-1.91366	0.257	0.496	1.40614e-25	Variant	OAS1
1.40137e-29	-1.17698	0.025	0.169	3.72189e-25	Variant	GSTM2
1.44569e-29	1.39332	0.352	0.08	3.8396e-25	Variant	IL13RA1
6.15615e-29	-0.761853	0.004	0.109	1.63501e-24	Variant	MAGEA4
7.98824e-29	1.69896	0.27	0.024	2.1216e-24	Variant	MTRNR2L1
1.49649e-28	1.06922	0.341	0.073	3.97454e-24	Variant	SLBP
4.35374e-28	-0.789611	0.012	0.131	1.15631e-23	Variant	PTPRR
5.81587e-28	1.55854	0.498	0.213	1.54464e-23	Variant	GPRC5A
6.98883e-28	-0.649547	0.01	0.122	1.85616e-23	Variant	GSTM1
2.8604e-27	-1.21266	0.173	0.404	7.59694e-23	Variant	UPK2
4.42836e-27	-1.13438	0.102	0.3	1.17613e-22	Variant	BTBD16
7.18893e-27	-0.956008	0.399	0.62	1.90931e-22	Variant	TBX3
1.82572e-26	0.933945	0.624	0.327	4.84892e-22	Variant	APP
2.92724e-26	1.11007	0.613	0.331	7.77445e-22	Variant	ITGB1
3.87631e-26	1.15133	0.779	0.576	1.02951e-21	Variant	TMSB10
8.63247e-26	-0.795146	0.04	0.189	2.2927e-21	Variant	GJB6
9.59824e-26	-3.31776	0.064	0.227	2.5492e-21	Variant	H19
1.01035e-25	-1.15671	0.151	0.362	2.68338e-21	Variant	S100A4
1.44402e-25	1.34608	0.278	0.042	3.83516e-21	Variant	HLA-DPA1
3.74545e-25	-1.04445	0.077	0.253	9.94755e-21	Variant	SNX31
3.93831e-25	-1.03955	0.008	0.109	1.04598e-20	Variant	PNCK
5.02244e-25	0.813675	0.32	0.071	1.33391e-20	Variant	GOLM1
6.02407e-25	-1.0669	0.043	0.191	1.59993e-20	Variant	IFITM10
1.02636e-24	-1.22393	0.144	0.358	2.72591e-20	Variant	SERPINE1
1.2251e-24	-0.924116	0.53	0.727	3.25373e-20	Variant	ADIRF
1.74743e-24	-1.181	0.024	0.147	4.64099e-20	Variant	APBB1IP
1.75073e-24	0.904094	0.292	0.053	4.64977e-20	Variant	UTRN
2.24748e-24	-0.678813	0.004	0.091	5.96909e-20	Variant	EPS8L3
8.5732e-24	0.901992	0.322	0.076	2.27696e-19	Variant	FLNA
1.12542e-23	-0.777712	0.267	0.547	2.98901e-19	Variant	KRT20
1.26652e-23	-1.2291	0.118	0.302	3.36374e-19	Variant	SLC6A8
1.90359e-23	0.83828	0.455	0.18	5.05574e-19	Variant	MARCKSL1
4.34617e-23	-0.627034	0.02	0.136	1.1543e-18	Variant	FCRLB
4.42938e-23	0.98146	0.277	0.051	1.1764e-18	Variant	SOX9
4.96859e-23	0.958048	0.498	0.247	1.31961e-18	Variant	NET1
1.31104e-22	0.750874	0.19	0.002	3.48199e-18	Variant	OXCT1
1.45788e-22	0.669929	0.453	0.182	3.87197e-18	Variant	ZFR
1.47039e-22	1.18438	0.306	0.073	3.90521e-18	Variant	HLA-DRB1
2.95056e-22	-1.05394	0.322	0.516	7.8364e-18	Variant	MGAT1
3.0275e-22	0.813441	0.428	0.164	8.04073e-18	Variant	NASP
3.06263e-22	0.847591	0.305	0.073	8.13405e-18	Variant	PRSS23
3.48637e-22	1.1088	0.284	0.064	9.25944e-18	Variant	RGS2
3.5106e-22	0.834793	0.421	0.162	9.3238e-18	Variant	LITAF
4.03959e-22	0.728434	0.359	0.111	1.07288e-17	Variant	ARHGAP12
4.62503e-22	-0.781881	0.835	0.858	1.22836e-17	Variant	GNB2L1
4.66489e-22	0.766148	0.374	0.122	1.23895e-17	Variant	RTN3
6.09431e-22	0.800606	0.347	0.102	1.61859e-17	Variant	GSN
6.68778e-22	-0.475612	0.768	0.847	1.77621e-17	Variant	FTL
7.78604e-22	1.08688	0.203	0.013	2.06789e-17	Variant	CD109
1.03648e-21	0.834688	0.247	0.038	2.75278e-17	Variant	ECE1
1.86112e-21	-1.11233	0.342	0.507	4.94294e-17	Variant	RPL6
3.82584e-21	0.924475	0.38	0.138	1.0161e-16	Variant	TPM1
5.62787e-21	-0.93907	0.215	0.422	1.49471e-16	Variant	GPNMB
6.09585e-21	1.42397	0.223	0.031	1.619e-16	Variant	TUBA1A
6.43582e-21	-0.845332	0.087	0.249	1.70929e-16	Variant	TOX3
1.35011e-20	-1.50437	0.534	0.651	3.58574e-16	Variant	BTG2
1.51641e-20	-1.03049	0.304	0.518	4.02742e-16	Variant	KRT13
3.96854e-20	0.712161	0.307	0.084	1.054e-15	Variant	RBBP8
4.01515e-20	-0.98081	0.338	0.531	1.06638e-15	Variant	FBLN1
7.36358e-20	0.801469	0.232	0.038	1.95569e-15	Variant	FAM129A
7.39033e-20	0.810174	0.343	0.109	1.9628e-15	Variant	SEPP1
8.58489e-20	0.824326	0.321	0.102	2.28006e-15	Variant	SLC12A2
8.63288e-20	0.601788	0.303	0.078	2.29281e-15	Variant	CLMN
1.63521e-19	0.667381	0.35	0.116	4.34295e-15	Variant	TMEM14C
1.84178e-19	0.74708	0.638	0.391	4.89157e-15	Variant	ATP1A1
2.21562e-19	0.92803	0.198	0.02	5.88446e-15	Variant	CLDN3
2.42134e-19	0.80669	0.29	0.08	6.43084e-15	Variant	MYO1B
2.51369e-19	0.674768	0.267	0.062	6.6761e-15	Variant	HIPK2
3.187e-19	1.75071	0.339	0.124	8.46437e-15	Variant	RARRES1
3.37197e-19	-0.727625	0.008	0.089	8.95562e-15	Variant	AC079466.1
3.64779e-19	0.721792	0.486	0.236	9.68817e-15	Variant	MLEC
3.68053e-19	1.48944	0.256	0.06	9.77513e-15	Variant	FBXO32
4.71044e-19	1.59286	0.286	0.08	1.25105e-14	Variant	HLA-DRA
4.98831e-19	-1.25696	0.2	0.376	1.32485e-14	Variant	OAS3
5.50913e-19	-1.25327	0.43	0.596	1.46317e-14	Variant	NDRG1
5.98877e-19	0.749599	0.38	0.147	1.59056e-14	Variant	PDXDC1
6.28061e-19	0.647197	0.624	0.387	1.66807e-14	Variant	DYNC1H1
7.03126e-19	0.713586	0.356	0.133	1.86743e-14	Variant	GUSB
7.26313e-19	0.678421	0.164	0.004	1.92901e-14	Variant	CTBP1-AS2
8.21529e-19	0.856598	0.563	0.329	2.1819e-14	Variant	DEK
8.45219e-19	0.665737	0.327	0.109	2.24482e-14	Variant	ESYT2
8.72278e-19	0.691539	0.202	0.024	2.31668e-14	Variant	DSC2
8.75854e-19	-1.15289	0.401	0.54	2.32618e-14	Variant	SPCS1
1.07779e-18	0.562808	0.375	0.142	2.86251e-14	Variant	GOLPH3
1.0977e-18	0.740706	0.251	0.058	2.91537e-14	Variant	PTPN18
1.1934e-18	0.998541	0.618	0.362	3.16956e-14	Variant	EMP2
1.23765e-18	0.710374	0.385	0.149	3.28708e-14	Variant	MCM4
1.48637e-18	0.803383	0.339	0.124	3.94764e-14	Variant	SCRN1
1.49859e-18	0.754909	0.341	0.118	3.98011e-14	Variant	DNMT1
1.638e-18	-1.04496	0.432	0.58	4.35037e-14	Variant	ERP29
1.82501e-18	0.665882	0.314	0.1	4.84704e-14	Variant	PCNA
1.82811e-18	0.705873	0.296	0.087	4.85527e-14	Variant	LETM1
2.75754e-18	0.646499	0.195	0.022	7.32376e-14	Variant	AMOT
4.64196e-18	0.695573	0.149	0	1.23286e-13	Variant	CAPN8
4.88887e-18	-0.656394	0.013	0.098	1.29843e-13	Variant	CTD-2319I12.1
5.24368e-18	0.683639	0.719	0.482	1.39267e-13	Variant	HDGF
5.56866e-18	0.773875	0.271	0.076	1.47898e-13	Variant	MAEA
5.69305e-18	-0.712088	0.863	0.887	1.51202e-13	Variant	RPLP0
6.01886e-18	-1.25944	0.099	0.249	1.59855e-13	Variant	OAS2
7.90535e-18	0.678567	0.381	0.156	2.09958e-13	Variant	TARS
7.95977e-18	0.796493	0.161	0.007	2.11403e-13	Variant	FKBP5
8.188e-18	0.946848	0.559	0.322	2.17465e-13	Variant	STMN1
8.88747e-18	-1.15846	0.088	0.231	2.36042e-13	Variant	ZNF432
1.00994e-17	-1.22089	0.5	0.6	2.68231e-13	Variant	CSTB
1.29154e-17	-1.16729	0.541	0.638	3.43019e-13	Variant	FOSB
1.33679e-17	-0.666345	0.046	0.169	3.55038e-13	Variant	CLIC6
1.4952e-17	0.666089	0.439	0.202	3.97109e-13	Variant	B4GALT1
1.52855e-17	0.701332	0.159	0.007	4.05966e-13	Variant	TMC5
1.69769e-17	0.717957	0.353	0.144	4.5089e-13	Variant	WBP5
1.9506e-17	0.907179	0.576	0.34	5.18059e-13	Variant	MACF1
2.04011e-17	0.693662	0.792	0.638	5.41832e-13	Variant	ACTB
2.15677e-17	0.600026	0.36	0.133	5.72816e-13	Variant	IDH2
2.18498e-17	0.537084	0.229	0.047	5.80309e-13	Variant	WDR34
2.30218e-17	0.562507	0.505	0.262	6.11435e-13	Variant	PRRC2B
2.70221e-17	0.641645	0.323	0.113	7.17681e-13	Variant	CCDC14
3.85385e-17	0.7895	0.322	0.116	1.02355e-12	Variant	MAP4K4
3.95192e-17	-0.591269	0.039	0.151	1.04959e-12	Variant	PDE10A
4.26968e-17	0.724346	0.334	0.122	1.13398e-12	Variant	ODC1
4.43349e-17	0.698517	0.31	0.107	1.17749e-12	Variant	MSH6
4.79309e-17	-0.71777	0.056	0.18	1.273e-12	Variant	TMEM47
5.38065e-17	-0.853068	0.49	0.593	1.42905e-12	Variant	CD46
5.58557e-17	1.18346	0.217	0.044	1.48347e-12	Variant	LAMA3
6.3467e-17	0.543799	0.197	0.031	1.68562e-12	Variant	USP12
6.55709e-17	-0.919726	0.112	0.264	1.7415e-12	Variant	HSD17B2
6.77901e-17	-0.759816	0.644	0.718	1.80044e-12	Variant	PEBP1
7.28741e-17	0.650284	0.491	0.258	1.93546e-12	Variant	SPATS2L
7.4484e-17	0.911924	0.453	0.227	1.97822e-12	Variant	PPFIA1
8.04775e-17	1.60104	0.336	0.138	2.1374e-12	Variant	MUC1
8.17016e-17	-0.988306	0.145	0.302	2.16991e-12	Variant	ST3GAL5
8.55913e-17	0.633723	0.423	0.191	2.27322e-12	Variant	TJP1
1.0316e-16	-0.455029	0.007	0.078	2.73984e-12	Variant	ZNF812
1.14078e-16	0.814264	0.502	0.269	3.02978e-12	Variant	IER3
1.24345e-16	-0.93572	0.55	0.644	3.30247e-12	Variant	VEGFA
1.31976e-16	3.40564	0.137	0	3.50516e-12	Variant	KRT6A
1.44728e-16	0.779606	0.267	0.08	3.84382e-12	Variant	SGK1
1.51727e-16	-0.895442	0.71	0.758	4.02971e-12	Variant	RPL13A
1.64085e-16	0.675279	0.35	0.136	4.35793e-12	Variant	B3GNT5
1.65972e-16	0.670009	0.423	0.198	4.40805e-12	Variant	AKAP13
1.66809e-16	0.699074	0.584	0.353	4.43027e-12	Variant	PDIA4
1.71826e-16	0.692414	0.176	0.02	4.56352e-12	Variant	SGMS2
1.72983e-16	0.666571	0.558	0.327	4.59426e-12	Variant	PRKDC
1.93035e-16	0.780014	0.402	0.18	5.1268e-12	Variant	PLEC
2.68609e-16	1.21886	0.139	0.002	7.13399e-12	Variant	MT2A
2.84639e-16	0.426058	0.227	0.047	7.55972e-12	Variant	AMOTL1
2.91965e-16	0.752454	0.471	0.249	7.75429e-12	Variant	EFHD2
3.01427e-16	0.694752	0.319	0.118	8.00561e-12	Variant	MLPH
3.07734e-16	0.507688	0.555	0.327	8.17312e-12	Variant	SET
3.1778e-16	0.663466	0.577	0.342	8.43991e-12	Variant	KRT8
3.28427e-16	-0.515465	0.016	0.1	8.7227e-12	Variant	THBS2
3.49937e-16	-0.472038	0.016	0.1	9.29398e-12	Variant	PIFO
4.00029e-16	0.685037	0.273	0.082	1.06244e-11	Variant	BTG3
4.01567e-16	0.532221	0.604	0.36	1.06652e-11	Variant	BAZ1B
4.26361e-16	-0.449239	0.963	0.951	1.13237e-11	Variant	PABPC1
4.43885e-16	0.707059	0.236	0.06	1.17891e-11	Variant	MYO1E
5.26218e-16	-0.576223	0.036	0.14	1.39758e-11	Variant	EPHX3
5.39045e-16	0.536497	0.156	0.011	1.43165e-11	Variant	SHROOM3
5.52356e-16	1.1455	0.739	0.527	1.467e-11	Variant	HSPA1B
5.67379e-16	0.651077	0.259	0.073	1.5069e-11	Variant	ASAP2
5.71298e-16	0.523484	0.333	0.12	1.51731e-11	Variant	HMGN2
6.19024e-16	0.543081	0.14	0.004	1.64407e-11	Variant	KLF9
6.30274e-16	0.857457	0.296	0.104	1.67394e-11	Variant	HMGB2
7.36538e-16	-0.638401	0.068	0.198	1.95617e-11	Variant	AC016683.6
8.50255e-16	0.673194	0.322	0.124	2.25819e-11	Variant	IL6ST
9.91847e-16	0.563063	0.213	0.044	2.63425e-11	Variant	PTMS
1.00533e-15	-1.91774	0.293	0.44	2.67004e-11	Variant	SCD
1.03389e-15	0.68122	0.424	0.207	2.74591e-11	Variant	RCC2
1.0449e-15	1.33369	0.205	0.047	2.77515e-11	Variant	IL8
1.07241e-15	0.609251	0.802	0.576	2.84821e-11	Variant	BRD2
1.08029e-15	0.562842	0.278	0.089	2.86915e-11	Variant	MYO10
1.13828e-15	-0.818212	0.073	0.2	3.02315e-11	Variant	SEMA6A
1.24573e-15	0.522606	0.236	0.06	3.30853e-11	Variant	C7orf50
1.26618e-15	0.496316	0.2	0.038	3.36285e-11	Variant	CLIC4
1.30643e-15	0.642043	0.179	0.027	3.46974e-11	Variant	ARHGAP29
1.39567e-15	0.547113	0.576	0.356	3.70676e-11	Variant	HNRNPK
1.49736e-15	0.613763	0.3	0.109	3.97683e-11	Variant	TM7SF3
1.77942e-15	0.549915	0.37	0.156	4.72597e-11	Variant	MCM3
1.78814e-15	0.484677	0.177	0.024	4.74912e-11	Variant	CADPS2
1.89833e-15	0.848213	0.14	0.007	5.04178e-11	Variant	MAP1B
2.04265e-15	0.737322	0.303	0.113	5.42508e-11	Variant	TSC22D3
2.1164e-15	1.56523	0.345	0.151	5.62094e-11	Variant	CD74
2.1642e-15	-0.837851	0.213	0.382	5.7479e-11	Variant	FAM3B
2.18543e-15	0.499053	0.23	0.058	5.80429e-11	Variant	C5orf42
2.20149e-15	0.507565	0.426	0.202	5.84693e-11	Variant	DDX46
2.24248e-15	0.538478	0.345	0.136	5.95581e-11	Variant	USP1
2.72543e-15	0.517009	0.597	0.344	7.23847e-11	Variant	ACTN4
2.9731e-15	0.538971	0.454	0.222	7.89625e-11	Variant	TLN1
3.23022e-15	0.708003	0.611	0.387	8.57913e-11	Variant	RHOB
3.49131e-15	-1.18054	0.247	0.396	9.27257e-11	Variant	FAM84A
3.55265e-15	0.755228	0.125	0	9.43548e-11	Variant	PCSK5
3.64661e-15	0.602304	0.224	0.058	9.68504e-11	Variant	C6orf132
3.94702e-15	-1.13231	0.083	0.209	1.04829e-10	Variant	AKR1C1
4.85987e-15	0.768748	0.27	0.091	1.29073e-10	Variant	CBX5
5.11771e-15	0.469236	0.27	0.084	1.35921e-10	Variant	AKT1
5.28737e-15	0.573841	0.601	0.393	1.40427e-10	Variant	TUBA1B
5.63532e-15	0.590764	0.133	0.004	1.49668e-10	Variant	GCNT2
5.82706e-15	0.653705	0.23	0.062	1.54761e-10	Variant	GPCPD1
6.0572e-15	0.561181	0.282	0.096	1.60873e-10	Variant	LRRC8A
6.64593e-15	0.531695	0.385	0.178	1.76509e-10	Variant	MCM7
7.20088e-15	0.723365	0.561	0.356	1.91248e-10	Variant	LIMA1
7.609e-15	0.735889	0.201	0.044	2.02087e-10	Variant	NUP210
7.79614e-15	0.744786	0.507	0.28	2.07058e-10	Variant	CTTN
8.64244e-15	0.481698	0.193	0.038	2.29535e-10	Variant	MTMR12
8.81473e-15	0.718135	0.144	0.011	2.3411e-10	Variant	MYADM
9.01456e-15	-0.631619	0.03	0.124	2.39418e-10	Variant	NEB
9.24845e-15	0.469073	0.156	0.018	2.4563e-10	Variant	CTNNAL1
9.48412e-15	1.19562	0.216	0.056	2.51889e-10	Variant	HLA-DPB1
1.2009e-14	0.680461	0.177	0.031	3.18946e-10	Variant	TMEM129
1.24192e-14	0.41799	0.148	0.013	3.29841e-10	Variant	CDKN2C
1.26357e-14	0.898908	0.676	0.531	3.35591e-10	Variant	DSP
1.28703e-14	0.56749	0.207	0.049	3.41822e-10	Variant	NELFA
1.55261e-14	0.568525	0.245	0.076	4.12358e-10	Variant	NFIA
1.63577e-14	0.522123	0.236	0.067	4.34444e-10	Variant	SPATS2
1.64323e-14	0.750204	0.344	0.151	4.36426e-10	Variant	TNFAIP3
1.81132e-14	0.57959	0.18	0.033	4.81067e-10	Variant	SCNN1A
1.82143e-14	0.63299	0.253	0.082	4.83753e-10	Variant	ETS1
1.85272e-14	0.524725	0.355	0.149	4.92065e-10	Variant	RAD23A
1.85407e-14	0.603082	0.373	0.169	4.92423e-10	Variant	RAF1
1.86011e-14	0.610871	0.183	0.036	4.94025e-10	Variant	ID4
1.92752e-14	0.417971	0.142	0.011	5.1193e-10	Variant	MRPL23
2.13203e-14	0.530744	0.273	0.096	5.66246e-10	Variant	RCOR1
2.18886e-14	0.452591	0.407	0.184	5.8134e-10	Variant	FAM129B
2.30504e-14	0.50465	0.268	0.089	6.12195e-10	Variant	CDK5RAP2
2.48139e-14	0.430412	0.167	0.024	6.59031e-10	Variant	CADM1
2.49292e-14	0.562438	0.291	0.109	6.62095e-10	Variant	PLBD1
2.56676e-14	0.661885	0.225	0.064	6.81705e-10	Variant	NFIB
2.80311e-14	-1.08335	0.219	0.384	7.44477e-10	Variant	KRT17
2.80528e-14	1.45936	0.172	0.031	7.45055e-10	Variant	HLA-DRB5
2.85842e-14	0.557098	0.25	0.078	7.59167e-10	Variant	CYR61
2.99834e-14	0.801885	0.274	0.1	7.96329e-10	Variant	LTBP1
2.99995e-14	0.504859	0.525	0.304	7.96756e-10	Variant	CHMP4B
3.09401e-14	0.703838	0.144	0.013	8.21737e-10	Variant	GATM
3.2261e-14	0.582989	0.37	0.164	8.56819e-10	Variant	IRAK1
3.25521e-14	0.502748	0.218	0.056	8.64552e-10	Variant	IFITM3
3.29503e-14	0.850597	0.576	0.358	8.75127e-10	Variant	OS9
3.31357e-14	0.425658	0.149	0.016	8.8005e-10	Variant	AFAP1
3.31381e-14	0.656069	0.117	0	8.80114e-10	Variant	AVIL
3.93371e-14	0.782747	0.201	0.049	1.04475e-09	Variant	CD83
4.0547e-14	0.356657	0.116	0	1.07689e-09	Variant	LRRN1
4.11081e-14	0.431412	0.155	0.02	1.09179e-09	Variant	CCDC71L
4.17797e-14	0.472182	0.213	0.053	1.10963e-09	Variant	PLEKHG3
4.48624e-14	0.522679	0.256	0.082	1.1915e-09	Variant	INF2
4.83971e-14	0.646025	0.3	0.118	1.28538e-09	Variant	SVIL
4.92527e-14	0.512582	0.252	0.078	1.3081e-09	Variant	WLS
5.23674e-14	0.416821	0.21	0.053	1.39083e-09	Variant	NARG2
5.43062e-14	0.450559	0.269	0.091	1.44232e-09	Variant	STRBP
5.43365e-14	0.356742	0.18	0.033	1.44312e-09	Variant	PACS2
5.45785e-14	-0.797732	0.116	0.253	1.44955e-09	Variant	BMP3
5.85557e-14	0.474595	0.119	0.002	1.55518e-09	Variant	AKT3
6.31399e-14	0.438155	0.43	0.209	1.67693e-09	Variant	SLC39A7
6.65827e-14	0.578534	0.297	0.118	1.76837e-09	Variant	YWHAH
6.78611e-14	-0.761356	0.016	0.089	1.80232e-09	Variant	MSMB
7.02435e-14	0.493261	0.166	0.027	1.8656e-09	Variant	EXPH5
7.26724e-14	0.418356	0.158	0.022	1.93011e-09	Variant	CDS2
7.33588e-14	0.491514	0.191	0.042	1.94834e-09	Variant	BRPF3
8.09823e-14	0.643263	0.254	0.087	2.15081e-09	Variant	SPTSSA
8.17609e-14	-0.665878	0.689	0.733	2.17149e-09	Variant	RPL5
8.29404e-14	0.461201	0.263	0.089	2.20282e-09	Variant	PACSIN2
8.47466e-14	0.740571	0.118	0.002	2.25078e-09	Variant	FAT3
8.93937e-14	0.509145	0.587	0.387	2.37421e-09	Variant	HNRNPD
9.11123e-14	0.576781	0.334	0.151	2.41985e-09	Variant	SUB1
9.25958e-14	0.433986	0.425	0.209	2.45925e-09	Variant	SNRPB
9.62336e-14	0.395667	0.118	0.002	2.55587e-09	Variant	GCNT1
9.75218e-14	0.590258	0.215	0.06	2.59008e-09	Variant	TUBB2A
9.7528e-14	0.528919	0.361	0.164	2.59025e-09	Variant	EIF2S1
1.00985e-13	0.477862	0.736	0.542	2.68205e-09	Variant	KIF5B
1.0099e-13	0.458729	0.31	0.122	2.68219e-09	Variant	BIRC2
1.02525e-13	0.420217	0.563	0.322	2.72297e-09	Variant	THRAP3
1.03023e-13	0.418296	0.183	0.036	2.73618e-09	Variant	KIAA1598
1.07932e-13	0.605893	0.349	0.153	2.86656e-09	Variant	TXNRD1
1.08958e-13	0.459474	0.168	0.029	2.89381e-09	Variant	MCM2
1.11043e-13	0.550597	0.269	0.093	2.94919e-09	Variant	DRAP1
1.12675e-13	0.771745	0.157	0.024	2.99252e-09	Variant	DPYSL3
1.23164e-13	-0.610173	0.079	0.2	3.27112e-09	Variant	MFAP3L
1.27364e-13	0.715245	0.281	0.104	3.38265e-09	Variant	SRD5A3
1.27809e-13	0.484796	0.147	0.018	3.39448e-09	Variant	MGLL
1.27906e-13	0.600487	0.297	0.116	3.39707e-09	Variant	ENC1
1.29654e-13	0.426504	0.399	0.191	3.44349e-09	Variant	OSBPL8
1.35722e-13	-0.863623	0.119	0.251	3.60464e-09	Variant	ZNF750
1.45003e-13	-0.573952	0.05	0.158	3.85114e-09	Variant	C10orf99
1.4753e-13	0.555286	0.355	0.16	3.91825e-09	Variant	BDP1
1.52826e-13	-0.680708	0.442	0.611	4.05889e-09	Variant	GATA3
1.58257e-13	-0.669456	0.057	0.167	4.20315e-09	Variant	C11orf96
1.60942e-13	0.581988	0.283	0.107	4.27446e-09	Variant	DUSP23
1.64107e-13	0.427651	0.202	0.051	4.35851e-09	Variant	C7orf41
1.65553e-13	1.95351	0.111	0	4.39693e-09	Variant	BMX
1.68283e-13	0.714344	0.331	0.142	4.46944e-09	Variant	CDK4
1.69468e-13	0.46205	0.357	0.162	4.5009e-09	Variant	ZNF106
1.78701e-13	0.491372	0.543	0.322	4.74613e-09	Variant	SSRP1
1.78721e-13	0.533753	0.161	0.027	4.74666e-09	Variant	LTBP3
1.85531e-13	0.527519	0.439	0.229	4.92752e-09	Variant	CAPN2
1.93109e-13	0.508181	0.29	0.113	5.12878e-09	Variant	TMEM14B
2.04737e-13	0.42122	0.162	0.027	5.43761e-09	Variant	EPHB4
2.26946e-13	0.379382	0.124	0.007	6.02746e-09	Variant	PER3
2.29705e-13	0.579325	0.206	0.056	6.10072e-09	Variant	PTPRS
2.32199e-13	0.53543	0.486	0.287	6.16696e-09	Variant	ARHGAP5
2.65849e-13	0.57397	0.258	0.091	7.06068e-09	Variant	CEP250
2.78802e-13	0.430413	0.225	0.064	7.4047e-09	Variant	FAM102A
2.85994e-13	0.444833	0.119	0.004	7.59571e-09	Variant	TTLL7
3.17383e-13	0.44759	0.165	0.029	8.42938e-09	Variant	PRKCA
3.22569e-13	1.32583	0.117	0.004	8.56712e-09	Variant	PIGR
3.31402e-13	0.43848	0.375	0.178	8.80171e-09	Variant	CDC42BPB
3.32641e-13	0.488414	0.29	0.113	8.83462e-09	Variant	ZNF704
3.36829e-13	0.570956	0.304	0.122	8.94584e-09	Variant	KIF13B
3.44395e-13	1.058	0.656	0.504	9.14679e-09	Variant	ANXA2
3.45838e-13	0.43908	0.127	0.009	9.18512e-09	Variant	NBEA
3.59796e-13	0.465258	0.156	0.024	9.55583e-09	Variant	MB21D1
3.84636e-13	0.465882	0.51	0.3	1.02155e-08	Variant	PPM1G
3.87304e-13	0.314649	0.263	0.089	1.02864e-08	Variant	RCAN3
3.90392e-13	0.467307	0.664	0.462	1.03684e-08	Variant	TPM3
4.46963e-13	0.632092	0.13	0.011	1.18709e-08	Variant	RMI2
4.61454e-13	-0.480638	0.013	0.08	1.22558e-08	Variant	TBX1
4.99062e-13	0.466905	0.281	0.104	1.32546e-08	Variant	RREB1
5.0099e-13	0.602275	0.147	0.022	1.33058e-08	Variant	GAB2
5.04485e-13	0.704959	0.377	0.196	1.33986e-08	Variant	SUCO
5.06796e-13	0.555515	0.187	0.044	1.346e-08	Variant	STOM
5.24363e-13	2.03573	0.301	0.14	1.39266e-08	Variant	HSPA6
5.24529e-13	0.68542	0.111	0.002	1.3931e-08	Variant	POU2F3
5.39127e-13	0.427588	0.12	0.007	1.43187e-08	Variant	FGFR1
5.48629e-13	0.532595	0.107	0	1.4571e-08	Variant	GAS7
5.48629e-13	0.520887	0.107	0	1.4571e-08	Variant	PLCXD3
5.64194e-13	0.907701	0.451	0.267	1.49844e-08	Variant	LGALS3
6.34673e-13	0.463062	0.481	0.26	1.68563e-08	Variant	RPN1
6.35171e-13	0.460079	0.385	0.193	1.68695e-08	Variant	IPO7
6.46792e-13	0.349157	0.21	0.058	1.71781e-08	Variant	SEC61B
6.95974e-13	0.474528	0.147	0.022	1.84844e-08	Variant	FAM217B
7.25621e-13	-0.628292	0.029	0.113	1.92718e-08	Variant	TESC
7.29491e-13	0.301463	0.119	0.007	1.93746e-08	Variant	EPB41L3
7.33829e-13	-0.338964	0	0.038	1.94898e-08	Variant	RP4-735C1.4
7.54903e-13	0.630699	0.173	0.038	2.00495e-08	Variant	IGFBP5
7.73362e-13	0.510541	0.127	0.011	2.05397e-08	Variant	C1orf115
7.76471e-13	0.585929	0.336	0.156	2.06223e-08	Variant	RANBP9
7.923e-13	0.476703	0.229	0.073	2.10427e-08	Variant	NUP155
7.96101e-13	0.559052	0.532	0.318	2.11436e-08	Variant	AES
8.1667e-13	1.14221	0.105	0	2.16899e-08	Variant	RGS13
8.4929e-13	0.507687	0.151	0.024	2.25563e-08	Variant	SLC7A2
8.85264e-13	-0.633233	0.062	0.171	2.35117e-08	Variant	ACER2
9.04417e-13	0.513612	0.148	0.022	2.40204e-08	Variant	CLEC16A
9.10668e-13	0.462677	0.204	0.056	2.41864e-08	Variant	RAPGEF1
9.12683e-13	0.476946	0.465	0.253	2.42399e-08	Variant	ADD1
9.16121e-13	0.810485	0.141	0.02	2.43312e-08	Variant	NRP1
9.58096e-13	0.57747	0.257	0.096	2.54461e-08	Variant	JARID2
9.87406e-13	0.357513	0.119	0.007	2.62245e-08	Variant	ARNT2
1.00865e-12	-0.666629	0.613	0.676	2.67886e-08	Variant	PERP
1.0176e-12	-0.603162	0.294	0.48	2.70265e-08	Variant	SLC14A1
1.05894e-12	0.376501	0.171	0.036	2.81243e-08	Variant	LYAR
1.09478e-12	0.447327	0.217	0.067	2.90763e-08	Variant	RNF24
1.12397e-12	0.441802	0.273	0.102	2.98516e-08	Variant	ERC1
1.15605e-12	0.838233	0.215	0.071	3.07035e-08	Variant	THBS1
1.17376e-12	0.897489	0.108	0.002	3.1174e-08	Variant	HEPACAM2
1.22912e-12	0.426728	0.16	0.029	3.26442e-08	Variant	PKP2
1.31962e-12	1.82488	0.298	0.138	3.50477e-08	Variant	LAMC2
1.32854e-12	0.413406	0.704	0.489	3.52847e-08	Variant	EEF1D
1.34534e-12	0.483107	0.468	0.262	3.57308e-08	Variant	ANP32B
1.39155e-12	0.423135	0.176	0.038	3.69581e-08	Variant	USP54
1.39942e-12	0.442585	0.293	0.118	3.71671e-08	Variant	EPC1
1.53333e-12	-0.32159	0.003	0.049	4.07237e-08	Variant	TNNT3
1.64693e-12	-0.676139	0.278	0.451	4.37407e-08	Variant	MECOM
1.68375e-12	0.497617	0.176	0.04	4.47188e-08	Variant	PEAK1
1.82374e-12	0.454643	0.223	0.069	4.84368e-08	Variant	H6PD
1.87394e-12	-0.54282	0.789	0.858	4.97699e-08	Variant	S100A6
1.9153e-12	0.348082	0.156	0.027	5.08685e-08	Variant	CAD
1.93565e-12	0.490206	0.462	0.256	5.14088e-08	Variant	ABHD2
1.95609e-12	0.37066	0.251	0.089	5.19519e-08	Variant	GGA2
2.06579e-12	0.589574	0.6	0.42	5.48652e-08	Variant	SOX4
2.1252e-12	0.388262	0.215	0.062	5.64433e-08	Variant	MYO5C
2.15162e-12	2.07786	0.159	0.033	5.71449e-08	Variant	VIM
2.2111e-12	0.404683	0.133	0.016	5.87246e-08	Variant	ZNF711
2.31145e-12	-0.661337	0.076	0.189	6.13898e-08	Variant	WFDC2
2.34274e-12	0.41447	0.401	0.209	6.22207e-08	Variant	H2AFV
2.35592e-12	0.490831	0.334	0.151	6.25709e-08	Variant	PSMC3
2.4015e-12	0.380104	0.15	0.024	6.37814e-08	Variant	RASSF8
2.42628e-12	-0.63103	0.79	0.824	6.44396e-08	Variant	H3F3B
2.45926e-12	0.40644	0.172	0.038	6.53155e-08	Variant	SHROOM1
2.46126e-12	0.491203	0.707	0.502	6.53686e-08	Variant	PTPRF
2.58908e-12	0.482389	0.134	0.018	6.87635e-08	Variant	NR3C1
2.60997e-12	0.334537	0.105	0.002	6.93181e-08	Variant	C12orf75
2.74254e-12	0.440503	0.253	0.091	7.28392e-08	Variant	PPP1R11
2.77665e-12	0.582978	0.256	0.098	7.37451e-08	Variant	ARRDC3
2.92926e-12	0.47165	0.167	0.036	7.77981e-08	Variant	NAV2
3.06686e-12	0.499989	0.395	0.2	8.14526e-08	Variant	DNAJC21
3.12534e-12	0.407983	0.185	0.047	8.30058e-08	Variant	KIAA0247
3.20765e-12	-0.287825	0.001	0.042	8.5192e-08	Variant	UGT1A10
3.26659e-12	0.298677	0.1	0	8.67574e-08	Variant	KIAA0895
3.42796e-12	-0.539786	0.736	0.756	9.10433e-08	Variant	DDX5
3.49382e-12	0.374653	0.209	0.062	9.27925e-08	Variant	BTBD6
3.5447e-12	-0.547854	0.771	0.767	9.41437e-08	Variant	RPL30
3.63933e-12	0.843162	0.141	0.022	9.66569e-08	Variant	EDN1
3.74467e-12	0.432855	0.41	0.209	9.94547e-08	Variant	KDM2A
4.14268e-12	0.405184	0.23	0.076	1.10025e-07	Variant	HCFC1
4.18345e-12	0.764384	0.167	0.042	1.11108e-07	Variant	CFD
4.46926e-12	-0.425668	0.011	0.071	1.18699e-07	Variant	TSIX
4.57563e-12	0.399939	0.141	0.022	1.21524e-07	Variant	NCAPG2
4.65457e-12	0.395438	0.295	0.122	1.23621e-07	Variant	CDC42BPA
4.74485e-12	0.653385	0.112	0.007	1.26019e-07	Variant	F3
4.81011e-12	0.621612	0.56	0.356	1.27752e-07	Variant	DSG2
4.81952e-12	0.357386	0.261	0.098	1.28002e-07	Variant	ZNF131
4.84577e-12	0.584839	0.099	0	1.28699e-07	Variant	PTGS1
5.00897e-12	0.707979	0.107	0.004	1.33033e-07	Variant	ECM1
5.23656e-12	0.587489	0.287	0.12	1.39078e-07	Variant	SORT1
5.28112e-12	0.486331	0.259	0.1	1.40261e-07	Variant	PARD6B
5.29368e-12	0.554943	0.315	0.142	1.40595e-07	Variant	CAPG
5.36858e-12	0.425906	0.239	0.084	1.42584e-07	Variant	PSMG3
5.64519e-12	0.411594	0.187	0.049	1.49931e-07	Variant	SOGA1
5.88312e-12	-0.616458	0.097	0.218	1.5625e-07	Variant	APOL2
5.95003e-12	0.349539	0.112	0.007	1.58027e-07	Variant	FBXO5
6.0492e-12	0.493825	0.157	0.031	1.60661e-07	Variant	SNN
6.11464e-12	0.488817	0.45	0.244	1.62399e-07	Variant	NDUFV1
6.14468e-12	0.423258	0.391	0.202	1.63197e-07	Variant	CGGBP1
6.35377e-12	0.422156	0.133	0.018	1.6875e-07	Variant	SOX2
6.46354e-12	0.370956	0.209	0.062	1.71665e-07	Variant	SLC7A1
6.60016e-12	0.5313	0.102	0.002	1.75294e-07	Variant	FBN2
6.6445e-12	0.355884	0.138	0.02	1.76471e-07	Variant	ARHGAP26
6.68116e-12	0.375355	0.191	0.051	1.77445e-07	Variant	MCM6
6.68253e-12	-0.909327	0.107	0.22	1.77481e-07	Variant	CYP2J2
6.74969e-12	0.422128	0.143	0.024	1.79265e-07	Variant	CDKN2A
6.79406e-12	0.48034	0.286	0.12	1.80444e-07	Variant	ITGB5
6.88669e-12	0.34646	0.223	0.073	1.82904e-07	Variant	GTF3C4
7.16121e-12	0.898143	0.379	0.216	1.90195e-07	Variant	CNN3
7.37905e-12	0.398044	0.221	0.073	1.9598e-07	Variant	SNRPD1
7.68943e-12	0.502411	0.444	0.251	2.04224e-07	Variant	TMEM165
7.69427e-12	0.31868	0.253	0.091	2.04352e-07	Variant	RNF40
7.72994e-12	1.21509	0.11	0.007	2.05299e-07	Variant	CDH6
8.16197e-12	0.400208	0.43	0.231	2.16774e-07	Variant	FKBP4
8.20308e-12	0.45079	0.15	0.029	2.17866e-07	Variant	TSFM
8.34389e-12	0.337053	0.207	0.062	2.21605e-07	Variant	PRRC2A
8.74283e-12	0.898022	0.096	0	2.32201e-07	Variant	STC1
8.83423e-12	0.515773	0.26	0.102	2.34628e-07	Variant	GATAD2A
8.8778e-12	0.364178	0.318	0.14	2.35785e-07	Variant	DDX23
9.39883e-12	0.352331	0.196	0.056	2.49623e-07	Variant	HDGFRP3
9.51272e-12	0.504957	0.189	0.051	2.52648e-07	Variant	SELENBP1
9.53235e-12	0.401681	0.197	0.058	2.5317e-07	Variant	BCL2L1
9.58055e-12	0.841032	0.367	0.198	2.5445e-07	Variant	S100A10
9.64811e-12	0.423093	0.147	0.027	2.56244e-07	Variant	FEN1
9.93841e-12	0.453472	0.299	0.131	2.63954e-07	Variant	C1orf21
9.9528e-12	0.503313	0.399	0.211	2.64336e-07	Variant	SURF4
1.00952e-11	0.330556	0.21	0.067	2.68117e-07	Variant	FGFR1OP2
1.02167e-11	0.505883	0.313	0.144	2.71345e-07	Variant	TPD52
1.04323e-11	0.459394	0.147	0.027	2.77072e-07	Variant	MYO5A
1.04529e-11	0.496995	0.248	0.091	2.77619e-07	Variant	CDK2AP2
1.10279e-11	0.362318	0.222	0.073	2.92891e-07	Variant	CUL5
1.11576e-11	0.376572	0.696	0.464	2.96334e-07	Variant	IQGAP1
1.20726e-11	0.423884	0.245	0.091	3.20636e-07	Variant	UAP1
1.23608e-11	0.447637	0.407	0.213	3.28289e-07	Variant	FLOT1
1.24909e-11	0.734857	0.211	0.071	3.31745e-07	Variant	KAT2B
1.27763e-11	0.312469	0.159	0.033	3.39325e-07	Variant	NBPF10
1.29451e-11	0.793973	0.095	0	3.43809e-07	Variant	CHRDL1
1.29451e-11	0.357201	0.095	0	3.43809e-07	Variant	SEZ6L2
1.32166e-11	0.56747	0.321	0.147	3.51018e-07	Variant	ACTN1
1.32604e-11	0.547109	0.28	0.118	3.52183e-07	Variant	IRF1
1.33205e-11	0.513635	0.233	0.087	3.53778e-07	Variant	STK17B
1.34849e-11	0.315326	0.437	0.238	3.58146e-07	Variant	CBX3
1.4371e-11	0.37064	0.113	0.009	3.81679e-07	Variant	GEM
1.46439e-11	-0.650583	0.764	0.773	3.88928e-07	Variant	RPL31
1.47405e-11	0.287395	0.187	0.049	3.91493e-07	Variant	ADCY6
1.47523e-11	0.819152	0.323	0.158	3.91807e-07	Variant	DUSP4
1.51421e-11	0.429863	0.262	0.104	4.0216e-07	Variant	PPP2CB
1.53388e-11	0.528409	0.35	0.169	4.07382e-07	Variant	HYOU1
1.5679e-11	0.479466	0.145	0.027	4.16418e-07	Variant	NDE1
1.57475e-11	0.52745	0.094	0	4.18238e-07	Variant	DPYSL5
1.61723e-11	0.369233	0.326	0.147	4.29519e-07	Variant	FIP1L1
1.62823e-11	0.458153	0.181	0.049	4.32441e-07	Variant	ATM
1.66407e-11	0.552755	0.112	0.009	4.4196e-07	Variant	PPP1R1B
1.67229e-11	0.308544	0.233	0.082	4.44143e-07	Variant	NDUFB6
1.67944e-11	0.359148	0.17	0.042	4.46043e-07	Variant	EMD
1.69751e-11	0.526565	0.154	0.033	4.50841e-07	Variant	CALD1
1.80335e-11	0.391937	0.121	0.013	4.78951e-07	Variant	MST1R
1.81732e-11	0.473572	0.466	0.271	4.82663e-07	Variant	GLO1
1.84745e-11	-0.81623	0.381	0.484	4.90663e-07	Variant	PPP1CC
1.86714e-11	0.326155	0.279	0.111	4.95894e-07	Variant	NBPF1
1.93401e-11	0.438189	0.141	0.024	5.13655e-07	Variant	DPYSL2
1.93532e-11	0.481792	0.659	0.438	5.14002e-07	Variant	KRT18
1.94004e-11	0.327169	0.121	0.013	5.15254e-07	Variant	RIMKLB
1.94948e-11	0.41416	0.251	0.096	5.17763e-07	Variant	POLR2L
1.94957e-11	0.526055	0.531	0.347	5.17786e-07	Variant	MRFAP1
1.95919e-11	0.440771	0.289	0.122	5.20342e-07	Variant	CLPTM1L
2.01642e-11	-0.580313	0.046	0.136	5.35542e-07	Variant	GPC3
2.10707e-11	0.427448	0.198	0.06	5.59617e-07	Variant	NFRKB
2.12603e-11	0.518213	0.33	0.162	5.64653e-07	Variant	FRYL
2.18337e-11	0.584699	0.171	0.044	5.7988e-07	Variant	WWTR1
2.19163e-11	0.333902	0.153	0.031	5.82076e-07	Variant	OGFRL1
2.21025e-11	0.450374	0.339	0.164	5.8702e-07	Variant	EPB41L1
2.23319e-11	0.606211	0.166	0.042	5.93113e-07	Variant	PHTF1
2.25532e-11	0.390024	0.208	0.067	5.98991e-07	Variant	MCUR1
2.2706e-11	-0.588225	0.737	0.744	6.03048e-07	Variant	EIF1
2.34535e-11	0.709662	0.264	0.111	6.22901e-07	Variant	PYGB
2.34742e-11	0.343095	0.174	0.044	6.23451e-07	Variant	RAD1
2.4071e-11	0.557464	0.584	0.396	6.39303e-07	Variant	TUBB
2.46165e-11	0.397147	0.275	0.113	6.5379e-07	Variant	TCF3
2.46839e-11	0.380972	0.176	0.047	6.55579e-07	Variant	MAP3K1
2.52298e-11	0.528114	0.136	0.022	6.70078e-07	Variant	PIK3R5
2.55823e-11	0.340441	0.227	0.078	6.79441e-07	Variant	REPIN1
2.57678e-11	0.3589	0.143	0.027	6.84368e-07	Variant	MFHAS1
2.70398e-11	0.568578	0.501	0.327	7.18149e-07	Variant	EPCAM
2.71828e-11	0.499619	0.379	0.2	7.21949e-07	Variant	CLSTN1
2.78679e-11	0.410306	0.432	0.233	7.40143e-07	Variant	SLC3A2
2.79637e-11	0.42898	0.101	0.004	7.42689e-07	Variant	MYLK
2.80345e-11	0.371469	0.181	0.049	7.44568e-07	Variant	CHKA
2.8113e-11	0.721463	0.401	0.238	7.46652e-07	Variant	ATP5I
2.83171e-11	0.695533	0.092	0	7.52074e-07	Variant	TUBB2B
2.83171e-11	0.644725	0.092	0	7.52074e-07	Variant	GABRB1
2.85103e-11	0.362581	0.223	0.076	7.57206e-07	Variant	RRM1
2.87511e-11	0.461965	0.338	0.16	7.63601e-07	Variant	PBXIP1
2.90632e-11	0.561705	0.122	0.016	7.71889e-07	Variant	HLA-DQB1
3.02215e-11	0.384631	0.26	0.102	8.02654e-07	Variant	RSU1
3.12097e-11	0.307214	0.333	0.153	8.28897e-07	Variant	RABL6
3.25951e-11	0.510043	0.279	0.12	8.65694e-07	Variant	PHF6
3.3033e-11	0.343087	0.173	0.044	8.77324e-07	Variant	SLC29A1
3.34397e-11	-1.94143	0.204	0.322	8.88124e-07	Variant	IFI27
3.42428e-11	0.379622	0.25	0.098	9.09454e-07	Variant	WRNIP1
3.42714e-11	0.369227	0.434	0.242	9.10213e-07	Variant	ERBB2IP
3.4422e-11	0.781106	0.091	0	9.14214e-07	Variant	MMP7
3.68256e-11	-0.347375	0.006	0.053	9.78052e-07	Variant	RP11-438N16.1
3.71631e-11	0.319903	0.096	0.002	9.87015e-07	Variant	ZMAT1
3.73318e-11	0.712285	0.129	0.02	9.91495e-07	Variant	ANTXR2
3.81857e-11	-0.347844	0.732	0.858	1.01417e-06	Variant	TACSTD2
3.82132e-11	0.361478	0.105	0.007	1.0149e-06	Variant	PTPRG
3.83365e-11	-0.448944	0.001	0.036	1.01818e-06	Variant	TFF2
3.95034e-11	0.476854	0.2	0.064	1.04917e-06	Variant	CDC42EP3
3.99558e-11	-0.508525	0.071	0.176	1.06119e-06	Variant	BMP7
4.18354e-11	0.929604	0.09	0	1.11111e-06	Variant	COL2A1
4.57653e-11	0.403371	0.137	0.024	1.21548e-06	Variant	MLLT11
4.61623e-11	0.356609	0.192	0.056	1.22602e-06	Variant	PRSS8
4.72127e-11	0.274757	0.198	0.06	1.25392e-06	Variant	LSM14B
4.7237e-11	0.358346	0.128	0.02	1.25457e-06	Variant	PROSER2
4.85867e-11	0.32693	0.286	0.122	1.29041e-06	Variant	KIF2A
4.93417e-11	0.400503	0.152	0.033	1.31047e-06	Variant	PCNXL4
4.93594e-11	0.444423	0.18	0.051	1.31094e-06	Variant	LMNB1
5.03662e-11	0.454559	0.177	0.049	1.33768e-06	Variant	FAM89B
5.08362e-11	2.38706	0.09	0	1.35016e-06	Variant	APOA2
5.08362e-11	0.952743	0.09	0	1.35016e-06	Variant	HMGA2
5.08362e-11	0.573963	0.09	0	1.35016e-06	Variant	SPIB
5.08362e-11	0.3988	0.09	0	1.35016e-06	Variant	CPPED1
5.08362e-11	0.366461	0.09	0	1.35016e-06	Variant	NCAM1
5.10509e-11	0.510876	0.575	0.384	1.35586e-06	Variant	GSPT1
5.17076e-11	0.470899	0.176	0.049	1.3733e-06	Variant	NUBP1
5.25911e-11	0.436778	0.159	0.038	1.39677e-06	Variant	UVSSA
5.43213e-11	0.28787	0.233	0.084	1.44272e-06	Variant	ZMIZ2
5.49906e-11	0.403351	0.396	0.211	1.4605e-06	Variant	UBE2R2
5.59552e-11	0.391189	0.341	0.164	1.48611e-06	Variant	MAPKAP1
5.6111e-11	0.494752	0.293	0.131	1.49025e-06	Variant	RRP7A
5.67076e-11	-0.828989	0.156	0.282	1.5061e-06	Variant	ISG15
5.68101e-11	0.33829	0.164	0.04	1.50882e-06	Variant	GIGYF1
5.71835e-11	0.650199	0.527	0.367	1.51874e-06	Variant	ZFAND5
5.76264e-11	0.29688	0.153	0.033	1.5305e-06	Variant	SEPN1
5.89121e-11	0.361682	0.116	0.013	1.56465e-06	Variant	TP53I11
5.93139e-11	0.297162	0.125	0.018	1.57532e-06	Variant	RTKN
6.20771e-11	0.387037	0.233	0.087	1.64871e-06	Variant	NUCB2
6.23981e-11	-0.59335	0.154	0.28	1.65723e-06	Variant	MID1
6.24502e-11	0.378177	0.098	0.004	1.65862e-06	Variant	KLF2
6.32197e-11	0.440195	0.362	0.187	1.67905e-06	Variant	GTF3A
6.33812e-11	0.314254	0.216	0.073	1.68334e-06	Variant	MAZ
6.49144e-11	0.464212	0.413	0.231	1.72406e-06	Variant	SLC44A1
6.50564e-11	-1.03648	0.216	0.331	1.72783e-06	Variant	EGLN3
6.5151e-11	0.418713	0.178	0.051	1.73034e-06	Variant	CCND3
6.7687e-11	-0.741468	0.023	0.091	1.7977e-06	Variant	OVGP1
6.78343e-11	0.321354	0.289	0.122	1.80161e-06	Variant	ATXN2L
6.8647e-11	0.455133	0.376	0.202	1.8232e-06	Variant	YAP1
7.10801e-11	0.314282	0.191	0.058	1.88782e-06	Variant	ABL1
7.24866e-11	0.389767	0.23	0.084	1.92517e-06	Variant	FUBP3
7.25073e-11	0.400313	0.154	0.036	1.92572e-06	Variant	MANSC1
7.36191e-11	0.430313	0.484	0.284	1.95525e-06	Variant	TJP2
7.37849e-11	0.606512	0.118	0.016	1.95965e-06	Variant	MSN
7.50233e-11	0.644011	0.088	0	1.99254e-06	Variant	ELOVL2
7.54218e-11	0.398071	0.371	0.187	2.00313e-06	Variant	CYFIP1
7.82774e-11	-0.299081	0	0.031	2.07897e-06	Variant	LEP
7.8287e-11	0.420669	0.373	0.2	2.07923e-06	Variant	METTL9
7.92972e-11	-0.728824	0.504	0.591	2.10606e-06	Variant	SLC38A2
7.97193e-11	0.327028	0.135	0.024	2.11727e-06	Variant	MEX3D
8.00709e-11	0.377205	0.227	0.082	2.1266e-06	Variant	SH3RF1
8.0103e-11	0.454823	0.269	0.116	2.12746e-06	Variant	CTBP2
8.23278e-11	0.466352	0.093	0.002	2.18654e-06	Variant	ANXA6
8.28217e-11	0.367018	0.248	0.098	2.19966e-06	Variant	MSH2
8.28887e-11	0.327788	0.144	0.029	2.20144e-06	Variant	ASRGL1
8.58435e-11	0.368043	0.119	0.016	2.27992e-06	Variant	TCF19
8.60641e-11	0.536825	0.515	0.307	2.28578e-06	Variant	HSPA1A
8.6925e-11	0.336858	0.139	0.027	2.30864e-06	Variant	BICD1
8.72563e-11	0.437648	0.134	0.024	2.31744e-06	Variant	SHANK2
8.90851e-11	0.310657	0.096	0.004	2.36601e-06	Variant	SBK1
9.11153e-11	0.306271	0.087	0	2.41993e-06	Variant	CCDC109B
9.13716e-11	-1.09606	0.338	0.447	2.42674e-06	Variant	PLIN2
9.16016e-11	0.378844	0.146	0.031	2.43285e-06	Variant	NEO1
9.24747e-11	-0.6529	0.027	0.1	2.45604e-06	Variant	MYBPC1
9.41087e-11	0.297942	0.158	0.038	2.49943e-06	Variant	NNT-AS1
9.45113e-11	0.649872	0.104	0.009	2.51013e-06	Variant	MGP
9.7738e-11	0.432185	0.353	0.187	2.59582e-06	Variant	MBD2
9.87644e-11	0.329328	0.293	0.131	2.62308e-06	Variant	PHF20
1.00363e-10	0.517598	0.303	0.142	2.66553e-06	Variant	MRFAP1L1
1.00943e-10	0.271654	0.262	0.102	2.68094e-06	Variant	OGDH
1.01235e-10	0.801581	0.108	0.011	2.6887e-06	Variant	LYZ
1.01508e-10	0.539454	0.527	0.333	2.69595e-06	Variant	ANXA11
1.04247e-10	0.335215	0.295	0.129	2.7687e-06	Variant	GNL1
1.06537e-10	-0.464633	0.008	0.058	2.8295e-06	Variant	RP11-61L19.2
1.06717e-10	0.395545	0.11	0.011	2.83429e-06	Variant	ARHGEF10
1.08257e-10	2.52161	0.15	0.038	2.87521e-06	Variant	AZGP1
1.09715e-10	0.305226	0.2	0.064	2.91393e-06	Variant	GMCL1
1.10639e-10	0.348271	0.087	0	2.93847e-06	Variant	UGT8
1.10828e-10	0.25079	0.339	0.164	2.94349e-06	Variant	RBM17
1.11251e-10	-0.342721	0.725	0.767	2.95471e-06	Variant	ARPC2
1.13508e-10	-0.869893	0.441	0.533	3.01465e-06	Variant	SLC2A1
1.14674e-10	0.335559	0.121	0.018	3.04564e-06	Variant	NECAB3
1.15912e-10	0.431641	0.379	0.207	3.0785e-06	Variant	IPO5
1.18849e-10	0.4256	0.177	0.051	3.15652e-06	Variant	FUT8
1.19528e-10	0.389154	0.205	0.071	3.17456e-06	Variant	HSPA14
1.21711e-10	0.357682	0.211	0.073	3.23253e-06	Variant	MECP2
1.23094e-10	-0.656411	0.199	0.327	3.26925e-06	Variant	CTSS
1.23747e-10	0.373448	0.333	0.16	3.28659e-06	Variant	NUP62
1.25223e-10	0.510178	0.299	0.14	3.3258e-06	Variant	NUP153
1.2819e-10	0.430556	0.35	0.18	3.40461e-06	Variant	ATP11B
1.29612e-10	-0.827318	0.439	0.52	3.44238e-06	Variant	GAS5
1.30458e-10	0.851138	0.228	0.091	3.46484e-06	Variant	CRABP2
1.33075e-10	0.391194	0.501	0.309	3.53435e-06	Variant	PRPF4B
1.34589e-10	-0.523014	0.682	0.738	3.57455e-06	Variant	KLF5
1.37303e-10	0.590794	0.312	0.151	3.64663e-06	Variant	EFNB2
1.37654e-10	0.408418	0.441	0.258	3.65595e-06	Variant	2025-03-06
1.38648e-10	0.417398	0.36	0.182	3.68235e-06	Variant	ARHGAP35
1.44081e-10	-0.743975	0.071	0.167	3.82664e-06	Variant	CAPNS2
1.45398e-10	0.400817	0.304	0.14	3.86161e-06	Variant	BMS1
1.50432e-10	0.535526	0.151	0.036	3.99532e-06	Variant	KANK2
1.51196e-10	1.17981	0.133	0.027	4.01561e-06	Variant	HLA-DOA
1.51722e-10	1.96215	0.118	0.018	4.02959e-06	Variant	CPM
1.54594e-10	0.436155	0.178	0.053	4.10585e-06	Variant	MTA3
1.54896e-10	0.442615	0.104	0.009	4.11388e-06	Variant	C1orf61
1.55531e-10	0.383934	0.431	0.244	4.13076e-06	Variant	HTATSF1
1.56013e-10	0.267398	0.418	0.224	4.14354e-06	Variant	BAG6
1.57418e-10	0.336361	0.184	0.056	4.18087e-06	Variant	MFSD10
1.58102e-10	0.455451	0.179	0.053	4.19903e-06	Variant	ECT2
1.59001e-10	0.424094	0.108	0.011	4.22291e-06	Variant	FAM111B
1.59153e-10	-0.527382	0.157	0.287	4.22695e-06	Variant	PLA2G2F
1.59718e-10	0.394414	0.224	0.082	4.24195e-06	Variant	ARHGAP21
1.61012e-10	0.335887	0.163	0.042	4.27631e-06	Variant	DLAT
1.634e-10	0.293257	0.189	0.058	4.33975e-06	Variant	FAM98B
1.63788e-10	0.36258	0.132	0.024	4.35005e-06	Variant	SLCO3A1
1.63804e-10	-0.915649	0.338	0.453	4.35048e-06	Variant	MPZL2
1.66121e-10	0.342274	0.124	0.02	4.412e-06	Variant	CCNE2
1.66138e-10	0.382624	0.19	0.06	4.41246e-06	Variant	BRCC3
1.67535e-10	0.357671	0.095	0.004	4.44955e-06	Variant	EPHB3
1.76228e-10	0.645189	0.276	0.127	4.68043e-06	Variant	SERPINB1
1.76791e-10	0.395282	0.41	0.227	4.69539e-06	Variant	RALY
1.80375e-10	0.405279	0.132	0.024	4.79058e-06	Variant	UNC5B
1.82494e-10	0.353843	0.176	0.051	4.84685e-06	Variant	SLC25A37
1.90758e-10	0.548454	0.226	0.087	5.06633e-06	Variant	PALLD
1.94012e-10	0.315883	0.107	0.011	5.15277e-06	Variant	NFIX
1.95405e-10	0.433398	0.114	0.016	5.18975e-06	Variant	PHLDB1
1.97879e-10	0.847258	0.084	0	5.25548e-06	Variant	DHRS9
2.045e-10	0.251245	0.293	0.131	5.4313e-06	Variant	SIVA1
2.10761e-10	0.370503	0.127	0.022	5.59759e-06	Variant	TRAM2
2.15493e-10	0.452311	0.526	0.34	5.72327e-06	Variant	TOP1
2.17671e-10	0.405192	0.311	0.144	5.78112e-06	Variant	DLG5
2.18895e-10	0.309725	0.089	0.002	5.81364e-06	Variant	DNAH14
2.21828e-10	0.334812	0.341	0.171	5.89152e-06	Variant	HMGB1
2.22907e-10	0.339824	0.199	0.067	5.92018e-06	Variant	MAN1B1
2.25355e-10	0.672908	0.507	0.336	5.9852e-06	Variant	USP7
2.33044e-10	0.45702	0.53	0.351	6.18941e-06	Variant	ZFP36L2
2.3454e-10	0.348926	0.239	0.093	6.22914e-06	Variant	ATL3
2.37544e-10	0.826486	0.114	0.016	6.30894e-06	Variant	TRIM31
2.39263e-10	0.342031	0.103	0.009	6.35458e-06	Variant	CDCA7L
2.40386e-10	0.329767	0.199	0.067	6.38442e-06	Variant	ERAP1
2.48006e-10	0.357841	0.168	0.047	6.58678e-06	Variant	TMCO3
2.49958e-10	-0.643836	0.12	0.24	6.63864e-06	Variant	TP63
2.50038e-10	0.407514	0.312	0.149	6.64077e-06	Variant	RBBP4
2.53674e-10	0.400717	0.167	0.047	6.73734e-06	Variant	TNFRSF12A
2.55004e-10	0.495176	0.696	0.527	6.77265e-06	Variant	CALR
2.60049e-10	0.253328	0.39	0.207	6.90665e-06	Variant	SUPT5H
2.60873e-10	0.353744	0.156	0.04	6.92853e-06	Variant	WDHD1
2.64237e-10	2.02262	0.158	0.044	7.01786e-06	Variant	KRT5
2.67456e-10	0.305581	0.222	0.082	7.10337e-06	Variant	CENPB
2.71862e-10	0.318323	0.312	0.144	7.22039e-06	Variant	MET
2.77228e-10	0.611455	0.139	0.031	7.36291e-06	Variant	BIRC3
2.77771e-10	0.472136	0.113	0.016	7.37733e-06	Variant	IL17RB
2.78008e-10	0.314531	0.264	0.111	7.38361e-06	Variant	SLC39A1
2.84026e-10	0.337564	0.088	0.002	7.54345e-06	Variant	CHL1
2.89836e-10	0.338795	0.496	0.309	7.69776e-06	Variant	APEX1
2.90587e-10	0.430567	0.563	0.364	7.71771e-06	Variant	TMEM123
2.91305e-10	0.487401	0.083	0	7.73676e-06	Variant	ENPP2
2.96229e-10	0.433319	0.43	0.249	7.86755e-06	Variant	SLC44A2
3.0292e-10	0.512104	0.163	0.044	8.04524e-06	Variant	NUSAP1
3.05014e-10	0.30473	0.161	0.042	8.10087e-06	Variant	CTC-503J8.6
3.09231e-10	0.460789	0.101	0.009	8.21286e-06	Variant	RBP1
3.1883e-10	0.450502	0.216	0.08	8.4678e-06	Variant	LMNB2
3.40878e-10	0.282676	0.177	0.053	9.05338e-06	Variant	NUP54
3.42633e-10	0.462313	0.286	0.129	9.09999e-06	Variant	SCRIB
3.42644e-10	0.382893	0.406	0.227	9.10029e-06	Variant	YTHDC1
3.43038e-10	0.292648	0.216	0.078	9.11074e-06	Variant	REV3L
3.49409e-10	0.275094	0.239	0.093	9.27996e-06	Variant	CIZ1
3.51939e-10	0.357224	0.139	0.029	9.34715e-06	Variant	CLSPN
3.53352e-10	0.295535	0.082	0	9.38468e-06	Variant	PRUNE2
3.60351e-10	0.436614	0.116	0.018	9.57056e-06	Variant	KDELC2
3.61224e-10	0.520549	0.573	0.38	9.59374e-06	Variant	RSL1D1
3.70996e-10	0.391731	0.376	0.207	9.85327e-06	Variant	RDX
3.72593e-10	0.450446	0.412	0.231	9.8957e-06	Variant	PPP1CA
3.86893e-10	0.321281	0.242	0.096	1.02755e-05	Variant	CNP
3.87068e-10	0.351862	0.185	0.06	1.02801e-05	Variant	CDK19
3.9369e-10	0.321449	0.271	0.116	1.0456e-05	Variant	POLR2E
4.00763e-10	0.400296	0.179	0.056	1.06439e-05	Variant	KDM1B
4.07898e-10	0.441987	0.23	0.091	1.08334e-05	Variant	SPTY2D1
4.09297e-10	0.421587	0.087	0.002	1.08705e-05	Variant	IGF2BP2
4.1197e-10	0.285261	0.274	0.12	1.09415e-05	Variant	GANAB
4.23829e-10	-0.903556	0.077	0.173	1.12565e-05	Variant	THBD
4.33335e-10	0.896005	0.102	0.011	1.1509e-05	Variant	PSD2
4.34992e-10	0.689281	0.201	0.073	1.15529e-05	Variant	DCBLD2
4.38472e-10	0.338567	0.177	0.056	1.16454e-05	Variant	NPC1
4.86585e-10	0.331753	0.177	0.053	1.29232e-05	Variant	ZNF219
4.87645e-10	0.324665	0.108	0.013	1.29514e-05	Variant	SLC1A4
5.06214e-10	0.336255	0.108	0.013	1.34445e-05	Variant	GALNT6
5.10614e-10	0.36871	0.27	0.118	1.35614e-05	Variant	HMG20B
5.11801e-10	0.341993	0.09	0.004	1.35929e-05	Variant	IRX3
5.17376e-10	0.268402	0.133	0.027	1.3741e-05	Variant	APOPT1
5.19642e-10	0.550404	0.081	0	1.38012e-05	Variant	RP11-731J8.2
5.19642e-10	0.437333	0.081	0	1.38012e-05	Variant	KCNN3
5.37568e-10	0.3351	0.191	0.064	1.42773e-05	Variant	NAB1
5.38916e-10	0.359396	0.259	0.113	1.43131e-05	Variant	RANBP1
5.41065e-10	-0.73975	0.292	0.402	1.43701e-05	Variant	SCCPDH
5.41357e-10	0.433921	0.099	0.009	1.43779e-05	Variant	NRP2
5.56569e-10	0.310793	0.159	0.042	1.47819e-05	Variant	PYCR1
5.62189e-10	0.27408	0.182	0.056	1.49312e-05	Variant	KLF13
5.74445e-10	0.353623	0.119	0.02	1.52567e-05	Variant	RHOBTB1
5.78187e-10	0.352756	0.244	0.1	1.53561e-05	Variant	ARFGAP3
5.82227e-10	0.408848	0.232	0.091	1.54634e-05	Variant	NIPAL3
5.85563e-10	0.353263	0.309	0.151	1.5552e-05	Variant	SNX9
5.90725e-10	0.301704	0.116	0.018	1.56891e-05	Variant	MBOAT1
5.95291e-10	0.385994	0.331	0.169	1.58103e-05	Variant	SMC5
6.16638e-10	0.337842	0.274	0.122	1.63773e-05	Variant	WBP11
6.19504e-10	0.363833	0.111	0.016	1.64534e-05	Variant	RHOD
6.28088e-10	0.336738	0.465	0.282	1.66814e-05	Variant	HNRNPF
6.33247e-10	0.311527	0.15	0.038	1.68184e-05	Variant	MCM5
6.34576e-10	0.388055	0.466	0.284	1.68537e-05	Variant	SUPT16H
6.39664e-10	0.626905	0.164	0.049	1.69888e-05	Variant	NAV1
6.69962e-10	0.34913	0.248	0.104	1.77935e-05	Variant	ITGB1BP1
6.86228e-10	0.299108	0.221	0.084	1.82255e-05	Variant	TNRC18
6.92827e-10	0.262844	0.21	0.076	1.84008e-05	Variant	CMTR1
6.9331e-10	0.281353	0.147	0.036	1.84136e-05	Variant	CENPJ
6.94414e-10	0.421774	0.197	0.069	1.84429e-05	Variant	SLC25A25
7.11337e-10	0.360486	0.208	0.076	1.88924e-05	Variant	CNTRL
7.11382e-10	0.349053	0.368	0.193	1.88936e-05	Variant	MORF4L1
7.14121e-10	0.327439	0.391	0.207	1.89663e-05	Variant	NEDD4L
7.32811e-10	0.396368	0.243	0.102	1.94627e-05	Variant	DLGAP4
7.38942e-10	0.297969	0.479	0.28	1.96256e-05	Variant	NUMA1
7.41637e-10	0.261543	0.084	0.002	1.96971e-05	Variant	ANKRD36
7.42731e-10	0.320469	0.236	0.096	1.97262e-05	Variant	INTS10
7.54655e-10	-0.629449	0.411	0.533	2.00429e-05	Variant	TNFRSF21
7.56828e-10	0.575955	0.084	0.002	2.01006e-05	Variant	F2R
7.57557e-10	0.40854	0.098	0.009	2.012e-05	Variant	KALRN
7.59835e-10	0.27894	0.276	0.124	2.01804e-05	Variant	TCOF1
7.64225e-10	-0.64846	0.068	0.16	2.0297e-05	Variant	ZNF841
7.68763e-10	0.351057	0.084	0.002	2.04176e-05	Variant	NCMAP
7.75341e-10	0.491378	0.334	0.176	2.05923e-05	Variant	CDCP1
7.83921e-10	0.343673	0.234	0.096	2.08202e-05	Variant	MEGF9
7.89586e-10	0.333195	0.206	0.076	2.09706e-05	Variant	ADPGK
7.9162e-10	0.343707	0.412	0.229	2.10246e-05	Variant	RAD23B
7.93031e-10	0.47907	0.332	0.171	2.10621e-05	Variant	MAP7D1
7.94428e-10	0.555924	0.084	0.002	2.10992e-05	Variant	LGALS4
8.06538e-10	0.436472	0.188	0.064	2.14208e-05	Variant	EZH2
8.15729e-10	0.394521	0.207	0.076	2.16649e-05	Variant	CTPS1
8.37923e-10	0.44486	0.161	0.047	2.22544e-05	Variant	ATP10D
8.72168e-10	0.408244	0.133	0.029	2.31639e-05	Variant	TYMS
8.81012e-10	0.348783	0.387	0.211	2.33988e-05	Variant	MLF2
8.9627e-10	0.287826	0.551	0.347	2.3804e-05	Variant	FUS
8.97379e-10	0.453109	0.184	0.062	2.38335e-05	Variant	FAM193A
9.01149e-10	-0.77414	0.2	0.329	2.39336e-05	Variant	CA12
9.09359e-10	0.433399	0.133	0.029	2.41517e-05	Variant	SYCP2
9.25535e-10	0.280554	0.079	0	2.45813e-05	Variant	CTSV
9.27379e-10	-0.448787	0.033	0.104	2.46303e-05	Variant	NRXN3
9.32878e-10	0.369791	0.195	0.069	2.47763e-05	Variant	FBLIM1
9.39459e-10	0.395911	0.353	0.189	2.49511e-05	Variant	HNRNPH3
9.49803e-10	0.427624	0.243	0.104	2.52258e-05	Variant	COMMD3
9.52085e-10	0.403593	0.083	0.002	2.52864e-05	Variant	A2ML1
9.54109e-10	0.422141	0.173	0.056	2.53402e-05	Variant	USPL1
9.55243e-10	0.393183	0.127	0.027	2.53703e-05	Variant	IGFBP7
9.70436e-10	0.34352	0.133	0.029	2.57738e-05	Variant	DSN1
9.83597e-10	0.420371	0.167	0.051	2.61233e-05	Variant	MDC1
1.00912e-09	0.295545	0.176	0.056	2.68013e-05	Variant	RNF141
1.02565e-09	0.497491	0.206	0.078	2.72403e-05	Variant	CARHSP1
1.032e-09	0.262646	0.176	0.056	2.74089e-05	Variant	C2CD5
1.05137e-09	0.30941	0.097	0.009	2.79234e-05	Variant	ALDH7A1
1.06086e-09	0.318693	0.105	0.013	2.81755e-05	Variant	PRLR
1.06921e-09	0.310344	0.192	0.067	2.83971e-05	Variant	MAP2K7
1.07285e-09	0.550436	0.294	0.151	2.84939e-05	Variant	PCGF3
1.08005e-09	0.476465	0.833	0.698	2.86851e-05	Variant	APLP2
1.09168e-09	0.485476	0.336	0.182	2.89939e-05	Variant	SYTL2
1.11892e-09	0.628094	0.15	0.04	2.97175e-05	Variant	PDK4
1.12304e-09	0.309249	0.262	0.113	2.98269e-05	Variant	PTPN14
1.12369e-09	0.363576	0.247	0.107	2.9844e-05	Variant	ASXL2
1.14006e-09	0.310877	0.179	0.058	3.02787e-05	Variant	CASZ1
1.1605e-09	0.285085	0.151	0.04	3.08217e-05	Variant	ZC3H7B
1.16797e-09	0.437246	0.304	0.149	3.10202e-05	Variant	KIAA0232
1.17103e-09	0.464358	0.09	0.007	3.11014e-05	Variant	LAMA4
1.18938e-09	0.403275	0.321	0.162	3.15887e-05	Variant	PAICS
1.19245e-09	-0.92386	0.185	0.296	3.16703e-05	Variant	LAMA5
1.19353e-09	0.389311	0.554	0.378	3.16989e-05	Variant	EIF5
1.23984e-09	0.354965	0.198	0.071	3.2929e-05	Variant	POLE3
1.24305e-09	0.356803	0.157	0.044	3.30142e-05	Variant	MYO19
1.24476e-09	0.261797	0.2	0.071	3.30595e-05	Variant	HINT2
1.24919e-09	0.270714	0.16	0.044	3.31773e-05	Variant	CWF19L2
1.25129e-09	0.454643	0.158	0.044	3.32329e-05	Variant	TACC3
1.25174e-09	0.316398	0.212	0.08	3.3245e-05	Variant	COLGALT1
1.25402e-09	0.358839	0.345	0.178	3.33054e-05	Variant	IARS
1.26751e-09	0.263564	0.184	0.06	3.36638e-05	Variant	KMT2D
1.26948e-09	0.314991	0.121	0.022	3.37161e-05	Variant	PPP1R18
1.27049e-09	0.39927	0.384	0.216	3.37431e-05	Variant	PHF14
1.27621e-09	0.33119	0.395	0.222	3.38948e-05	Variant	SREK1
1.27822e-09	0.411246	0.161	0.047	3.39481e-05	Variant	KIAA0040
1.29674e-09	0.342948	0.099	0.011	3.44401e-05	Variant	GADD45G
1.31482e-09	0.307945	0.397	0.216	3.49204e-05	Variant	SPTAN1
1.33249e-09	0.358211	0.113	0.018	3.53895e-05	Variant	QPCT
1.35005e-09	0.355015	0.321	0.162	3.58559e-05	Variant	NELFE
1.35879e-09	0.906531	0.077	0	3.60882e-05	Variant	SERPINB2
1.37813e-09	0.368068	0.179	0.058	3.66018e-05	Variant	SLC7A8
1.40198e-09	0.360821	0.153	0.042	3.72352e-05	Variant	SCMH1
1.4098e-09	0.286353	0.293	0.138	3.7443e-05	Variant	GAK
1.41426e-09	0.321491	0.103	0.013	3.75613e-05	Variant	ERI1
1.43082e-09	0.290783	0.113	0.018	3.80012e-05	Variant	TSPAN9
1.43622e-09	0.306378	0.112	0.018	3.81446e-05	Variant	CCS
1.49648e-09	0.259434	0.234	0.096	3.97449e-05	Variant	REXO2
1.49712e-09	0.411416	0.493	0.302	3.97621e-05	Variant	MAP4
1.49902e-09	0.39558	0.381	0.211	3.98124e-05	Variant	MEA1
1.52236e-09	-0.625277	0.175	0.289	4.04323e-05	Variant	MGST2
1.53133e-09	0.257759	0.136	0.031	4.06706e-05	Variant	C5orf22
1.56892e-09	0.361862	0.494	0.307	4.1669e-05	Variant	WNK1
1.57201e-09	0.417253	0.383	0.218	4.17511e-05	Variant	PTPN12
1.61213e-09	0.284483	0.099	0.011	4.28166e-05	Variant	PSMD5-AS1
1.61291e-09	-0.27524	0.347	0.513	4.28371e-05	Variant	GPX2
1.63641e-09	0.337067	0.194	0.069	4.34615e-05	Variant	SEC11C
1.64598e-09	0.444893	0.076	0	4.37157e-05	Variant	NEFM
1.64835e-09	0.311444	0.186	0.062	4.37785e-05	Variant	FAM105B
1.65495e-09	0.314411	0.171	0.053	4.39539e-05	Variant	FLRT3
1.67449e-09	0.363598	0.275	0.124	4.44727e-05	Variant	SEC16A
1.67541e-09	0.309731	0.131	0.029	4.44972e-05	Variant	CEP170B
1.68739e-09	0.336279	0.172	0.056	4.48153e-05	Variant	ITPR3
1.68918e-09	0.37757	0.081	0.002	4.48629e-05	Variant	SERPINE2
1.72939e-09	0.3605	0.115	0.02	4.5931e-05	Variant	SMOX
1.74407e-09	2.10927	0.17	0.058	4.63207e-05	Variant	FN1
1.78633e-09	0.381924	0.152	0.042	4.74431e-05	Variant	ARRDC1
1.78883e-09	0.976402	0.09	0.007	4.75094e-05	Variant	CD36
1.7931e-09	0.367327	0.462	0.276	4.7623e-05	Variant	DDB1
1.81027e-09	0.329465	0.184	0.062	4.80789e-05	Variant	LAGE3
1.81228e-09	0.337618	0.106	0.016	4.81323e-05	Variant	LDOC1
1.82373e-09	0.294863	0.234	0.096	4.84363e-05	Variant	BRIX1
1.83828e-09	0.303328	0.135	0.031	4.88228e-05	Variant	LRRCC1
1.89955e-09	0.458315	0.241	0.107	5.04501e-05	Variant	RASSF6
1.9152e-09	0.361548	0.15	0.042	5.08658e-05	Variant	POLA1
1.9251e-09	0.309538	0.229	0.093	5.11288e-05	Variant	PIK3C2A
1.94862e-09	0.260264	0.233	0.096	5.17533e-05	Variant	SREBF2
1.95218e-09	0.447732	0.241	0.104	5.18481e-05	Variant	ATAD2
1.96391e-09	0.334612	0.168	0.053	5.21594e-05	Variant	PDE8A
1.982e-09	0.281374	0.424	0.249	5.26399e-05	Variant	CSNK1E
1.98651e-09	-0.658153	0.342	0.449	5.27596e-05	Variant	NT5C2
2.00423e-09	0.441489	0.293	0.144	5.32304e-05	Variant	MCFD2
2.01016e-09	0.317873	0.227	0.093	5.33879e-05	Variant	PAPSS1
2.01137e-09	1.00986	0.277	0.138	5.342e-05	Variant	EMP1
2.02987e-09	0.33282	0.136	0.033	5.39114e-05	Variant	CHML
2.04087e-09	0.462681	0.181	0.064	5.42035e-05	Variant	TFAP2C
2.04236e-09	0.298108	0.127	0.027	5.42429e-05	Variant	FAM126A
2.06316e-09	0.366892	0.114	0.02	5.47955e-05	Variant	AMOTL2
2.10822e-09	0.254329	0.136	0.031	5.59922e-05	Variant	HAUS5
2.16062e-09	0.474506	0.357	0.198	5.73839e-05	Variant	PPP4R1
2.23163e-09	0.397301	0.08	0.002	5.92697e-05	Variant	ST18
2.23828e-09	0.430296	0.18	0.062	5.94464e-05	Variant	SLC22A23
2.26952e-09	0.318807	0.313	0.156	6.02761e-05	Variant	SRSF9
2.30728e-09	0.297883	0.166	0.051	6.12791e-05	Variant	FAM76B
2.34294e-09	0.254982	0.236	0.1	6.2226e-05	Variant	GTF2A2
2.35187e-09	0.448929	0.266	0.124	6.24634e-05	Variant	PHPT1
2.35224e-09	0.395553	0.436	0.264	6.24731e-05	Variant	DYNLL2
2.36804e-09	0.352065	0.356	0.193	6.28928e-05	Variant	HNRNPA0
2.37725e-09	0.422018	0.367	0.2	6.31375e-05	Variant	PDE4DIP
2.3892e-09	-0.331772	0.003	0.038	6.34549e-05	Variant	MMP12
2.41752e-09	-0.778313	0.525	0.633	6.4207e-05	Variant	PSCA
2.45762e-09	0.378276	0.174	0.058	6.52719e-05	Variant	AIMP2
2.51673e-09	0.435602	0.207	0.08	6.68418e-05	Variant	DNAJB4
2.52355e-09	0.293955	0.363	0.189	6.7023e-05	Variant	DAZAP1
2.53677e-09	0.338948	0.217	0.087	6.73742e-05	Variant	NUP214
2.54951e-09	0.46649	0.598	0.4	6.77123e-05	Variant	SAT1
2.5542e-09	0.384554	0.236	0.1	6.7837e-05	Variant	DHRS7
2.55765e-09	0.311072	0.292	0.142	6.79287e-05	Variant	SPIN1
2.60362e-09	0.296724	0.155	0.044	6.91495e-05	Variant	NKRF
2.61135e-09	0.356078	0.266	0.122	6.93548e-05	Variant	PPP2R5D
2.61945e-09	0.371565	0.197	0.073	6.957e-05	Variant	E2F3
2.62511e-09	-0.785517	0.178	0.289	6.97204e-05	Variant	VSIG10
2.6448e-09	0.326659	0.317	0.158	7.02432e-05	Variant	KIAA0947
2.66069e-09	0.399653	0.139	0.036	7.06651e-05	Variant	ANTXR1
2.673e-09	0.322469	0.279	0.131	7.09922e-05	Variant	BRD3
2.73115e-09	0.271875	0.141	0.036	7.25367e-05	Variant	NLN
2.7988e-09	0.252779	0.084	0.004	7.43334e-05	Variant	ZBTB42
2.81594e-09	0.298691	0.089	0.007	7.47886e-05	Variant	TSPAN8
2.8264e-09	0.277263	0.221	0.089	7.50664e-05	Variant	VPS72
2.86375e-09	0.944572	0.163	0.053	7.60583e-05	Variant	COL17A1
2.89602e-09	0.314834	0.172	0.056	7.69153e-05	Variant	HDGFRP2
2.92021e-09	0.719359	0.095	0.011	7.75577e-05	Variant	EREG
2.9229e-09	0.314823	0.074	0	7.76292e-05	Variant	NRCAM
2.92559e-09	-0.76906	0.24	0.349	7.77007e-05	Variant	PLP2
2.93933e-09	-0.657925	0.03	0.096	7.80657e-05	Variant	CTSE
2.94078e-09	0.259353	0.207	0.078	7.81042e-05	Variant	MRPL52
2.95086e-09	0.45179	0.124	0.027	7.83719e-05	Variant	IMPA2
2.96592e-09	0.252864	0.169	0.053	7.87718e-05	Variant	DNAJB9
2.996e-09	0.272819	0.228	0.093	7.95706e-05	Variant	PRPF4
3.01829e-09	0.391072	0.193	0.071	8.01627e-05	Variant	SLC9A3R1
3.04812e-09	0.381334	0.283	0.136	8.09551e-05	Variant	TMX4
3.08271e-09	0.250638	0.181	0.062	8.18737e-05	Variant	BMI1
3.14729e-09	0.326836	0.154	0.044	8.3589e-05	Variant	ANKRD36C
3.15245e-09	0.275222	0.332	0.169	8.37259e-05	Variant	WBSCR22
3.20526e-09	-0.823741	0.798	0.807	8.51284e-05	Variant	RPL18
3.22091e-09	0.39634	0.221	0.091	8.55441e-05	Variant	WDR70
3.32983e-09	0.33133	0.207	0.08	8.8437e-05	Variant	ALAD
3.39521e-09	0.319817	0.339	0.178	9.01734e-05	Variant	JOSD1
3.44533e-09	0.33358	0.35	0.189	9.15045e-05	Variant	CEBPZ
3.50962e-09	0.311184	0.256	0.118	9.3212e-05	Variant	EMG1
3.52345e-09	-0.769309	0.403	0.478	9.35794e-05	Variant	TSPO
3.52805e-09	0.385721	0.31	0.156	9.37014e-05	Variant	GSR
3.53836e-09	0.393291	0.073	0	9.39752e-05	Variant	IGSF21
3.54339e-09	0.416221	0.078	0.002	9.41088e-05	Variant	GRASP
3.54763e-09	0.410249	0.206	0.082	9.42216e-05	Variant	RGS12
3.56305e-09	0.433756	0.182	0.064	9.4631e-05	Variant	SOCS3
3.56552e-09	0.489408	0.078	0.002	9.46966e-05	Variant	CTGF
3.5763e-09	0.26333	0.391	0.213	9.49829e-05	Variant	PUF60
3.59251e-09	0.263962	0.328	0.167	9.54135e-05	Variant	UPF1
3.65273e-09	0.389878	0.259	0.116	9.70129e-05	Variant	DHCR7
3.66117e-09	0.686575	0.127	0.031	9.7237e-05	Variant	PTRF
3.66645e-09	0.274198	0.226	0.091	9.73772e-05	Variant	TMTC3
3.71287e-09	0.451015	0.23	0.1	9.86101e-05	Variant	MKL2
3.71347e-09	0.345492	0.226	0.096	9.86261e-05	Variant	PAK1IP1
3.72339e-09	0.335768	0.143	0.038	9.88896e-05	Variant	AEN
3.72716e-09	0.324909	0.302	0.151	9.89897e-05	Variant	CASC3
3.76792e-09	0.418085	0.222	0.093	0.000100072	Variant	PPIE
3.76934e-09	0.611444	0.107	0.018	0.00010011	Variant	RN7SK
3.80298e-09	0.321883	0.124	0.027	0.000101003	Variant	NOTCH1
3.81629e-09	0.323482	0.18	0.062	0.000101357	Variant	ICK
3.90316e-09	0.271127	0.096	0.011	0.000103664	Variant	RAB30
3.91771e-09	0.335793	0.134	0.033	0.00010405	Variant	BCL9L
3.94403e-09	0.386741	0.42	0.251	0.00010475	Variant	DDX6
3.96413e-09	0.29891	0.181	0.062	0.000105283	Variant	DCAF16
3.98699e-09	-1.09288	0.009	0.053	0.000105891	Variant	ALDH3A1
4.12788e-09	0.328764	0.16	0.049	0.000109632	Variant	PMM1
4.14119e-09	0.357583	0.427	0.256	0.000109986	Variant	CLINT1
4.16468e-09	0.37682	0.237	0.104	0.00011061	Variant	ZNF770
4.20337e-09	0.317482	0.107	0.018	0.000111637	Variant	CCDC23
4.24894e-09	0.305318	0.455	0.273	0.000112848	Variant	G3BP2
4.2542e-09	0.39511	0.216	0.089	0.000112987	Variant	SLC2A4RG
4.30595e-09	0.303676	0.124	0.027	0.000114362	Variant	SDC3
4.33883e-09	0.338751	0.296	0.144	0.000115235	Variant	PDS5B
4.34959e-09	0.32995	0.087	0.007	0.000115521	Variant	RNF157
4.36039e-09	0.657406	0.09	0.009	0.000115808	Variant	INHBA
4.42781e-09	0.359639	0.086	0.007	0.000117598	Variant	BRIP1
4.46232e-09	0.303251	0.193	0.071	0.000118515	Variant	ZNRF2
4.48384e-09	0.395681	0.18	0.064	0.000119086	Variant	SAMHD1
4.51315e-09	0.294168	0.253	0.113	0.000119865	Variant	FAR1
4.55016e-09	0.273552	0.177	0.06	0.000120848	Variant	RFC2
4.63369e-09	0.344024	0.095	0.011	0.000123066	Variant	PAPSS2
4.64957e-09	0.307918	0.163	0.051	0.000123488	Variant	HIP1
4.72675e-09	0.44396	0.133	0.033	0.000125538	Variant	METTL1
4.75827e-09	0.27341	0.131	0.031	0.000126375	Variant	BMP2K
4.76707e-09	-0.448082	0.029	0.093	0.000126609	Variant	AC019117.1
4.82805e-09	0.300544	0.223	0.091	0.000128228	Variant	YIF1A
5.02644e-09	0.409307	0.241	0.109	0.000133497	Variant	ELOVL5
5.02877e-09	0.327712	0.103	0.016	0.000133559	Variant	DBN1
5.05245e-09	0.253185	0.112	0.02	0.000134188	Variant	SMIM13
5.07625e-09	0.352466	0.234	0.1	0.00013482	Variant	UBAP1
5.18285e-09	0.277329	0.072	0	0.000137651	Variant	SFRP1
5.2576e-09	0.326607	0.095	0.011	0.000139637	Variant	SLFN11
5.25972e-09	0.36987	0.233	0.102	0.000139693	Variant	IPO8
5.27217e-09	0.362875	0.225	0.096	0.000140024	Variant	TGS1
5.27815e-09	0.309798	0.326	0.167	0.000140182	Variant	PTGFRN
5.41506e-09	0.326191	0.412	0.242	0.000143819	Variant	C6orf106
5.48313e-09	0.331805	0.368	0.202	0.000145626	Variant	ST14
5.51987e-09	0.270308	0.076	0.002	0.000146602	Variant	CACNA2D1
5.52237e-09	0.349755	0.238	0.104	0.000146669	Variant	FLAD1
5.58151e-09	0.450168	0.151	0.044	0.000148239	Variant	C21orf91
5.70512e-09	0.338891	0.239	0.107	0.000151522	Variant	GRPEL1
5.80113e-09	0.3362	0.276	0.131	0.000154072	Variant	NOP14
5.80595e-09	0.359854	0.376	0.216	0.0001542	Variant	SPTLC2
5.96113e-09	0.27989	0.243	0.107	0.000158322	Variant	PRKCI
6.06214e-09	0.25869	0.199	0.073	0.000161004	Variant	FURIN
6.10351e-09	0.300473	0.125	0.029	0.000162103	Variant	CHEK1
6.16511e-09	0.301186	0.159	0.049	0.000163739	Variant	PITPNM1
6.20591e-09	0.330291	0.137	0.036	0.000164823	Variant	AP2A2
6.24449e-09	0.327957	0.471	0.296	0.000165847	Variant	SCARB2
6.24626e-09	0.403892	0.6	0.427	0.000165894	Variant	RBM25
6.26213e-09	0.254369	0.219	0.089	0.000166316	Variant	CHAF1A
6.29458e-09	0.28345	0.165	0.053	0.000167178	Variant	SOCS4
6.31379e-09	0.291059	0.676	0.489	0.000167688	Variant	ILF3
6.34256e-09	0.330927	0.106	0.018	0.000168452	Variant	PSKH1
6.39931e-09	0.26134	0.102	0.016	0.000169959	Variant	TAZ
6.41215e-09	0.353082	0.081	0.004	0.0001703	Variant	PIK3CG
6.49993e-09	0.289063	0.408	0.229	0.000172632	Variant	SF1
6.53098e-09	0.392366	0.184	0.067	0.000173456	Variant	HIVEP1
6.57165e-09	0.282267	0.113	0.022	0.000174536	Variant	FIGNL1
6.58995e-09	0.33329	0.11	0.02	0.000175022	Variant	HSPA4L
6.61027e-09	0.263887	0.122	0.027	0.000175562	Variant	PAPD7
6.61132e-09	0.397744	0.243	0.109	0.00017559	Variant	TAP1
6.62283e-09	0.268018	0.756	0.558	0.000175896	Variant	RPLP2
6.64345e-09	0.316026	0.246	0.111	0.000176443	Variant	CEP57
6.73704e-09	0.431898	0.405	0.244	0.000178929	Variant	CTCF
6.79154e-09	0.388542	0.134	0.036	0.000180376	Variant	LYRM1
6.85508e-09	0.297986	0.288	0.14	0.000182064	Variant	ATF7IP
6.87802e-09	0.386991	0.181	0.067	0.000182673	Variant	SGTA
6.94385e-09	0.255724	0.125	0.029	0.000184422	Variant	ARL4A
6.9488e-09	0.307573	0.161	0.051	0.000184553	Variant	UCK2
6.96686e-09	-0.844534	0.148	0.251	0.000185033	Variant	ERV3-1
7.08259e-09	0.365357	0.132	0.033	0.000188106	Variant	CUEDC1
7.0967e-09	0.338893	0.113	0.022	0.000188481	Variant	GPR125
7.12931e-09	0.387486	0.396	0.231	0.000189347	Variant	CD151
7.15751e-09	0.466661	0.28	0.14	0.000190096	Variant	TMEM106C
7.2397e-09	0.26967	0.238	0.1	0.000192279	Variant	ENTPD5
7.24052e-09	0.409148	0.382	0.222	0.000192301	Variant	CAPRIN1
7.24256e-09	0.358344	0.362	0.2	0.000192355	Variant	BAIAP2L1
7.52821e-09	0.373236	0.428	0.267	0.000199942	Variant	EPS8
7.53809e-09	0.362205	0.093	0.011	0.000200204	Variant	SLFN13
7.56843e-09	0.33182	0.101	0.016	0.00020101	Variant	IDUA
7.58683e-09	0.261104	0.07	0	0.000201499	Variant	PDZRN3
7.67185e-09	0.363629	0.266	0.127	0.000203757	Variant	SHC1
7.70887e-09	0.324485	0.176	0.062	0.00020474	Variant	MRPL49
7.71215e-09	0.270251	0.289	0.142	0.000204827	Variant	CSNK2B
7.87289e-09	0.379326	0.402	0.236	0.000209096	Variant	CCT4
7.90351e-09	0.501346	0.163	0.056	0.000209909	Variant	PVR
7.92899e-09	0.253359	0.098	0.013	0.000210586	Variant	PTBP2
8.4974e-09	0.349487	0.272	0.131	0.000225683	Variant	KIF13A
8.53514e-09	0.339232	0.319	0.164	0.000226685	Variant	ARPP19
8.57838e-09	0.308372	0.109	0.02	0.000227833	Variant	SLC39A14
8.62961e-09	0.278735	0.294	0.147	0.000229194	Variant	PSME2
8.64091e-09	0.429827	0.183	0.067	0.000229494	Variant	TCEA3
8.69008e-09	0.324678	0.255	0.118	0.0002308	Variant	U2AF2
8.72359e-09	0.280585	0.227	0.098	0.00023169	Variant	TAF10
8.72803e-09	0.264974	0.117	0.024	0.000231808	Variant	GPANK1
8.94271e-09	0.318746	0.261	0.122	0.000237509	Variant	RBM10
9.01272e-09	0.258416	0.282	0.133	0.000239369	Variant	SLC35E1
9.04421e-09	0.29442	0.128	0.031	0.000240205	Variant	CLSTN3
9.16355e-09	0.303985	0.164	0.053	0.000243375	Variant	ZYX
9.18297e-09	0.330986	0.266	0.127	0.00024389	Variant	BCCIP
9.21351e-09	0.276666	0.092	0.011	0.000244702	Variant	ATP2A3
9.22486e-09	0.318328	0.185	0.069	0.000245003	Variant	PLCB1
9.29248e-09	0.273457	0.179	0.064	0.000246799	Variant	MORC4
9.3383e-09	-0.680348	0.119	0.22	0.000248016	Variant	ANKRD65
9.4548e-09	0.332552	0.167	0.056	0.00025111	Variant	NFIC
9.62969e-09	0.331136	0.363	0.204	0.000255755	Variant	ANP32A
9.77439e-09	0.436993	0.189	0.073	0.000259598	Variant	EPS15L1
9.92844e-09	0.294399	0.247	0.109	0.000263689	Variant	ATP6V1B2
1.00169e-08	0.362416	0.197	0.078	0.000266039	Variant	RMDN3
1.02942e-08	0.356391	0.245	0.111	0.000273404	Variant	EXOC5
1.04345e-08	0.260538	0.243	0.111	0.000277131	Variant	GON4L
1.04852e-08	0.331097	0.23	0.1	0.000278475	Variant	TMEM131
1.06078e-08	0.350988	0.292	0.149	0.000281732	Variant	THUMPD1
1.06704e-08	0.391773	0.207	0.084	0.000283396	Variant	STARD10
1.07505e-08	0.345811	0.161	0.053	0.000285521	Variant	GNA12
1.07812e-08	-0.391958	0.819	0.813	0.000286338	Variant	UBC
1.08194e-08	0.33368	0.253	0.116	0.000287353	Variant	PABPN1
1.1054e-08	0.310948	0.233	0.102	0.000293583	Variant	ARF6
1.1062e-08	0.32224	0.168	0.058	0.000293796	Variant	TSPAN15
1.10989e-08	0.480575	0.069	0	0.000294777	Variant	CXCL1
1.10989e-08	0.297091	0.069	0	0.000294777	Variant	ESR1
1.1369e-08	0.447917	0.223	0.098	0.000301949	Variant	LPIN2
1.14346e-08	0.275335	0.107	0.02	0.000303692	Variant	SAYSD1
1.16631e-08	0.328585	0.103	0.018	0.000309761	Variant	MELK
1.17658e-08	0.264883	0.083	0.007	0.000312488	Variant	ZDHHC14
1.18394e-08	0.355832	0.235	0.104	0.000314442	Variant	ERGIC1
1.19865e-08	0.341981	0.141	0.04	0.000318348	Variant	HIRIP3
1.21174e-08	0.348651	0.22	0.093	0.000321827	Variant	RIOK1
1.21831e-08	0.330872	0.191	0.073	0.000323571	Variant	MBOAT2
1.25591e-08	0.313383	0.151	0.047	0.000333558	Variant	IL1RAP
1.27575e-08	-0.310338	0.005	0.042	0.000338828	Variant	CASP14
1.28774e-08	0.2802	0.182	0.067	0.000342011	Variant	MGAT5
1.31512e-08	1.11548	0.239	0.118	0.000349284	Variant	AKAP12
1.32308e-08	0.277198	0.262	0.122	0.000351398	Variant	ALKBH5
1.34212e-08	0.345226	0.068	0	0.000356454	Variant	PTPRT
1.34212e-08	0.321784	0.068	0	0.000356454	Variant	C11orf53
1.34626e-08	0.261442	0.112	0.022	0.000357552	Variant	DDB2
1.36079e-08	0.29855	0.078	0.004	0.000361412	Variant	LDLRAD4
1.39862e-08	0.284208	0.201	0.08	0.000371459	Variant	CYTH1
1.39989e-08	0.281625	0.197	0.078	0.000371796	Variant	C1GALT1
1.41848e-08	0.31387	0.273	0.133	0.000376734	Variant	UBXN1
1.42113e-08	0.277718	0.27	0.131	0.000377438	Variant	RAB18
1.42219e-08	0.306345	0.107	0.02	0.000377718	Variant	RBM38
1.4576e-08	-0.73128	0.373	0.453	0.000387125	Variant	GPX1
1.45886e-08	0.284882	0.132	0.036	0.000387459	Variant	UNC13B
1.47282e-08	0.361053	0.17	0.06	0.000391167	Variant	MKRN2
1.49435e-08	0.281721	0.253	0.118	0.000396884	Variant	CRCP
1.49937e-08	-0.607459	0.038	0.107	0.000398219	Variant	SIGLEC15
1.54144e-08	0.415581	0.299	0.158	0.000409392	Variant	CDKN1B
1.5537e-08	0.268372	0.137	0.038	0.000412646	Variant	HUS1
1.56304e-08	-0.507299	0.558	0.633	0.000415126	Variant	MARCKS
1.56469e-08	-0.301028	0.03	0.096	0.000415566	Variant	PLTP
1.56649e-08	0.306541	0.416	0.247	0.000416044	Variant	EML4
1.58337e-08	0.281406	0.241	0.109	0.000420527	Variant	XPO6
1.59004e-08	0.325724	0.114	0.024	0.0004223	Variant	PAM
1.62211e-08	0.329541	0.102	0.018	0.000430816	Variant	CDC42EP2
1.62269e-08	0.309347	0.067	0	0.00043097	Variant	KLF12
1.62269e-08	0.25021	0.067	0	0.00043097	Variant	ELOVL7
1.64402e-08	-0.545305	0.112	0.211	0.000436635	Variant	PTPRM
1.65748e-08	0.316612	0.164	0.056	0.00044021	Variant	LMBR1
1.65972e-08	0.254275	0.157	0.051	0.000440804	Variant	THOC1
1.67379e-08	0.299171	0.09	0.011	0.000444542	Variant	SACS
1.68096e-08	0.287892	0.27	0.129	0.000446446	Variant	SERTAD2
1.68917e-08	0.338763	0.296	0.156	0.000448626	Variant	LPGAT1
1.696e-08	0.281614	0.477	0.296	0.000450441	Variant	CDV3
1.72085e-08	-0.76157	0.316	0.427	0.000457041	Variant	GBP2
1.72831e-08	0.350648	0.379	0.22	0.000459023	Variant	SETX
1.72882e-08	0.267801	0.186	0.071	0.000459158	Variant	RAP2A
1.75889e-08	0.492285	0.084	0.009	0.000467144	Variant	SPARC
1.77116e-08	0.807033	0.186	0.076	0.000470401	Variant	SLC35E3
1.77694e-08	0.433962	0.384	0.233	0.000471938	Variant	CACYBP
1.79754e-08	-0.785053	0.149	0.247	0.000477409	Variant	STON2
1.81007e-08	-0.324587	0.031	0.096	0.000480738	Variant	OSR2
1.81773e-08	0.257931	0.072	0.002	0.00048277	Variant	COLCA1
1.8257e-08	0.322686	0.299	0.156	0.000484888	Variant	TNRC6A
1.83255e-08	0.300285	0.184	0.071	0.000486706	Variant	KLC1
1.84541e-08	0.25665	0.356	0.202	0.000490122	Variant	PNRC1
1.84749e-08	0.273226	0.233	0.102	0.000490675	Variant	STRN3
1.85421e-08	0.255373	0.099	0.016	0.000492459	Variant	LINC00667
1.86895e-08	0.251207	0.164	0.056	0.000496375	Variant	H2AFX
1.86936e-08	0.423606	0.23	0.104	0.000496483	Variant	FRMD4B
1.88202e-08	-0.657397	0.331	0.427	0.000499845	Variant	ELF1
1.9586e-08	0.284939	0.139	0.04	0.000520184	Variant	ZNF592
1.96161e-08	0.500657	0.067	0	0.000520985	Variant	CSPG4
1.96161e-08	0.269572	0.067	0	0.000520985	Variant	CORO2B
1.98665e-08	0.298927	0.071	0.002	0.000527634	Variant	RASD2
1.99777e-08	0.372187	0.17	0.062	0.000530589	Variant	PRKD3
2.02586e-08	0.413201	0.11	0.022	0.000538049	Variant	HDAC11
2.04905e-08	0.324503	0.098	0.016	0.000544207	Variant	TPM2
2.0675e-08	0.265083	0.143	0.042	0.000549108	Variant	POLE
2.07e-08	0.380073	0.182	0.071	0.00054977	Variant	PSIP1
2.07012e-08	0.354981	0.151	0.049	0.000549804	Variant	PGP
2.13876e-08	-0.853598	0.244	0.338	0.000568034	Variant	BLCAP
2.14166e-08	-0.762555	0.25	0.349	0.000568803	Variant	WSB2
2.18448e-08	-0.400337	0.591	0.709	0.000580176	Variant	SDC1
2.24712e-08	0.345543	0.48	0.307	0.000596812	Variant	HIF1A
2.24994e-08	0.264817	0.156	0.051	0.000597562	Variant	TECR
2.287e-08	0.648742	0.185	0.076	0.000607404	Variant	ASS1
2.29451e-08	0.292374	0.089	0.011	0.0006094	Variant	AKNA
2.37833e-08	0.619557	0.104	0.02	0.000631661	Variant	ITGA5
2.38905e-08	0.326052	0.239	0.111	0.000634507	Variant	MTHFD1
2.39039e-08	0.250839	0.08	0.007	0.000634863	Variant	NREP
2.42833e-08	0.271902	0.196	0.078	0.00064494	Variant	SDF2L1
2.44325e-08	0.276609	0.259	0.124	0.000648904	Variant	GPAA1
2.45676e-08	0.739905	0.07	0.002	0.00065249	Variant	FGFBP1
2.49857e-08	0.462018	0.188	0.076	0.000663594	Variant	PRR15
2.51963e-08	0.277297	0.131	0.036	0.000669189	Variant	BMF
2.52025e-08	0.301706	0.109	0.022	0.000669353	Variant	MICAL2
2.52114e-08	0.32363	0.148	0.047	0.000669589	Variant	TAF6
2.56214e-08	0.281069	0.176	0.064	0.000680479	Variant	TEX10
2.57005e-08	0.277232	0.188	0.073	0.000682579	Variant	BAD
2.57351e-08	0.380978	0.087	0.011	0.000683499	Variant	CDCA2
2.61856e-08	0.388545	0.096	0.016	0.000695462	Variant	CDCA5
2.65305e-08	0.277518	0.214	0.091	0.000704624	Variant	TIMM8B
2.69063e-08	-0.583609	0.29	0.396	0.000714604	Variant	COMT
2.6952e-08	0.286117	0.15	0.049	0.000715819	Variant	BCL9
2.72093e-08	0.27659	0.079	0.007	0.000722652	Variant	STEAP1
2.76156e-08	0.346481	0.286	0.147	0.000733442	Variant	MED1
2.79448e-08	0.363748	0.157	0.053	0.000742187	Variant	NCAPD3
2.79876e-08	0.325323	0.096	0.016	0.000743323	Variant	SLC16A1
2.82183e-08	0.279756	0.287	0.142	0.000749449	Variant	SMC6
2.88616e-08	0.30795	0.19	0.076	0.000766534	Variant	CDC34
2.90627e-08	0.341195	0.153	0.051	0.000771877	Variant	RNASEH2A
2.91084e-08	0.284215	0.237	0.109	0.000773091	Variant	SCAMP3
2.91208e-08	0.493641	0.31	0.171	0.000773418	Variant	IFI16
2.94037e-08	0.284513	0.2	0.082	0.000780932	Variant	FBXO34
2.94305e-08	0.305519	0.342	0.193	0.000781645	Variant	PPT1
2.9918e-08	0.250113	0.243	0.113	0.000794592	Variant	NR1D2
3.08307e-08	-0.691872	0.244	0.356	0.000818833	Variant	OVOL1
3.1341e-08	0.280767	0.249	0.118	0.000832387	Variant	ZCCHC11
3.19617e-08	0.423335	0.159	0.056	0.00084887	Variant	PMM2
3.20878e-08	0.289694	0.284	0.142	0.000852221	Variant	DNAJB11
3.24299e-08	0.297	0.221	0.098	0.000861306	Variant	CTSZ
3.25301e-08	0.261519	0.157	0.053	0.000863968	Variant	ARHGEF3
3.26571e-08	0.394534	0.166	0.06	0.000867339	Variant	PPP1R3B
3.27961e-08	0.331088	0.159	0.056	0.000871031	Variant	SSX2IP
3.30988e-08	0.739206	0.665	0.531	0.000879072	Variant	DNAJB1
3.31263e-08	0.307217	0.083	0.009	0.000879802	Variant	KCNK5
3.31927e-08	0.264114	0.242	0.111	0.000881566	Variant	GNA11
3.35279e-08	0.47906	0.421	0.269	0.000890468	Variant	LRP10
3.39351e-08	-1.18262	0.104	0.2	0.000901283	Variant	FABP4
3.46227e-08	0.285884	0.064	0	0.000919546	Variant	CDH11
3.46618e-08	0.298903	0.161	0.058	0.000920582	Variant	RALGDS
3.47386e-08	0.296491	0.301	0.158	0.000922621	Variant	EIF2S2
3.52317e-08	0.709844	0.109	0.024	0.000935719	Variant	KIT
3.5799e-08	0.302901	0.39	0.227	0.000950785	Variant	MAPRE1
3.59325e-08	0.274712	0.22	0.098	0.000954331	Variant	IRS2
3.68382e-08	0.25387	0.183	0.069	0.000978386	Variant	TMED8
3.69172e-08	-0.437608	0.699	0.722	0.000980483	Variant	ATP5B
3.72618e-08	0.430125	0.248	0.118	0.000989635	Variant	RCAN1
3.7468e-08	-0.614021	0.114	0.211	0.000995112	Variant	TNS4
3.79324e-08	0.354647	0.2	0.084	0.00100745	Variant	TSPAN5
3.85411e-08	0.434808	0.113	0.027	0.00102361	Variant	BRCA2
3.89891e-08	0.595787	0.13	0.038	0.00103551	Variant	SORBS2
3.90131e-08	0.281888	0.227	0.102	0.00103615	Variant	POLD2
3.90192e-08	0.313095	0.227	0.102	0.00103631	Variant	MRPL15
4.02845e-08	0.332013	0.265	0.133	0.00106992	Variant	RAB8A
4.18296e-08	0.372873	0.064	0	0.00111095	Variant	CX3CL1
4.18296e-08	0.301947	0.064	0	0.00111095	Variant	MORC1
4.18898e-08	0.327975	0.198	0.082	0.00111255	Variant	SURF1
4.19878e-08	0.268843	0.099	0.018	0.00111515	Variant	APBB2
4.23555e-08	0.261116	0.313	0.169	0.00112492	Variant	ZFP91
4.25329e-08	0.365677	0.188	0.076	0.00112963	Variant	TBC1D14
4.30009e-08	0.353374	0.116	0.029	0.00114206	Variant	SMPD4
4.35032e-08	0.312228	0.27	0.136	0.0011554	Variant	CWC15
4.42196e-08	0.275733	0.094	0.016	0.00117443	Variant	C16orf45
4.43479e-08	0.621916	0.421	0.291	0.00117784	Variant	ALCAM
4.44594e-08	0.254488	0.136	0.04	0.0011808	Variant	MPHOSPH9
4.44968e-08	0.309684	0.11	0.024	0.00118179	Variant	IRF7
4.53402e-08	-0.272099	0.004	0.038	0.00120419	Variant	IGFL1
4.57006e-08	0.415599	0.187	0.076	0.00121376	Variant	PLA2G4A
4.58054e-08	0.282481	0.284	0.147	0.00121655	Variant	EIF3J
4.623e-08	0.620605	0.198	0.087	0.00122782	Variant	ANLN
4.64693e-08	-0.604679	0.01	0.051	0.00123418	Variant	GSTM5
4.72205e-08	0.306636	0.148	0.049	0.00125413	Variant	CHSY1
4.72832e-08	0.488145	0.268	0.14	0.00125579	Variant	CRIP2
4.76741e-08	0.343782	0.124	0.033	0.00126618	Variant	CDC25B
4.7741e-08	0.314835	0.141	0.044	0.00126795	Variant	HSPA2
4.79432e-08	0.3071	0.179	0.069	0.00127332	Variant	ASH2L
4.88847e-08	0.272214	0.313	0.164	0.00129833	Variant	DUT
5.02612e-08	0.405466	0.198	0.084	0.00133489	Variant	ITGB8
5.05294e-08	0.261748	0.063	0	0.00134201	Variant	GMPR
5.05361e-08	0.298147	0.207	0.089	0.00134219	Variant	CDK2
5.06527e-08	0.282094	0.196	0.08	0.00134529	Variant	LEO1
5.09891e-08	-0.353989	0.924	0.94	0.00135422	Variant	RPL8
5.11787e-08	0.43774	0.189	0.078	0.00135926	Variant	SLPI
5.12812e-08	0.350036	0.247	0.12	0.00136198	Variant	FOXO3
5.14454e-08	0.2734	0.145	0.047	0.00136634	Variant	PSMD5
5.20929e-08	0.380337	0.161	0.058	0.00138354	Variant	FAM47E-STBD1
5.23606e-08	0.322821	0.149	0.049	0.00139064	Variant	SBNO2
5.25697e-08	0.285529	0.41	0.249	0.0013962	Variant	LARS
5.37105e-08	0.256783	0.344	0.196	0.0014265	Variant	IMPAD1
5.41387e-08	-0.513585	0.295	0.42	0.00143787	Variant	SNCG
5.47668e-08	0.342423	0.143	0.047	0.00145455	Variant	SENP1
5.48084e-08	0.295893	0.081	0.009	0.00145566	Variant	MYBL2
5.5096e-08	0.314883	0.23	0.107	0.0014633	Variant	VARS
5.5413e-08	0.266733	0.216	0.096	0.00147171	Variant	CLOCK
5.54334e-08	0.253909	0.067	0.002	0.00147226	Variant	RFTN1
5.6095e-08	0.301116	0.361	0.213	0.00148983	Variant	RFC1
5.62517e-08	0.268796	0.124	0.033	0.00149399	Variant	SH2B1
5.66638e-08	0.279854	0.141	0.044	0.00150493	Variant	FOXK1
5.69916e-08	0.258644	0.13	0.038	0.00151364	Variant	SLC30A2
5.73079e-08	0.296663	0.21	0.091	0.00152204	Variant	COMMD4
5.78239e-08	0.469168	0.394	0.242	0.00153575	Variant	NFKBIZ
5.82501e-08	0.391678	0.136	0.042	0.00154706	Variant	PRMT7
5.84697e-08	0.263058	0.315	0.173	0.0015529	Variant	KIAA0319L
5.88755e-08	0.271771	0.125	0.033	0.00156367	Variant	ANXA3
5.91979e-08	0.28535	0.162	0.058	0.00157224	Variant	SPPL2B
5.94611e-08	0.271236	0.113	0.027	0.00157923	Variant	RFC4
6.03873e-08	0.498966	0.441	0.293	0.00160383	Variant	VCL
6.07051e-08	-0.378028	0.017	0.067	0.00161227	Variant	SLC15A1
6.10298e-08	0.299888	0.062	0	0.00162089	Variant	COBL
6.10298e-08	0.278547	0.062	0	0.00162089	Variant	SLC4A4
6.18399e-08	0.275524	0.119	0.031	0.0016424	Variant	UNC119B
6.23564e-08	0.33753	0.13	0.038	0.00165612	Variant	PTTG1
6.24743e-08	0.277078	0.239	0.113	0.00165926	Variant	RBM15B
6.28235e-08	0.327776	0.393	0.238	0.00166853	Variant	LAMP2
6.31429e-08	0.633074	0.087	0.013	0.00167701	Variant	PRSS3
6.48883e-08	0.274563	0.587	0.396	0.00172337	Variant	UQCRQ
6.57563e-08	0.26136	0.076	0.007	0.00174642	Variant	KLHL5
6.59096e-08	0.274674	0.238	0.111	0.00175049	Variant	KHNYN
6.67216e-08	0.378554	0.224	0.102	0.00177206	Variant	IL4R
6.87282e-08	0.301247	0.165	0.06	0.00182535	Variant	FANCI
6.89249e-08	0.257107	0.241	0.118	0.00183058	Variant	JMY
6.9729e-08	0.336972	0.569	0.402	0.00185193	Variant	EIF2AK1
7.075e-08	0.537534	0.107	0.024	0.00187905	Variant	PRAME
7.18493e-08	0.538902	0.313	0.187	0.00190825	Variant	OCIAD2
7.34059e-08	0.291221	0.084	0.011	0.00194959	Variant	FNDC4
7.35275e-08	0.416935	0.341	0.2	0.00195282	Variant	IGF2R
7.3702e-08	0.277666	0.061	0	0.00195745	Variant	OLIG1
7.3702e-08	0.271851	0.061	0	0.00195745	Variant	IGHG1
7.39526e-08	0.345132	0.305	0.167	0.00196411	Variant	MPC2
7.4612e-08	0.890011	0.147	0.053	0.00198162	Variant	TFPI2
7.49247e-08	0.250803	0.236	0.111	0.00198993	Variant	RNASEH2C
7.58025e-08	0.308611	0.328	0.182	0.00201324	Variant	DEDD2
7.5968e-08	0.552796	0.066	0.002	0.00201763	Variant	VSIG1
7.61564e-08	0.261992	0.573	0.398	0.00202264	Variant	GNB1
7.63091e-08	0.258724	0.183	0.073	0.00202669	Variant	TBL1X
7.66728e-08	0.27677	0.066	0.002	0.00203635	Variant	CLCF1
7.74666e-08	0.288223	0.562	0.389	0.00205744	Variant	SRP14
7.85554e-08	0.429745	0.167	0.064	0.00208635	Variant	LRP5
8.21421e-08	0.58619	0.184	0.08	0.00218161	Variant	RHBDL2
8.22699e-08	0.27348	0.223	0.102	0.00218501	Variant	MSL2
8.26325e-08	0.332437	0.339	0.189	0.00219464	Variant	KIAA1217
8.31241e-08	0.61977	0.157	0.058	0.00220769	Variant	RNASE1
8.3428e-08	0.814551	0.09	0.016	0.00221576	Variant	HLA-DQA1
8.38097e-08	0.250138	0.108	0.024	0.0022259	Variant	EPB41L4A
8.39324e-08	0.288889	0.259	0.129	0.00222916	Variant	UGDH
8.45339e-08	0.348183	0.19	0.08	0.00224514	Variant	NFIL3
8.47973e-08	0.320672	0.11	0.027	0.00225213	Variant	TMEM223
8.52861e-08	0.280519	0.147	0.049	0.00226511	Variant	PIP4K2C
8.55643e-08	-0.559309	0.493	0.562	0.0022725	Variant	LDHA
8.59441e-08	0.256112	0.193	0.08	0.00228259	Variant	RP11-473I1.10
8.59986e-08	0.304485	0.084	0.011	0.00228404	Variant	VAV1
8.75708e-08	0.268622	0.211	0.093	0.00232579	Variant	NUP98
8.82709e-08	0.277386	0.284	0.147	0.00234439	Variant	FAM50A
8.89059e-08	0.253255	0.144	0.047	0.00236125	Variant	ACVR1B
9.10703e-08	0.251336	0.285	0.151	0.00241873	Variant	BZW1
9.16538e-08	0.306111	0.107	0.024	0.00243423	Variant	ISG20
9.18943e-08	-0.67734	0.465	0.542	0.00244062	Variant	C17orf76-AS1
9.29737e-08	0.262225	0.115	0.029	0.00246929	Variant	PXDC1
9.46883e-08	0.288859	0.529	0.371	0.00251483	Variant	NONO
9.6501e-08	0.382163	0.514	0.347	0.00256297	Variant	SDC4
9.68669e-08	-0.549834	0.078	0.16	0.00257269	Variant	LINC00847
1.02982e-07	-0.420558	0.041	0.107	0.0027351	Variant	VLDLR
1.03977e-07	0.350704	0.372	0.224	0.00276151	Variant	2025-09-09
1.04326e-07	0.589529	0.256	0.136	0.00277079	Variant	LMO7
1.05703e-07	0.26058	0.291	0.16	0.00280736	Variant	AC013394.2
1.0599e-07	0.385106	0.258	0.131	0.00281499	Variant	SIPA1L1
1.07884e-07	0.306814	0.172	0.067	0.00286529	Variant	UHRF1BP1
1.09654e-07	0.397934	0.236	0.118	0.00291229	Variant	DCP2
1.11267e-07	0.270326	0.141	0.047	0.00295513	Variant	MED24
1.11829e-07	0.315918	0.297	0.162	0.00297006	Variant	MARK2
1.12666e-07	0.385943	0.336	0.196	0.00299228	Variant	SERPINH1
1.13719e-07	0.312032	0.23	0.107	0.00302027	Variant	EP400
1.13763e-07	0.685696	0.064	0.002	0.00302144	Variant	COL4A2
1.14344e-07	0.300355	0.279	0.144	0.00303686	Variant	MGAT4B
1.15224e-07	0.30505	0.468	0.3	0.00306023	Variant	STAU1
1.15818e-07	0.341035	0.152	0.053	0.00307602	Variant	CDKN2B
1.16341e-07	0.295626	0.324	0.18	0.0030899	Variant	STOML2
1.16666e-07	0.305228	0.319	0.173	0.00309854	Variant	KIF1B
1.17878e-07	0.375349	0.105	0.024	0.00313072	Variant	HLA-DMA
1.18956e-07	0.2984	0.241	0.12	0.00315935	Variant	CXXC5
1.1938e-07	0.476983	0.134	0.042	0.00317061	Variant	PTN
1.21115e-07	0.254945	0.276	0.142	0.0032167	Variant	CNOT7
1.22969e-07	0.295322	0.147	0.051	0.00326593	Variant	INO80E
1.26786e-07	0.261077	0.276	0.142	0.0033673	Variant	UBE2G2
1.29698e-07	0.269201	0.059	0	0.00344464	Variant	BIN1
1.30065e-07	0.314933	0.246	0.122	0.00345441	Variant	NCOA2
1.30495e-07	-0.494814	0.048	0.118	0.00346582	Variant	NBL1
1.32277e-07	0.258391	0.101	0.022	0.00351315	Variant	CELSR2
1.3855e-07	-0.618596	0.335	0.427	0.00367975	Variant	PVRL4
1.39601e-07	0.257758	0.2	0.087	0.00370765	Variant	CABIN1
1.40913e-07	0.260711	0.081	0.011	0.00374251	Variant	DTL
1.42246e-07	0.274468	0.081	0.011	0.0037779	Variant	ARRB1
1.444e-07	0.300786	0.193	0.082	0.00383513	Variant	SIRT1
1.45443e-07	0.329472	0.421	0.267	0.00386282	Variant	EI24
1.48967e-07	-0.846924	0.372	0.429	0.00395641	Variant	SYPL1
1.52754e-07	-0.316133	0.024	0.078	0.004057	Variant	NDUFA4L2
1.53743e-07	0.2572	0.176	0.071	0.00408326	Variant	MRPS10
1.54177e-07	0.28043	0.081	0.011	0.00409478	Variant	CXCR4
1.54913e-07	0.274836	0.076	0.009	0.00411432	Variant	CELF2
1.55608e-07	0.262375	0.122	0.036	0.00413281	Variant	C4orf48
1.56916e-07	0.352046	0.292	0.16	0.00416753	Variant	MIDN
1.57372e-07	0.281613	0.276	0.14	0.00417963	Variant	EHD4
1.57752e-07	0.277661	0.105	0.024	0.00418972	Variant	TBC1D16
1.58466e-07	0.381665	0.135	0.044	0.0042087	Variant	GPT2
1.60061e-07	0.343548	0.313	0.176	0.00425107	Variant	RPL7L1
1.61381e-07	0.390542	0.165	0.067	0.00428611	Variant	TSPAN12
1.63788e-07	0.263377	0.219	0.102	0.00435004	Variant	UBL3
1.66175e-07	-0.566197	0.656	0.66	0.00441345	Variant	SLC25A3
1.66989e-07	0.264703	0.416	0.256	0.00443507	Variant	LMAN1
1.67562e-07	0.318333	0.196	0.087	0.00445029	Variant	CEP192
1.69014e-07	0.400688	0.072	0.007	0.00448884	Variant	CCND2
1.71014e-07	-0.50463	0.849	0.836	0.00454197	Variant	RPL19
1.71993e-07	0.291916	0.285	0.153	0.00456795	Variant	CSRP1
1.74285e-07	0.410633	0.453	0.298	0.00462883	Variant	GLG1
1.75123e-07	0.260364	0.08	0.011	0.00465109	Variant	PTPRJ
1.7515e-07	0.261758	0.072	0.007	0.0046518	Variant	GPRC5B
1.75399e-07	0.273495	0.072	0.007	0.00465843	Variant	BCL2
1.76088e-07	0.663373	0.124	0.04	0.00467672	Variant	ICAM1
1.78122e-07	0.352267	0.183	0.076	0.00473074	Variant	UPP1
1.78495e-07	0.261293	0.308	0.171	0.00474064	Variant	PRR14L
1.789e-07	0.601871	0.076	0.009	0.00475141	Variant	OLFML2A
1.81277e-07	0.474182	0.253	0.438	0.00481453	Variant	FGFR3
1.83861e-07	0.329936	0.139	0.047	0.00488318	Variant	FGD6
1.86834e-07	0.271479	0.153	0.056	0.00496212	Variant	MEF2D
1.87868e-07	0.283831	0.118	0.033	0.00498958	Variant	RNF144B
1.94052e-07	0.326224	0.104	0.024	0.00515383	Variant	PSAT1
1.9587e-07	-0.976342	0.302	0.38	0.00520212	Variant	SEL1L
1.98107e-07	0.271637	0.119	0.033	0.00526153	Variant	P2RX4
1.98148e-07	0.420207	0.176	0.073	0.00526261	Variant	LRP1
1.98431e-07	0.307227	0.433	0.276	0.00527014	Variant	ENAH
2.02146e-07	0.258989	0.133	0.042	0.00536881	Variant	STIM1
2.0265e-07	-0.67305	0.53	0.573	0.00538217	Variant	SLC20A1
2.05265e-07	0.267191	0.193	0.084	0.00545163	Variant	SIGMAR1
2.06011e-07	0.403838	0.333	0.2	0.00547145	Variant	PLS3
2.06046e-07	0.412988	0.315	0.18	0.00547238	Variant	SEPHS2
2.07514e-07	0.259948	0.159	0.06	0.00551137	Variant	MED17
2.09124e-07	0.307003	0.216	0.1	0.00555413	Variant	NUDCD3
2.11736e-07	0.311403	0.216	0.1	0.0056235	Variant	YKT6
2.15595e-07	0.313122	0.29	0.156	0.00572598	Variant	KIF3B
2.17134e-07	0.37557	0.247	0.127	0.00576685	Variant	RALB
2.1752e-07	0.269551	0.408	0.249	0.00577712	Variant	FUBP1
2.17549e-07	0.561646	0.251	0.136	0.00577789	Variant	PHACTR2
2.18858e-07	0.325284	0.262	0.138	0.00581264	Variant	SLC44A4
2.19705e-07	0.342498	0.347	0.207	0.00583515	Variant	APMAP
2.20504e-07	0.265519	0.145	0.051	0.00585636	Variant	ASL
2.22583e-07	0.285411	0.447	0.293	0.00591157	Variant	LAMP1
2.26571e-07	0.529788	0.101	0.024	0.00601749	Variant	PMEPA1
2.26611e-07	0.287418	0.139	0.047	0.00601855	Variant	PRPF40B
2.28297e-07	-0.755464	0.193	0.282	0.00606333	Variant	PPIF
2.29837e-07	0.441975	0.17	0.069	0.00610425	Variant	PRC1
2.30582e-07	0.288096	0.413	0.264	0.00612404	Variant	NDUFA1
2.3318e-07	0.302328	0.393	0.24	0.00619304	Variant	FGD5-AS1
2.37665e-07	0.498556	0.061	0.002	0.00631213	Variant	AHNAK2
2.39219e-07	0.610272	0.082	0.013	0.0063534	Variant	IGFBP6
2.39382e-07	0.266356	0.267	0.138	0.00635775	Variant	BAG5
2.42577e-07	0.377976	0.079	0.011	0.0064426	Variant	SLC2A3
2.45357e-07	0.328643	0.271	0.144	0.00651644	Variant	NNT
2.48281e-07	0.302137	0.166	0.067	0.00659409	Variant	COPRS
2.51151e-07	0.279378	0.124	0.038	0.00667031	Variant	ZMYND19
2.53631e-07	-0.45572	0.06	0.133	0.00673618	Variant	CDH26
2.55319e-07	0.267834	0.168	0.067	0.00678101	Variant	ACO1
2.57369e-07	0.386637	0.354	0.209	0.00683548	Variant	MARS
2.58362e-07	0.258871	0.292	0.158	0.00686183	Variant	FMR1
2.58823e-07	0.340495	0.495	0.327	0.00687408	Variant	CYC1
2.61919e-07	0.293325	0.17	0.069	0.0069563	Variant	ADRBK1
2.63809e-07	0.312048	0.227	0.111	0.0070065	Variant	SLIRP
2.65955e-07	0.295634	0.515	0.351	0.0070635	Variant	PNN
2.69304e-07	0.29662	0.07	0.007	0.00715243	Variant	FAM150A
2.74578e-07	0.263082	0.207	0.096	0.00729251	Variant	SEC61G
2.75039e-07	0.898039	0.056	0	0.00730476	Variant	IGHM
2.75039e-07	0.357852	0.056	0	0.00730476	Variant	ADAM19
2.77216e-07	0.260237	0.353	0.213	0.00736259	Variant	MAP7
2.77458e-07	0.261674	0.102	0.024	0.007369	Variant	PER1
2.77723e-07	0.314562	0.157	0.06	0.00737605	Variant	N4BP2
2.80693e-07	0.301811	0.091	0.018	0.00745492	Variant	RILPL2
2.81787e-07	0.345056	0.282	0.153	0.00748399	Variant	CD99
2.83191e-07	0.290016	0.216	0.1	0.00752126	Variant	HIST1H1E
2.88329e-07	0.294486	0.193	0.084	0.00765774	Variant	POLG
2.90314e-07	0.253427	0.355	0.207	0.00771045	Variant	GOLGA2
2.90438e-07	0.410707	0.397	0.242	0.00771375	Variant	SOD2
2.91902e-07	0.267123	0.137	0.047	0.00775262	Variant	KNTC1
2.94438e-07	0.254195	0.07	0.007	0.00781997	Variant	HCK
3.01689e-07	0.261402	0.104	0.027	0.00801256	Variant	NOMO1
3.07246e-07	0.353467	0.146	0.053	0.00816015	Variant	SPTLC3
3.1175e-07	0.563517	0.206	0.1	0.00827978	Variant	F2RL1
3.23101e-07	0.317442	0.2	0.091	0.00858123	Variant	LEMD2
3.23636e-07	0.279531	0.147	0.053	0.00859544	Variant	AAR2
3.25014e-07	0.281956	0.105	0.027	0.00863204	Variant	JRK
3.319e-07	0.27109	0.402	0.247	0.00881494	Variant	SND1
3.3243e-07	0.337491	0.144	0.053	0.008829	Variant	CDK14
3.34444e-07	0.26646	0.257	0.131	0.00888249	Variant	MED29
3.38576e-07	0.292673	0.185	0.08	0.00899224	Variant	SURF6
3.43473e-07	0.442802	0.078	0.011	0.0091223	Variant	IFI44L
3.52959e-07	0.344376	0.069	0.007	0.00937423	Variant	MFGE8
3.55177e-07	0.290517	0.134	0.044	0.00943314	Variant	FADD
3.55378e-07	0.381452	0.287	0.164	0.00943849	Variant	AMD1
3.57459e-07	0.569674	0.344	0.218	0.00949376	Variant	BUB3
3.6493e-07	0.253841	0.152	0.056	0.00969217	Variant	GSE1
3.6871e-07	0.281097	0.171	0.071	0.00979257	Variant	TMEM203
3.71711e-07	0.259001	0.294	0.162	0.00987228	Variant	CHP1
3.76694e-07	0.266539	0.097	0.022	0.0100046	Variant	UBE2D4
3.83629e-07	0.325184	0.558	0.391	0.0101888	Variant	SEC62
3.85708e-07	0.625312	0.354	0.236	0.010244	Variant	PHLDA1
3.86207e-07	0.278622	0.133	0.044	0.0102573	Variant	ULK3
3.88861e-07	0.355604	0.199	0.091	0.0103278	Variant	MFSD2A
3.90767e-07	-0.586011	0.101	0.184	0.0103784	Variant	GPD1L
3.92601e-07	0.260476	0.306	0.173	0.0104271	Variant	FAM208A
3.9514e-07	0.309239	0.145	0.053	0.0104945	Variant	NAA10
3.96256e-07	0.323631	0.673	0.513	0.0105242	Variant	PTMA
3.96405e-07	0.546631	0.629	0.471	0.0105281	Variant	NFKBIA
4.00681e-07	0.274721	0.175	0.073	0.0106417	Variant	RRN3
4.02877e-07	0.264274	0.134	0.044	0.0107	Variant	ACSS1
4.04851e-07	0.296759	0.1	0.024	0.0107524	Variant	SPRED1
4.05142e-07	0.297167	0.193	0.087	0.0107602	Variant	NOM1
4.10597e-07	0.265839	0.241	0.122	0.010905	Variant	PURA
4.12162e-07	0.365273	0.476	0.327	0.0109466	Variant	NFE2L1
4.12444e-07	0.303999	0.186	0.08	0.0109541	Variant	TRIM69
4.13058e-07	-0.684195	0.373	0.462	0.0109704	Variant	HES1
4.13981e-07	0.266047	0.203	0.093	0.0109949	Variant	VPS4A
4.19199e-07	0.285712	0.1	0.024	0.0111335	Variant	CITED4
4.19625e-07	0.273398	0.372	0.229	0.0111448	Variant	JMJD1C
4.22724e-07	0.350866	0.181	0.08	0.0112271	Variant	TLE4
4.24228e-07	0.294369	0.093	0.02	0.0112671	Variant	GINS2
4.26323e-07	0.26982	0.307	0.171	0.0113227	Variant	CREBBP
4.29263e-07	0.358929	0.259	0.138	0.0114008	Variant	CDKN2AIP
4.32076e-07	1.02125	0.104	0.029	0.0114755	Variant	FABP3
4.3813e-07	0.260369	0.34	0.202	0.0116363	Variant	SLAIN2
4.40259e-07	0.338099	0.059	0.002	0.0116928	Variant	TMPRSS11E
4.5045e-07	0.33756	0.176	0.073	0.0119635	Variant	IFI30
4.52045e-07	0.270122	0.187	0.082	0.0120059	Variant	PEX26
4.56116e-07	0.547744	0.101	0.027	0.012114	Variant	TUBB6
4.61967e-07	0.307212	0.268	0.147	0.0122694	Variant	DCTPP1
4.62986e-07	0.269258	0.172	0.071	0.0122965	Variant	ATL2
4.67685e-07	0.857508	0.182	0.084	0.0124212	Variant	PEG10
4.71658e-07	0.290388	0.341	0.204	0.0125268	Variant	PCF11
4.82687e-07	0.358827	0.054	0	0.0128197	Variant	SLC39A5
4.9134e-07	0.259756	0.089	0.018	0.0130495	Variant	TMEM194A
4.93862e-07	0.257677	0.192	0.084	0.0131165	Variant	PHF2
4.99759e-07	-0.478204	0.092	0.176	0.0132731	Variant	FUT3
5.01291e-07	0.28319	0.296	0.162	0.0133138	Variant	STUB1
5.02118e-07	0.316043	0.23	0.113	0.0133358	Variant	NDUFS8
5.20985e-07	0.417223	0.25	0.136	0.0138368	Variant	MTSS1
5.39964e-07	0.284457	0.337	0.2	0.0143409	Variant	CTR9
5.4911e-07	0.282664	0.16	0.064	0.0145838	Variant	AASDHPPT
5.50609e-07	-0.666983	0.143	0.231	0.0146236	Variant	GPRC5C
5.54031e-07	-0.547438	0.169	0.264	0.0147145	Variant	TMEM154
5.82082e-07	0.330609	0.053	0	0.0154595	Variant	CA4
5.82699e-07	-0.824414	0.07	0.14	0.0154759	Variant	BCAM
5.87188e-07	0.449888	0.409	0.273	0.0155951	Variant	EFNA1
5.89451e-07	-0.69673	0.47	0.511	0.0156552	Variant	UQCRH
5.91013e-07	0.281456	0.255	0.133	0.0156967	Variant	DLG3
5.91877e-07	0.406142	0.387	0.244	0.0157197	Variant	MPRIP
5.94606e-07	0.313187	0.192	0.089	0.0157921	Variant	DHX38
6.03697e-07	-0.593341	0.112	0.198	0.0160336	Variant	GRHL3
6.08824e-07	0.366801	0.067	0.007	0.0161697	Variant	HLA-DMB
6.11366e-07	0.253151	0.219	0.107	0.0162373	Variant	TMA7
6.14037e-07	0.319343	0.153	0.06	0.0163082	Variant	CMTM4
6.31456e-07	0.251836	0.156	0.062	0.0167708	Variant	DIAPH2
6.35977e-07	0.312509	0.107	0.029	0.0168909	Variant	NCAPG
6.37137e-07	0.365229	0.119	0.038	0.0169217	Variant	NETO2
6.44769e-07	0.285606	0.094	0.022	0.0171244	Variant	SPRY1
6.4689e-07	0.270727	0.479	0.329	0.0171807	Variant	TRA2B
6.51481e-07	0.31556	0.058	0.002	0.0173027	Variant	KIAA1549L
6.5785e-07	0.25678	0.266	0.142	0.0174718	Variant	C16orf72
6.59975e-07	0.42416	0.133	0.047	0.0175283	Variant	RASD1
6.60514e-07	0.357517	0.21	0.102	0.0175426	Variant	PLS1
6.78009e-07	0.285715	0.59	0.436	0.0180072	Variant	GLUL
6.8042e-07	-0.334061	0.456	0.576	0.0180713	Variant	GDF15
6.89766e-07	0.258003	0.426	0.269	0.0183195	Variant	SENP6
6.97309e-07	0.331425	0.559	0.387	0.0185198	Variant	PPIB
7.02587e-07	0.335806	0.218	0.107	0.01866	Variant	EHD1
7.1315e-07	-0.643062	0.38	0.438	0.0189406	Variant	CPNE3
7.23583e-07	0.272386	0.165	0.069	0.0192176	Variant	HELLS
7.29733e-07	0.329182	0.057	0.002	0.019381	Variant	DKK3
7.49628e-07	-0.539956	0.678	0.649	0.0199094	Variant	RPL27
7.53447e-07	0.447474	0.147	0.058	0.0200108	Variant	PLCG2
7.70989e-07	-0.629009	0.435	0.491	0.0204767	Variant	COX6B1
7.83224e-07	0.411111	0.497	0.373	0.0208016	Variant	CD9
8.04459e-07	0.270663	0.277	0.151	0.0213656	Variant	PTPRK
8.11786e-07	0.912879	0.541	0.4	0.0215602	Variant	CD59
8.3429e-07	0.499194	0.644	0.473	0.0221579	Variant	CTSB
8.46197e-07	0.47439	0.052	0	0.0224742	Variant	COL4A1
8.46197e-07	0.267008	0.052	0	0.0224742	Variant	CDH2
8.50124e-07	0.261081	0.129	0.044	0.0225785	Variant	ARAP1
8.7123e-07	0.288837	0.381	0.238	0.023139	Variant	HMGA1
8.71995e-07	0.254879	0.14	0.051	0.0231593	Variant	ATF5
8.79595e-07	0.268395	0.464	0.313	0.0233612	Variant	CIRBP
9.0082e-07	0.255052	0.38	0.233	0.0239249	Variant	RGL2
9.07593e-07	0.288083	0.259	0.142	0.0241048	Variant	ZC3H7A
9.1599e-07	0.318278	0.233	0.12	0.0243278	Variant	IMP4
9.17011e-07	-0.706685	0.413	0.458	0.0243549	Variant	ZFAS1
9.22671e-07	-0.323596	0.8	0.789	0.0245052	Variant	YWHAB
9.33417e-07	0.250178	0.217	0.107	0.0247906	Variant	PHKB
9.34934e-07	0.256621	0.148	0.058	0.0248309	Variant	SLC6A6
9.37152e-07	0.260679	0.238	0.122	0.0248898	Variant	DNMT3A
9.45174e-07	0.260472	0.153	0.06	0.0251029	Variant	ARHGEF11
9.46935e-07	0.282676	0.078	0.013	0.0251497	Variant	LPXN
9.72475e-07	0.302147	0.117	0.038	0.025828	Variant	SOCS6
9.83825e-07	0.252597	0.167	0.071	0.0261294	Variant	KIAA2013
9.9035e-07	0.261202	0.147	0.058	0.0263027	Variant	DPM2
9.95306e-07	0.330013	0.243	0.129	0.0264343	Variant	PSMB8
9.99754e-07	0.284946	0.307	0.178	0.0265525	Variant	SMG7
1.01145e-06	0.386727	0.148	0.058	0.0268632	Variant	ATHL1
1.0201e-06	0.426177	0.051	0	0.0270928	Variant	COL5A1
1.04359e-06	0.25355	0.261	0.14	0.0277167	Variant	CANT1
1.06006e-06	0.290556	0.374	0.231	0.0281542	Variant	CDK13
1.063e-06	0.250484	0.085	0.018	0.0282322	Variant	OGG1
1.07772e-06	-0.656419	0.101	0.18	0.0286233	Variant	C12orf49
1.08027e-06	0.280494	0.089	0.02	0.028691	Variant	FHOD1
1.08443e-06	0.27625	0.212	0.104	0.0288013	Variant	AGFG1
1.09542e-06	0.349016	0.407	0.267	0.0290934	Variant	TMEM87A
1.11285e-06	0.2791	0.159	0.067	0.0295561	Variant	C3orf38
1.11695e-06	0.277758	0.39	0.253	0.029665	Variant	PPP2R2A
1.12877e-06	0.27494	0.51	0.362	0.029979	Variant	ILF2
1.1307e-06	0.415839	0.307	0.187	0.0300304	Variant	EIF5A
1.13934e-06	0.275871	0.14	0.053	0.0302596	Variant	APTX
1.14081e-06	0.270837	0.127	0.044	0.0302989	Variant	NARS2
1.16604e-06	0.251874	0.104	0.029	0.0309687	Variant	PAQR8
1.17581e-06	0.275192	0.184	0.082	0.0312283	Variant	TACC2
1.1837e-06	0.289959	0.184	0.084	0.0314379	Variant	DHX16
1.21506e-06	0.57858	0.222	0.12	0.0322707	Variant	ENDOD1
1.2296e-06	0.251496	0.05	0	0.032657	Variant	RBFOX1
1.2471e-06	-0.530225	0.67	0.698	0.0331217	Variant	RPL34
1.24837e-06	-0.621285	0.564	0.578	0.0331555	Variant	RPL14
1.26589e-06	0.317001	0.107	0.031	0.0336207	Variant	RRM2
1.29342e-06	0.276021	0.186	0.087	0.034352	Variant	NOL10
1.3288e-06	0.279648	0.088	0.02	0.0352916	Variant	SNTB1
1.34874e-06	-0.641942	0.196	0.291	0.0358213	Variant	DGKH
1.37816e-06	-0.422433	0.771	0.791	0.0366025	Variant	ALDOA
1.38828e-06	0.259732	0.104	0.029	0.0368714	Variant	TCF4
1.39235e-06	0.387243	0.282	0.16	0.0369794	Variant	MYO5B
1.40215e-06	0.311149	0.292	0.167	0.0372398	Variant	MGST3
1.43835e-06	0.394247	0.141	0.056	0.0382012	Variant	ALDH1L1
1.4392e-06	0.297579	0.126	0.044	0.0382238	Variant	SPATA13
1.43954e-06	0.251644	0.188	0.089	0.0382327	Variant	SEC14L1
1.44163e-06	0.321161	0.365	0.227	0.0382883	Variant	POR
1.45159e-06	0.27101	0.11	0.033	0.0385528	Variant	CELSR1
1.45808e-06	0.254546	0.156	0.064	0.0387253	Variant	GIT1
1.46682e-06	0.420778	0.336	0.207	0.0389573	Variant	BAG3
1.4677e-06	0.253052	0.099	0.027	0.0389807	Variant	SETBP1
1.47135e-06	0.253811	0.292	0.164	0.0390776	Variant	NSFL1C
1.47341e-06	0.282601	0.287	0.164	0.0391322	Variant	PTPN1
1.48058e-06	0.323346	0.247	0.133	0.0393228	Variant	RIPK1
1.48392e-06	0.263247	0.271	0.151	0.0394115	Variant	MANBAL
1.51785e-06	0.442697	0.376	0.247	0.0403125	Variant	NR4A1
1.52115e-06	-0.736785	0.502	0.553	0.0404003	Variant	CD2AP
1.53069e-06	0.294135	0.31	0.18	0.0406537	Variant	GGCT
1.60027e-06	0.273565	0.126	0.044	0.0425015	Variant	DSE
1.60171e-06	-0.265688	0.015	0.056	0.0425398	Variant	ATP10B
1.60188e-06	0.25394	0.206	0.1	0.0425443	Variant	MAF1
1.60483e-06	0.258371	0.142	0.056	0.0426228	Variant	PER2
1.62716e-06	-0.585387	0.161	0.251	0.0432158	Variant	MX2
1.66042e-06	-0.602304	0.222	0.313	0.0440992	Variant	CLDN1
1.67429e-06	0.298498	0.062	0.007	0.0444676	Variant	CXCL3
1.69695e-06	0.288879	0.372	0.231	0.0450692	Variant	TES
1.70933e-06	0.294689	0.189	0.089	0.0453981	Variant	UTP14A
1.71167e-06	-0.772534	0.378	0.442	0.0454602	Variant	TIPARP
1.74727e-06	0.289062	0.753	0.636	0.0464058	Variant	SERF2
1.75795e-06	-0.680153	0.337	0.411	0.0466893	Variant	TINAGL1
1.76586e-06	0.54919	0.3	0.196	0.0468995	Variant	FOXA1
1.79092e-06	-0.601848	0.364	0.436	0.047565	Variant	IDH1
1.79432e-06	0.591884	0.861	0.776	0.0476553	Variant	EZR
1.86119e-06	0.354142	0.142	0.058	0.0494314	Variant	DEXI
1.86819e-06	-0.528238	0.167	0.253	0.0496173	Variant	HIST1H1C
1.88092e-06	0.26774	0.405	0.26	0.0499553	Variant	PEA15
1.93519e-06	0.297005	0.201	0.098	0.0513968	Variant	COL4A5
1.94762e-06	0.252289	0.109	0.033	0.051727	Variant	SRGAP3
2.07172e-06	0.30435	0.241	0.131	0.0550227	Variant	CAT
2.07913e-06	0.631445	0.538	0.411	0.0552195	Variant	CD55
2.08028e-06	0.293672	0.058	0.004	0.0552502	Variant	GRIN2B
2.08363e-06	0.308934	0.171	0.078	0.0553391	Variant	CNPPD1
2.0853e-06	-0.417654	0.035	0.089	0.0553834	Variant	HIST1H2AE
2.10002e-06	-0.962547	0.232	0.309	0.0557744	Variant	SCAP
2.1211e-06	0.374662	0.18	0.084	0.0563343	Variant	EFCAB4A
2.12172e-06	0.251249	0.112	0.036	0.0563508	Variant	RAD9A
2.15735e-06	0.291219	0.319	0.191	0.0572969	Variant	CASC4
2.17616e-06	0.290318	0.259	0.144	0.0577968	Variant	RALA
2.194e-06	0.336574	0.27	0.156	0.0582704	Variant	HIST1H4C
2.2313e-06	0.533844	0.273	0.167	0.059261	Variant	PPL
2.25106e-06	0.36356	0.053	0.002	0.0597859	Variant	AGR3
2.27978e-06	0.321266	0.152	0.064	0.0605486	Variant	ORAI2
2.36284e-06	-0.316033	0.009	0.042	0.0627547	Variant	SNTG1
2.39654e-06	0.317877	0.158	0.069	0.0636496	Variant	ASAP1
2.56561e-06	0.298902	0.263	0.151	0.06814	Variant	USP53
2.79486e-06	0.290246	0.414	0.269	0.0742287	Variant	AHCY
2.85676e-06	0.367917	0.112	0.038	0.0758728	Variant	SNX29
2.89631e-06	-0.626717	0.599	0.6	0.0769231	Variant	PGK1
2.97477e-06	0.270109	0.123	0.044	0.0790069	Variant	SCYL3
3.09348e-06	0.260852	0.241	0.131	0.0821597	Variant	ZNF609
3.12402e-06	0.748795	0.047	0	0.0829709	Variant	PTX3
3.12402e-06	0.25933	0.047	0	0.0829709	Variant	SPON2
3.22074e-06	0.265754	0.109	0.036	0.0855397	Variant	VAC14
3.30378e-06	0.989317	0.051	0.002	0.0877451	Variant	HBB
3.32346e-06	0.252338	0.116	0.04	0.0882677	Variant	NLK
3.39501e-06	0.265223	0.056	0.004	0.090168	Variant	COL16A1
3.39793e-06	0.283537	0.302	0.18	0.0902456	Variant	PAFAH1B2
3.41922e-06	-0.857916	0.119	0.2	0.0908111	Variant	PLAT
3.43432e-06	0.276799	0.113	0.038	0.091212	Variant	ABCC1
3.44378e-06	0.435225	0.083	0.02	0.0914633	Variant	ARL14
3.59528e-06	-0.37135	0.513	0.593	0.095487	Variant	NEAT1
3.7634e-06	0.254133	0.046	0	0.0999521	Variant	AREG
3.92793e-06	-0.483379	0.113	0.191	0.104322	Variant	HNMT
3.9844e-06	0.266971	0.127	0.049	0.105822	Variant	PLEK2
3.99869e-06	0.303843	0.564	0.42	0.106201	Variant	RAD21
4.08405e-06	-0.307491	0.015	0.053	0.108468	Variant	PPM1N
4.13279e-06	0.298261	0.174	0.082	0.109763	Variant	ZNF184
4.16625e-06	0.348725	0.367	0.238	0.110651	Variant	HMGCS1
4.30346e-06	0.261904	0.305	0.184	0.114296	Variant	ACO2
4.33602e-06	0.290124	0.09	0.024	0.11516	Variant	ACSM3
4.34934e-06	0.31667	0.257	0.147	0.115514	Variant	HBEGF
4.53324e-06	0.277747	0.045	0	0.120398	Variant	PDPN
4.55717e-06	0.258603	0.607	0.438	0.121034	Variant	TUBB4B
4.65294e-06	0.331438	0.09	0.024	0.123577	Variant	KIF1A
4.66416e-06	0.335527	0.367	0.238	0.123875	Variant	UGCG
4.74573e-06	-0.460862	0.065	0.131	0.126042	Variant	ABCA6
4.76412e-06	0.26331	0.193	0.096	0.12653	Variant	KIFAP3
4.90485e-06	0.26547	0.083	0.02	0.130268	Variant	COL9A2
4.90615e-06	0.496551	0.252	0.147	0.130302	Variant	SERPINB5
4.98267e-06	-0.705725	0.296	0.369	0.132335	Variant	CNOT2
5.16837e-06	0.277692	0.096	0.029	0.137267	Variant	PLCH2
5.24117e-06	0.2964	0.078	0.018	0.1392	Variant	TNIK
5.2851e-06	-0.538829	0.404	0.456	0.140367	Variant	UFC1
5.29065e-06	0.278419	0.113	0.04	0.140514	Variant	RHOBTB2
5.44096e-06	0.295576	0.113	0.04	0.144506	Variant	NSG1
5.54043e-06	0.268485	0.178	0.084	0.147148	Variant	TGFBR2
5.63372e-06	-0.518514	0.184	0.271	0.149626	Variant	RBMS1
5.65576e-06	-0.370937	0.023	0.067	0.150211	Variant	EEF1A2
5.70098e-06	0.271588	0.453	0.318	0.151412	Variant	RAN
5.72445e-06	0.287956	0.339	0.211	0.152036	Variant	TMOD3
5.74914e-06	0.314268	0.093	0.027	0.152691	Variant	TNFRSF1B
5.76361e-06	0.336368	0.049	0.002	0.153076	Variant	GPR116
5.7843e-06	-0.594607	0.173	0.253	0.153625	Variant	IKZF2
5.90341e-06	0.796155	0.185	0.1	0.156789	Variant	ACADSB
5.94016e-06	0.270298	0.366	0.236	0.157765	Variant	UBQLN1
6.0432e-06	-0.692592	0.274	0.347	0.160501	Variant	MED13L
6.10199e-06	0.283083	0.376	0.244	0.162063	Variant	EMC4
6.38971e-06	0.310417	0.096	0.029	0.169704	Variant	NUF2
6.47191e-06	0.278687	0.093	0.027	0.171887	Variant	ONECUT2
6.65593e-06	-0.732807	0.111	0.187	0.176775	Variant	HSPB8
6.69622e-06	0.620449	0.098	0.031	0.177845	Variant	SPOCK1
6.70727e-06	0.252827	0.197	0.1	0.178138	Variant	C17orf89
6.82392e-06	0.336438	0.453	0.318	0.181236	Variant	ANKRD11
6.9316e-06	0.250626	0.269	0.153	0.184096	Variant	DNAJB2
6.94067e-06	-0.735032	0.199	0.278	0.184337	Variant	ZNF117
7.05039e-06	0.38473	0.199	0.104	0.187251	Variant	TMEM134
7.06977e-06	-0.472525	0.265	0.353	0.187766	Variant	LYPD3
7.3932e-06	-0.495437	0.18	0.267	0.196356	Variant	RNF128
7.43474e-06	0.263573	0.493	0.342	0.197459	Variant	FBL
7.51192e-06	0.281326	0.164	0.076	0.199509	Variant	GPR115
7.63973e-06	0.261884	0.278	0.162	0.202904	Variant	NIPAL1
7.74566e-06	0.27378	0.599	0.451	0.205717	Variant	SRRM2
7.79054e-06	-0.565677	0.434	0.48	0.206909	Variant	ADAM10
8.06662e-06	-0.531142	0.67	0.631	0.214241	Variant	RPL23
8.10346e-06	0.389998	0.11	0.04	0.21522	Variant	INA
8.10986e-06	0.301689	0.213	0.113	0.21539	Variant	MRPL21
8.33416e-06	0.393091	0.954	0.876	0.221347	Variant	HSP90AA1
8.47195e-06	0.607525	0.253	0.151	0.225007	Variant	MKI67
8.6022e-06	0.344963	0.09	0.027	0.228466	Variant	HOXB9
8.66701e-06	0.402179	0.056	0.007	0.230187	Variant	SEMA3A
9.23517e-06	0.295067	0.487	0.358	0.245277	Variant	NDUFA4
9.32376e-06	0.276985	0.43	0.3	0.24763	Variant	SSR1
9.46566e-06	-0.466258	0.316	0.398	0.251398	Variant	SERINC2
9.56552e-06	0.273145	0.06	0.009	0.254051	Variant	FAM127C
9.59372e-06	-0.42867	0.091	0.162	0.2548	Variant	RAPGEFL1
1.00022e-05	0.293255	0.193	0.1	0.265649	Variant	EIF2AK3
1.01203e-05	0.298728	0.113	0.042	0.268786	Variant	RRP12
1.01336e-05	-0.357664	0.333	0.438	0.269137	Variant	AMIGO2
1.03524e-05	0.259996	0.237	0.133	0.27495	Variant	VKORC1L1
1.03686e-05	0.265485	0.137	0.058	0.27538	Variant	PITX1
1.04499e-05	0.318152	0.082	0.022	0.277539	Variant	BUB1B
1.06531e-05	0.265213	0.29	0.176	0.282937	Variant	PARD3
1.08227e-05	0.256602	0.364	0.233	0.287441	Variant	EPB41
1.08316e-05	0.273454	0.156	0.071	0.287677	Variant	TRERF1
1.17603e-05	-0.591915	0.557	0.593	0.312341	Variant	PAPOLA
1.23138e-05	-0.83792	0.161	0.236	0.327041	Variant	CEBPA
1.23709e-05	-0.614409	0.225	0.309	0.32856	Variant	TMBIM1
1.24265e-05	2.3865	0.105	0.04	0.330035	Variant	SPP1
1.24611e-05	0.342034	0.092	0.029	0.330954	Variant	POLD4
1.25394e-05	0.253153	0.46	0.327	0.333035	Variant	SLC25A5
1.2583e-05	0.253935	0.209	0.111	0.334192	Variant	PLEKHM2
1.27288e-05	-0.386258	0.373	0.469	0.338065	Variant	BHLHE40
1.29499e-05	0.292397	0.364	0.236	0.343937	Variant	AIM1
1.31235e-05	-0.453539	0.784	0.809	0.348548	Variant	RPL3
1.3178e-05	0.32623	0.359	0.24	0.349994	Variant	SOS1
1.35438e-05	0.275657	0.134	0.058	0.35971	Variant	RP11-532F12.5
1.35656e-05	0.271916	0.119	0.047	0.360288	Variant	AUTS2
1.37562e-05	0.26013	0.122	0.049	0.365351	Variant	CASC5
1.38253e-05	0.330164	0.041	0	0.367187	Variant	EDN2
1.3956e-05	-0.261798	0.027	0.073	0.370657	Variant	CYP4F22
1.4217e-05	0.250192	0.432	0.296	0.377588	Variant	WDR1
1.43163e-05	0.266551	0.596	0.451	0.380227	Variant	HUWE1
1.43481e-05	0.416288	0.653	0.518	0.381072	Variant	MCL1
1.43774e-05	0.257206	0.279	0.167	0.38185	Variant	CKAP5
1.44506e-05	-0.59507	0.195	0.273	0.383792	Variant	SESTD1
1.47194e-05	0.407584	0.668	0.547	0.390932	Variant	LMNA
1.48086e-05	-0.47623	0.152	0.231	0.393301	Variant	GAREM
1.52252e-05	0.270925	0.159	0.076	0.404366	Variant	UNC93B1
1.54293e-05	-0.477308	0.042	0.093	0.409786	Variant	APOE
1.56023e-05	0.25653	0.25	0.147	0.414383	Variant	PIM3
1.62132e-05	-0.27782	0.049	0.104	0.430606	Variant	HS6ST2
1.66605e-05	-0.482926	0.44	0.491	0.442487	Variant	BCAP31
1.7054e-05	0.265289	0.096	0.031	0.452937	Variant	CDK1
1.70616e-05	0.271053	0.111	0.042	0.453138	Variant	ST5
1.71166e-05	0.295639	0.156	0.076	0.454599	Variant	CYFIP2
1.81413e-05	0.280102	0.133	0.058	0.481815	Variant	RGL1
1.84739e-05	0.252877	0.359	0.238	0.490649	Variant	PNPLA8
1.88087e-05	-0.797224	0.461	0.502	0.499539	Variant	ZNF217
1.88384e-05	0.307532	0.101	0.036	0.50033	Variant	TMEM186
1.92391e-05	-0.379433	0.639	0.651	0.510972	Variant	RAC1
1.97181e-05	0.413547	0.207	0.113	0.523694	Variant	IL1RN
1.98948e-05	0.265615	0.155	0.073	0.528385	Variant	CAV2
2.04617e-05	0.259109	0.053	0.007	0.543441	Variant	FBN1
2.08494e-05	0.324316	0.109	0.042	0.553738	Variant	FBXO27
2.08746e-05	-0.576853	0.152	0.224	0.554409	Variant	TRAFD1
2.09111e-05	0.29362	0.759	0.616	0.555378	Variant	HLA-E
2.16246e-05	-0.542496	0.219	0.296	0.574327	Variant	FBXO21
2.17725e-05	0.332375	0.048	0.004	0.578256	Variant	PROM1
2.20157e-05	0.262432	0.129	0.056	0.584714	Variant	TSC2
2.23225e-05	0.317309	0.107	0.04	0.592863	Variant	KIF4A
2.29109e-05	-0.296625	0.95	0.936	0.60849	Variant	ACTG1
2.34772e-05	0.271834	0.056	0.009	0.623532	Variant	COL6A3
2.35065e-05	0.361367	0.128	0.056	0.624308	Variant	HRH1
2.38886e-05	0.262542	0.136	0.06	0.634458	Variant	PSMB9
2.41452e-05	0.262088	0.557	0.429	0.641273	Variant	HNRNPDL
2.43027e-05	-0.575855	0.33	0.393	0.645456	Variant	ATP5F1
2.44322e-05	0.464851	0.433	0.311	0.648895	Variant	XBP1
2.48913e-05	0.612988	0.376	0.267	0.661089	Variant	FAM107B
2.49084e-05	-0.549619	0.259	0.336	0.661541	Variant	GRHL1
2.51866e-05	0.296086	0.173	0.089	0.668931	Variant	TXNDC11
2.56397e-05	0.424587	0.187	0.1	0.680965	Variant	TPX2
2.56933e-05	0.251772	0.139	0.062	0.682388	Variant	DOCK5
2.57757e-05	-0.46821	0.536	0.553	0.684577	Variant	ATP5A1
2.5852e-05	-0.34569	0.029	0.073	0.686603	Variant	SLC9A4
2.69583e-05	-0.381094	0.538	0.613	0.715985	Variant	LDHB
2.72343e-05	-0.513551	0.123	0.193	0.723317	Variant	MAPKAPK5-AS1
2.90399e-05	0.268673	0.038	0	0.77127	Variant	UGT2B15
3.01425e-05	0.337364	0.276	0.387	0.800555	Variant	S100A2
3.04512e-05	-0.548607	0.384	0.46	0.808752	Variant	TSPAN6
3.07908e-05	0.252093	0.161	0.08	0.817774	Variant	SMURF2
3.10008e-05	-0.43958	0.735	0.696	0.823351	Variant	RPL35A
3.36524e-05	0.330893	0.124	0.053	0.893773	Variant	DAB2
3.41755e-05	0.438587	0.047	0.004	0.907666	Variant	S100A8
3.47292e-05	-0.538254	0.181	0.26	0.922372	Variant	PHLDA3
3.47312e-05	-0.501212	0.111	0.18	0.922425	Variant	KCNJ15
3.51279e-05	-0.593095	0.449	0.48	0.932962	Variant	TRAK1
3.55681e-05	0.330966	0.081	0.024	0.944654	Variant	AKR1B10
3.604e-05	-0.549757	0.09	0.153	0.957186	Variant	SLC9A2
3.75578e-05	0.47711	0.063	0.013	0.997497	Variant	LCN2
3.81012e-05	0.25936	0.104	0.04	1	Variant	TNFRSF10A
3.85062e-05	0.270537	0.12	0.051	1	Variant	ABAT
4.22701e-05	-0.414724	0.719	0.704	1	Variant	CSDE1
4.3834e-05	0.26348	0.309	0.2	1	Variant	ETV3
4.43596e-05	0.259646	0.313	0.202	1	Variant	AP2B1
4.55557e-05	-0.365443	0.161	0.244	1	Variant	ANXA10
4.58129e-05	0.302581	0.209	0.12	1	Variant	TMEM54
4.68117e-05	-0.602022	0.124	0.193	1	Variant	FSCN1
4.69862e-05	0.297421	0.134	0.062	1	Variant	TMEM18
4.90006e-05	0.278929	0.113	0.047	1	Variant	ABLIM3
4.93695e-05	0.250537	0.479	0.358	1	Variant	ARGLU1
4.97159e-05	0.275677	0.057	0.011	1	Variant	TGM2
5.04386e-05	0.318171	0.488	0.367	1	Variant	EHF
5.05938e-05	-0.306863	0.582	0.671	1	Variant	CTSH
5.08312e-05	0.310532	0.216	0.124	1	Variant	JAG1
5.10689e-05	-0.433767	0.181	0.258	1	Variant	PIK3IP1
5.41989e-05	-0.70816	0.245	0.307	1	Variant	GNPDA1
5.75639e-05	-0.310874	0.054	0.107	1	Variant	GPR137B
5.83327e-05	-0.29241	0.244	0.349	1	Variant	UPK1B
5.92454e-05	0.804095	0.221	0.136	1	Variant	LRMP
6.3388e-05	0.301163	0.075	0.022	1	Variant	DHODH
6.35907e-05	0.283418	0.099	0.038	1	Variant	NPTXR
6.44946e-05	0.329433	0.264	0.164	1	Variant	NUP107
6.5744e-05	0.261005	0.039	0.002	1	Variant	PXDN
6.61793e-05	-0.629503	0.111	0.178	1	Variant	EHD3
6.67449e-05	0.305035	0.111	0.047	1	Variant	KIF5C
7.04622e-05	0.259727	0.094	0.036	1	Variant	LTBP4
7.64293e-05	-0.443752	0.262	0.336	1	Variant	LGALS8
7.7386e-05	-0.3115	0.063	0.118	1	Variant	TSHZ2
7.83711e-05	0.253109	0.556	0.429	1	Variant	SERP1
7.91181e-05	-0.442955	0.553	0.578	1	Variant	PRDX1
7.95824e-05	0.254063	0.153	0.078	1	Variant	SH3BP4
8.35614e-05	0.265185	0.084	0.029	1	Variant	CCNA2
8.36828e-05	0.993431	0.174	0.096	1	Variant	KRT15
8.48922e-05	0.328969	0.144	0.073	1	Variant	SOGA2
8.89136e-05	-0.46602	0.067	0.122	1	Variant	CDKN1C
9.03343e-05	0.372734	0.042	0.004	1	Variant	SCEL
9.14536e-05	-0.282229	0.048	0.098	1	Variant	ZNF350
9.85457e-05	-0.336378	0.124	0.193	1	Variant	WDR72
0.000102423	-0.43413	0.081	0.142	1	Variant	EPS8L1
0.000104423	-0.51111	0.341	0.418	1	Variant	BCAS1
0.000106308	0.348251	0.033	0	1	Variant	FXYD4
0.000106308	0.256287	0.033	0	1	Variant	FAP
0.000107701	-0.488727	0.19	0.258	1	Variant	PPTC7
0.000108648	0.266086	0.413	0.304	1	Variant	BAG1
0.000109576	0.270215	0.106	0.044	1	Variant	PKP1
0.000111553	-0.444093	0.059	0.113	1	Variant	GABRE
0.000114718	-0.506759	0.202	0.28	1	Variant	HAS3
0.000125005	-0.467583	0.379	0.44	1	Variant	SEPW1
0.000126832	-0.456798	0.412	0.456	1	Variant	COX6C
0.000127691	0.296395	0.381	0.267	1	Variant	DUSP6
0.000128207	0.351936	0.247	0.158	1	Variant	TMEM208
0.000129333	0.258722	0.168	0.091	1	Variant	POLD3
0.000133048	-0.53665	0.368	0.444	1	Variant	CYP4B1
0.000135121	-0.403576	0.08	0.138	1	Variant	ATP2C2
0.00013663	0.308434	0.181	0.102	1	Variant	LIPH
0.000137699	0.258204	0.527	0.402	1	Variant	DDX21
0.000141299	0.303536	0.693	0.551	1	Variant	CAP1
0.000142615	-0.525029	0.368	0.424	1	Variant	IRF6
0.000147425	0.254646	0.064	0.018	1	Variant	COL6A1
0.000151276	-0.409784	0.059	0.109	1	Variant	HDHD1
0.000152024	0.26756	0.148	0.078	1	Variant	WAC-AS1
0.000160661	-0.525243	0.345	0.398	1	Variant	ACAA1
0.000170796	0.267715	0.236	0.147	1	Variant	ACTR1A
0.000177547	-0.634708	0.176	0.236	1	Variant	NAA25
0.00017879	0.384395	0.78	0.678	1	Variant	PKM
0.000180418	-0.530413	0.179	0.247	1	Variant	IGFBP4
0.000183229	-0.385924	0.742	0.722	1	Variant	RPL15
0.000187937	-0.617472	0.269	0.333	1	Variant	RHOU
0.000194907	-0.301587	0.081	0.138	1	Variant	ENTPD3
0.000210379	0.541508	0.075	0.027	1	Variant	SERPINA1
0.000223196	0.274184	0.03	0	1	Variant	CCL5
0.000228572	0.296823	0.121	0.06	1	Variant	ETV4
0.000236714	0.310815	0.065	0.02	1	Variant	ZNF232
0.000238009	-0.27199	0.051	0.098	1	Variant	PARD6G
0.000241507	0.275704	0.631	0.527	1	Variant	CALM2
0.000258308	0.278246	0.157	0.084	1	Variant	ALDH3B2
0.000262235	-0.504283	0.182	0.249	1	Variant	DENND2D
0.000272213	-0.406288	0.094	0.151	1	Variant	KCTD11
0.000280936	-0.530512	0.217	0.278	1	Variant	AIG1
0.00028889	-0.448049	0.167	0.233	1	Variant	CAB39L
0.000297858	-0.546883	0.218	0.284	1	Variant	EVPL
0.000316908	-0.530853	0.151	0.213	1	Variant	NTN4
0.0003203	-0.295927	0.028	0.064	1	Variant	RP11-770G2.5
0.000322947	-0.421372	0.039	0.08	1	Variant	TAC1
0.000336305	-0.482654	0.541	0.544	1	Variant	GRN
0.00033931	0.267518	0.303	0.207	1	Variant	SUV420H1
0.000346509	-0.385749	0.576	0.593	1	Variant	SPINT2
0.000357378	0.275073	0.23	0.147	1	Variant	CYSTM1
0.000358023	0.261999	0.234	0.151	1	Variant	ITGA3
0.000358884	0.517668	0.102	0.047	1	Variant	CP
0.000361872	0.285857	0.093	0.04	1	Variant	CYP4F8
0.000362277	0.338548	0.62	0.516	1	Variant	TPM4
0.000369838	0.339359	0.044	0.009	1	Variant	SCUBE3
0.000380968	0.306213	0.073	0.027	1	Variant	TFPI
0.000386685	0.675576	0.141	0.078	1	Variant	LGALS1
0.00039412	0.296481	0.192	0.118	1	Variant	PHLDA2
0.000417464	-0.598774	0.21	0.267	1	Variant	BCAT2
0.000427655	-0.515567	0.269	0.324	1	Variant	PSMD14
0.000533325	-0.422566	0.264	0.333	1	Variant	PPFIBP2
0.000533643	-0.555732	0.042	0.082	1	Variant	TNNI2
0.000541786	-0.606141	0.301	0.349	1	Variant	VPS29
0.000610074	0.288186	0.067	0.024	1	Variant	GPR153
0.000618634	-1.11902	0.208	0.258	1	Variant	HILPDA
0.000624608	0.305434	0.15	0.087	1	Variant	AJ271736.10
0.000647837	-0.545453	0.207	0.262	1	Variant	DECR1
0.000661762	0.264614	0.105	0.051	1	Variant	NYNRIN
0.000677142	0.384086	0.085	0.038	1	Variant	CAV1
0.000692832	-0.514433	0.155	0.209	1	Variant	RP11-622K12.1
0.00069989	-0.686418	0.228	0.278	1	Variant	FASN
0.000706892	-0.602048	0.367	0.398	1	Variant	RPL10
0.000713821	-0.281376	0.216	0.298	1	Variant	TMPRSS4
0.000714124	0.280836	0.09	0.04	1	Variant	TNFSF15
0.000738303	-0.409522	0.702	0.691	1	Variant	SQSTM1
0.000740871	0.260723	0.619	0.504	1	Variant	DNAJA1
0.000855866	-0.477798	0.401	0.433	1	Variant	MAN1A2
0.000864021	1.10556	0.214	0.156	1	Variant	ALDH1A3
0.000864972	-0.300176	0.032	0.067	1	Variant	SLC44A5
0.000883622	-0.606853	0.125	0.176	1	Variant	CEP44
0.000901879	-0.34426	0.409	0.453	1	Variant	CYB5A
0.000912183	-0.864149	0.316	0.347	1	Variant	ACSL1
0.000925357	0.50457	0.066	0.024	1	Variant	IL1A
0.000926587	0.589278	0.687	0.607	1	Variant	HSPH1
0.000965365	-0.740308	0.231	0.278	1	Variant	RNASET2
0.000967865	-0.467651	0.219	0.271	1	Variant	ECHDC1
0.000997572	-0.564258	0.343	0.384	1	Variant	FNDC3B
0.00101074	-0.525291	0.059	0.1	1	Variant	TTC7B
0.00106404	-0.476044	0.351	0.409	1	Variant	FDPS
0.00109213	-0.294632	0.66	0.662	1	Variant	RPL10A
0.00113156	-0.759533	0.091	0.14	1	Variant	COL12A1
0.0011564	-0.416931	0.079	0.124	1	Variant	SH3BP1
0.00118987	0.271076	0.023	0	1	Variant	PCK1
0.00121149	0.2744	0.085	0.04	1	Variant	BMP8B
0.00125425	-0.451136	0.254	0.304	1	Variant	CREG1
0.00132146	-0.726475	0.26	0.3	1	Variant	SUDS3
0.00138676	-0.486241	0.179	0.229	1	Variant	OLA1
0.001441	-0.370012	0.211	0.273	1	Variant	FOXQ1
0.00151755	-0.414053	0.218	0.282	1	Variant	ARHGAP23
0.00156351	-0.442791	0.082	0.127	1	Variant	GALM
0.00156673	0.275226	0.097	0.049	1	Variant	C3
0.00156858	-0.587677	0.17	0.229	1	Variant	MX1
0.00159988	0.29066	0.319	0.233	1	Variant	PIM1
0.00162027	0.324073	0.276	0.196	1	Variant	UCP2
0.00173637	-0.26988	0.84	0.807	1	Variant	TMBIM6
0.00176918	-0.425003	0.561	0.573	1	Variant	SOD1
0.00182502	-0.342943	0.056	0.096	1	Variant	TMEM116
0.00187318	-0.411704	0.455	0.48	1	Variant	TMEM59
0.0018737	-0.454471	0.201	0.253	1	Variant	DYNC1I2
0.00196309	-0.51898	0.115	0.164	1	Variant	HIST2H2BE
0.00198415	-0.292892	0.695	0.669	1	Variant	COX4I1
0.0020218	-1.03724	0.273	0.309	1	Variant	ADM
0.00203621	-0.605722	0.723	0.702	1	Variant	JUN
0.00204282	0.473979	0.324	0.26	1	Variant	LAMB1
0.00206541	-0.286568	0.036	0.069	1	Variant	SLC2A6
0.0022624	-0.29823	0.82	0.793	1	Variant	RPL13
0.00226981	-0.574164	0.323	0.358	1	Variant	TAOK3
0.00230585	-0.420525	0.284	0.331	1	Variant	LEPROT
0.00231914	-0.54142	0.067	0.107	1	Variant	FADS2
0.00244866	-0.416326	0.681	0.638	1	Variant	UBA52
0.00251615	-0.509238	0.391	0.42	1	Variant	SEMA3C
0.00276103	-0.473268	0.199	0.247	1	Variant	RBM19
0.00278423	-0.419952	0.056	0.093	1	Variant	RAP1GAP
0.00279159	-0.292539	0.051	0.089	1	Variant	RP11-138I1.4
0.00306509	-0.47872	0.324	0.378	1	Variant	NQO1
0.00312589	-0.401591	0.225	0.28	1	Variant	SOWAHC
0.00334667	-0.602175	0.358	0.38	1	Variant	UBR5
0.00339756	1.36225	0.547	0.447	1	Variant	PABPC4
0.00340472	-0.370448	0.314	0.369	1	Variant	PTPN13
0.00342239	-0.439097	0.361	0.389	1	Variant	RNF19A
0.00362711	-0.570675	0.289	0.322	1	Variant	ELK4
0.00377652	-0.394085	0.167	0.216	1	Variant	RABAC1
0.0038524	-0.551342	0.464	0.469	1	Variant	SLC38A1
0.00395267	-0.49741	0.174	0.218	1	Variant	PCBD1
0.0041363	-0.598228	0.317	0.351	1	Variant	RALGAPA2
0.00433137	-0.251379	0.096	0.142	1	Variant	SOWAHB
0.00438322	-0.339639	0.248	0.307	1	Variant	GPR110
0.00466154	-0.367932	0.164	0.211	1	Variant	EXOC6B
0.00475789	0.351659	0.044	0.016	1	Variant	CRISP3
0.00478233	0.35165	0.14	0.089	1	Variant	PLAU
0.00485765	-0.945749	0.684	0.642	1	Variant	CALM1
0.0049713	0.472994	0.254	0.2	1	Variant	ITGA2
0.00514178	-0.531821	0.084	0.122	1	Variant	DIP2C
0.00521315	-0.381282	0.09	0.129	1	Variant	ABCC4
0.00529975	0.25778	0.327	0.262	1	Variant	ZNF91
0.00542044	-0.414402	0.106	0.151	1	Variant	SPOCD1
0.00543569	-0.38224	0.421	0.453	1	Variant	MGEA5
0.00575206	-0.506398	0.24	0.278	1	Variant	KLHL24
0.00590206	-0.265119	0.159	0.213	1	Variant	PADI3
[truncated: 2,075 more rows]

## Sheet: Figure5B
Barcode	TM4SF1	Name
TAAGCAGTGGTA_2_1_1_1_1_1_1_1_1_1_1_1_1_1	1.28056	VAR01
AAGCAGTGGTAT_2_1_1_1_1_1_1_1_1_1_1_1_1_1	0	VAR01
TGTAAGCAGTGG_2_1_1_1_1_1_1_1_1_1_1_1_1_1	0	VAR01
TCCAAGCAGTGG_2_1_1_1_1_1_1_1_1_1_1_1_1_1	1.92673	VAR01
TTAAGCAGTGGT_2_1_1_1_1_1_1_1_1_1_1_1_1_1	1.95661	VAR01
TCCTAAGCAGTG_2_1_1_1_1_1_1_1_1_1_1_1_1_1	1.8322	VAR01
TCGCTAAGCAGT_2_1_1_1_1_1_1_1_1_1_1_1_1_1	0	VAR01
TCGTGTAAGCAG_2_1_1_1_1_1_1_1_1_1_1_1_1_1	0	VAR01
TCAAGGCTAAGC_2_1_1_1_1_1_1_1_1_1_1_1_1_1	0	VAR01
TCGGGGGGGGGG_2_1_1_1_1_1_1_1_1_1_1_1_1_1	2.16787	VAR01
TAGCTATCCTCC_2_1_1_1_1_1_1_1_1_1_1_1_1_1	3.00816	VAR01
CATACGGCTTAA_2_1_1_1_1_1_1_1_1_1_1_1_1_1	1.73686	VAR01
TACATGGACCCG_2_1_1_1_1_1_1_1_1_1_1_1_1_1	2.45391	VAR01
CTCGAAACTTTA_2_1_1_1_1_1_1_1_1_1_1_1_1_1	2.07415	VAR01
TCAATCGTAGAG_2_1_1_1_1_1_1_1_1_1_1_1_1_1	3.39348	VAR01
CTCTAGATCAGC_2_1_1_1_1_1_1_1_1_1_1_1_1_1	2.00653	VAR01
TAGTAGTCTCGC_2_1_1_1_1_1_1_1_1_1_1_1_1_1	3.3691	VAR01
TATAAAGAGGTT_2_1_1_1_1_1_1_1_1_1_1_1_1_1	0	VAR01
CTGCCGACTCGT_2_1_1_1_1_1_1_1_1_1_1_1_1_1	3.28015	VAR01
CGTCCCCTTCGA_2_1_1_1_1_1_1_1_1_1_1_1_1_1	2.22572	VAR01
TTCAACTGATGG_2_1_1_1_1_1_1_1_1_1_1_1_1_1	3.43589	VAR01
TAAGCAGTGGTA_1_1_1_1_1_1_1_1_1_1_1_1_1	1.57584	VAR01
TTAAGCAGTGGT_1_1_1_1_1_1_1_1_1_1_1_1_1	0	VAR01
TGTAAGCAGTGG_1_1_1_1_1_1_1_1_1_1_1_1_1	0	VAR01
TCCAAGCAGTGG_1_1_1_1_1_1_1_1_1_1_1_1_1	0	VAR01
AAGCAGTGGTAT_1_1_1_1_1_1_1_1_1_1_1_1_1	0	VAR01
TCCTAAGCAGTG_1_1_1_1_1_1_1_1_1_1_1_1_1	0	VAR01
TCGGGGGGGGGG_1_1_1_1_1_1_1_1_1_1_1_1_1	0	VAR01
TCCCACGCCCTG_1_1_1_1_1_1_1_1_1_1_1_1_1	2.94242	VAR01
CGCAGATCGAAG_1_1_1_1_1_1_1_1_1_1_1_1_1	0.932357	VAR01
TATAGTGAGAAC_1_1_1_1_1_1_1_1_1_1_1_1_1	1.54009	VAR01
TGCGACTTGTGA_1_1_1_1_1_1_1_1_1_1_1_1_1	0	VAR01
CTACAGTCCCTA_1_1_1_1_1_1_1_1_1_1_1_1_1	1.94031	VAR01
CCAGCGGTCATA_1_1_1_1_1_1_1_1_1_1_1_1_1	2.00452	VAR01
CCGCTAAGGGGT_1_1_1_1_1_1_1_1_1_1_1_1_1	2.05496	VAR01
TTCTCGTTAACA_1_1_1_1_1_1_1_1_1_1_1_1_1	0	VAR01
CCCCCAGGAGTG_1_1_1_1_1_1_1_1_1_1_1_1_1	0	VAR01
TGGCTCTACAAA_1_1_1_1_1_1_1_1_1_1_1_1_1	0	VAR01
TTACTGCTACCC_1_1_1_1_1_1_1_1_1_1_1_1_1	1.2818	VAR01
TAAGCAGTGGTA_2_1_1_1_1_1_1_1_1_1_1_1_1	1.06218	VAR01
TCGTCTAAGCAG_2_1_1_1_1_1_1_1_1_1_1_1_1	0	VAR01
AAGCAGTGGTAT_2_1_1_1_1_1_1_1_1_1_1_1_1	0	VAR01
TGTAAGCAGTGG_2_1_1_1_1_1_1_1_1_1_1_1_1	0	VAR01
TTAAGCAGTGGT_2_1_1_1_1_1_1_1_1_1_1_1_1	1.68539	VAR01
TCCAAGCAGTGG_2_1_1_1_1_1_1_1_1_1_1_1_1	0	VAR01
TCCTAAGCAGTG_2_1_1_1_1_1_1_1_1_1_1_1_1	0	VAR01
TGTTAAGCAGTG_2_1_1_1_1_1_1_1_1_1_1_1_1	0	VAR01
TCGAGGTAAGCA_2_1_1_1_1_1_1_1_1_1_1_1_1	0	VAR01
TCGCTAAGCAGT_2_1_1_1_1_1_1_1_1_1_1_1_1	1.73827	VAR01
CCTAAGCAGTGG_2_1_1_1_1_1_1_1_1_1_1_1_1	0	VAR01
TCGGGGGGGGGG_2_1_1_1_1_1_1_1_1_1_1_1_1	1.92377	VAR01
TCAAGTCTAAGC_2_1_1_1_1_1_1_1_1_1_1_1_1	0	VAR01
TCAAGGCTAAGC_2_1_1_1_1_1_1_1_1_1_1_1_1	0	VAR01
TAATGACAATAC_2_1_1_1_1_1_1_1_1_1_1_1_1	1.92384	VAR01
TAGCTCGTTTCT_2_1_1_1_1_1_1_1_1_1_1_1_1	2.95725	VAR01
TCACGATAGACC_2_1_1_1_1_1_1_1_1_1_1_1_1	0	VAR01
TTCTGTATCCAC_2_1_1_1_1_1_1_1_1_1_1_1_1	2.09929	VAR01
TATAAAGCTGCT_2_1_1_1_1_1_1_1_1_1_1_1_1	2.16127	VAR01
TTGAAGAGACAA_2_1_1_1_1_1_1_1_1_1_1_1_1	0	VAR01
CCCCCGGACTCC_2_1_1_1_1_1_1_1_1_1_1_1_1	2.15163	VAR01
CTCAGTCTAGTT_2_1_1_1_1_1_1_1_1_1_1_1_1	1.68182	VAR01
TTTGAAGATTAC_2_1_1_1_1_1_1_1_1_1_1_1_1	1.58697	VAR01
TAGCCTCGATCT_2_1_1_1_1_1_1_1_1_1_1_1_1	2.2238	VAR01
CACCTGCCAGGG_2_1_1_1_1_1_1_1_1_1_1_1_1	2.26185	VAR01
CTGAGGTCATAC_2_1_1_1_1_1_1_1_1_1_1_1_1	1.64552	VAR01
TACATTGGATGG_2_1_1_1_1_1_1_1_1_1_1_1_1	2.70925	VAR01
CTAACCTAACTG_2_1_1_1_1_1_1_1_1_1_1_1_1	1.83037	VAR01
CATGCCGGCTAT_2_1_1_1_1_1_1_1_1_1_1_1_1	2.60806	VAR01
TTCCTCGCATAT_2_1_1_1_1_1_1_1_1_1_1_1_1	2.74161	VAR01
TTTCCTCGCTGC_2_1_1_1_1_1_1_1_1_1_1_1_1	2.30787	VAR01
CTTCACCACGCC_2_1_1_1_1_1_1_1_1_1_1_1_1	2.63438	VAR01
CTCCTCGATGCC_2_1_1_1_1_1_1_1_1_1_1_1_1	1.6703	VAR01
TGAGTTTCATTC_2_1_1_1_1_1_1_1_1_1_1_1_1	1.79372	VAR01
TAGACAAAGCTC_2_1_1_1_1_1_1_1_1_1_1_1_1	0	VAR01
TAGAATTATCCC_2_1_1_1_1_1_1_1_1_1_1_1_1	0	VAR01
TAAGTGAAGGCT_2_1_1_1_1_1_1_1_1_1_1_1_1	2.47762	VAR01
TCACGCGCGTAG_2_1_1_1_1_1_1_1_1_1_1_1_1	3.25078	VAR01
TGAATGATGGGT_2_1_1_1_1_1_1_1_1_1_1_1_1	2.22932	VAR01
CCCTCACGGTCC_2_1_1_1_1_1_1_1_1_1_1_1_1	2.38406	VAR01
CATGTCTAGCCA_2_1_1_1_1_1_1_1_1_1_1_1_1	2.71838	VAR01
TAAAGCTAAGCA_2_1_1_1_1_1_1_1_1_1_1_1_1	0	VAR01
CGGCGTAATACT_2_1_1_1_1_1_1_1_1_1_1_1_1	1.77509	VAR01
TAATCCTACCGT_2_1_1_1_1_1_1_1_1_1_1_1_1	2.36781	VAR01
TCACCCAGCTGA_2_1_1_1_1_1_1_1_1_1_1_1_1	1.84293	VAR01
CAGCAGCAGCAC_2_1_1_1_1_1_1_1_1_1_1_1_1	0	VAR01
CATGAGAGCTGA_2_1_1_1_1_1_1_1_1_1_1_1_1	1.8785	VAR01
TCATCGGTGTCC_2_1_1_1_1_1_1_1_1_1_1_1_1	2.85424	VAR01
TAAGCCAAATCA_2_1_1_1_1_1_1_1_1_1_1_1_1	1.86302	VAR01
CCGTACCGCATA_2_1_1_1_1_1_1_1_1_1_1_1_1	1.81322	VAR01
TCTATCGTGACT_2_1_1_1_1_1_1_1_1_1_1_1_1	2.7026	VAR01
TACCGAGTATGT_2_1_1_1_1_1_1_1_1_1_1_1_1	1.81821	VAR01
TTAAGTCATCAA_2_1_1_1_1_1_1_1_1_1_1_1_1	2.96512	VAR01
CCACTGGATCTT_2_1_1_1_1_1_1_1_1_1_1_1_1	0	VAR01
TTACTTGCTCTT_2_1_1_1_1_1_1_1_1_1_1_1_1	2.57521	VAR01
CCCGTGAGTTAG_2_1_1_1_1_1_1_1_1_1_1_1_1	0	VAR01
CCCACGAAGAGT_2_1_1_1_1_1_1_1_1_1_1_1_1	0	VAR01
TAGCACCGTGCC_2_1_1_1_1_1_1_1_1_1_1_1_1	1.95789	VAR01
TAAGATTTACCC_2_1_1_1_1_1_1_1_1_1_1_1_1	1.91406	VAR01
CGTACCAGCTAA_2_1_1_1_1_1_1_1_1_1_1_1_1	0	VAR01
TAAACCGTATTT_2_1_1_1_1_1_1_1_1_1_1_1_1	0	VAR01
CTGCTGTTAACT_2_1_1_1_1_1_1_1_1_1_1_1_1	2.04932	VAR01
TTCAAGCCACGA_2_1_1_1_1_1_1_1_1_1_1_1_1	1.95871	VAR01
CGCTGACGTTAC_2_1_1_1_1_1_1_1_1_1_1_1_1	1.95602	VAR01
CCGGCACACATA_2_1_1_1_1_1_1_1_1_1_1_1_1	2.11595	VAR01
TAGATGGTGTCA_2_1_1_1_1_1_1_1_1_1_1_1_1	0	VAR01
TGTCATGTTCCG_2_1_1_1_1_1_1_1_1_1_1_1_1	0	VAR01
CCGCCCACGTTT_2_1_1_1_1_1_1_1_1_1_1_1_1	2.05369	VAR01
TTAAAGAGCTAT_2_1_1_1_1_1_1_1_1_1_1_1_1	2.0247	VAR01
CGTCCCACTTGA_2_1_1_1_1_1_1_1_1_1_1_1_1	0	VAR01
CCCCTCACCTAG_2_1_1_1_1_1_1_1_1_1_1_1_1	1.98976	VAR01
TACGGTATCACA_2_1_1_1_1_1_1_1_1_1_1_1_1	0	VAR01
CGCCGCCCCATT_2_1_1_1_1_1_1_1_1_1_1_1_1	2.96424	VAR01
CCGTACACATGG_2_1_1_1_1_1_1_1_1_1_1_1_1	2.73152	VAR01
TGGCGCTGCAGG_2_1_1_1_1_1_1_1_1_1_1_1_1	3.0753	VAR01
CTGTCGCTACAC_2_1_1_1_1_1_1_1_1_1_1_1_1	0	VAR01
TTTTATGTTCGC_2_1_1_1_1_1_1_1_1_1_1_1_1	0	VAR01
CTCAGGAAACCC_2_1_1_1_1_1_1_1_1_1_1_1_1	2.006	VAR01
TTGAGAGGGCGG_2_1_1_1_1_1_1_1_1_1_1_1_1	2.83122	VAR01
TGTTTACCGCTC_2_1_1_1_1_1_1_1_1_1_1_1_1	2.10373	VAR01
TATCGGCTTTTT_2_1_1_1_1_1_1_1_1_1_1_1_1	0	VAR01
TAAACGCCGGGA_2_1_1_1_1_1_1_1_1_1_1_1_1	2.68474	VAR01
TAGCTGACGCAC_2_1_1_1_1_1_1_1_1_1_1_1_1	2.22469	VAR01
TATAAGCAGGGT_2_1_1_1_1_1_1_1_1_1_1_1_1	0	VAR01
TGGCCCGTAGTT_2_1_1_1_1_1_1_1_1_1_1_1_1	0	VAR01
TTTCGGTCTGGT_2_1_1_1_1_1_1_1_1_1_1_1_1	0	VAR01
CGCGTCAAAGCC_2_1_1_1_1_1_1_1_1_1_1_1_1	0	VAR01
TTCCGTCCTGCA_2_1_1_1_1_1_1_1_1_1_1_1_1	2.68182	VAR01
TGAAATCGAAAA_2_1_1_1_1_1_1_1_1_1_1_1_1	0	VAR01
CTTTCACCCGGC_2_1_1_1_1_1_1_1_1_1_1_1_1	3.50216	VAR01
TAATCGTCGGCA_2_1_1_1_1_1_1_1_1_1_1_1_1	3.42899	VAR01
CAAGCCCGCCAG_2_1_1_1_1_1_1_1_1_1_1_1_1	0	VAR01
TGGATTGGGTAC_2_1_1_1_1_1_1_1_1_1_1_1_1	0	VAR01
TGAAGGTAACAT_2_1_1_1_1_1_1_1_1_1_1_1_1	0	VAR01
CATAGTCTTGTT_2_1_1_1_1_1_1_1_1_1_1_1_1	2.65455	VAR01
CTTGAGTTAGGA_2_1_1_1_1_1_1_1_1_1_1_1_1	3.03481	VAR01
TAAGCAGTGGTA_1_1_1_1_1_1_1_1_1_1_1_1	1.00439	VAR01
TCAAGCAGTGGT_1_1_1_1_1_1_1_1_1_1_1_1	0	VAR01
TCCCTAAGCAGT_1_1_1_1_1_1_1_1_1_1_1_1	0	VAR01
TCCAAGCAGTGG_1_1_1_1_1_1_1_1_1_1_1_1	1.6896	VAR01
AAGCAGTGGTAT_1_1_1_1_1_1_1_1_1_1_1_1	1.47685	VAR01
TGTAAGCAGTGG_1_1_1_1_1_1_1_1_1_1_1_1	1.88741	VAR01
TCCTAAGCAGTG_1_1_1_1_1_1_1_1_1_1_1_1	1.57594	VAR01
TGTTAAGCAGTG_1_1_1_1_1_1_1_1_1_1_1_1	0	VAR01
TCGGTCTAAGCA_1_1_1_1_1_1_1_1_1_1_1_1	0	VAR01
CCTAAGCAGTGG_1_1_1_1_1_1_1_1_1_1_1_1	0	VAR01
TATCGTGTTAAG_1_1_1_1_1_1_1_1_1_1_1_1	2.33823	VAR01
TCGCCTAAGCAG_1_1_1_1_1_1_1_1_1_1_1_1	2.04392	VAR01
TCGGGGGGGGGG_1_1_1_1_1_1_1_1_1_1_1_1	0	VAR01
TTGCCGACTTAA_1_1_1_1_1_1_1_1_1_1_1_1	1.41275	VAR01
TTTTAGCCCGGA_1_1_1_1_1_1_1_1_1_1_1_1	1.42403	VAR01
TTGCAGGTGTCT_1_1_1_1_1_1_1_1_1_1_1_1	0	VAR01
CGCGATCCCTGG_1_1_1_1_1_1_1_1_1_1_1_1	2.42265	VAR01
TAGGTTGTATGC_1_1_1_1_1_1_1_1_1_1_1_1	1.05158	VAR01
CGCTCGGCATCC_1_1_1_1_1_1_1_1_1_1_1_1	0	VAR01
CCGGGAGTCTTG_1_1_1_1_1_1_1_1_1_1_1_1	1.85635	VAR01
TCTCCATTCGAT_1_1_1_1_1_1_1_1_1_1_1_1	2.71827	VAR01
TCGGCCCCGATT_1_1_1_1_1_1_1_1_1_1_1_1	1.06695	VAR01
CTGCAACCCGAA_1_1_1_1_1_1_1_1_1_1_1_1	2.20507	VAR01
TCACCAATTTCG_1_1_1_1_1_1_1_1_1_1_1_1	1.19517	VAR01
CCATTTGAACGG_1_1_1_1_1_1_1_1_1_1_1_1	2.23153	VAR01
CCGGCTGCGTGG_1_1_1_1_1_1_1_1_1_1_1_1	0	VAR01
TCGTTTCGCCAA_1_1_1_1_1_1_1_1_1_1_1_1	2.07487	VAR01
CACTCCCGTACA_1_1_1_1_1_1_1_1_1_1_1_1	1.223	VAR01
TTGGTGAGTGGT_1_1_1_1_1_1_1_1_1_1_1_1	0	VAR01
TCGCTCGGAGCC_1_1_1_1_1_1_1_1_1_1_1_1	3.25225	VAR01
TTGTCTACTCGT_1_1_1_1_1_1_1_1_1_1_1_1	0	VAR01
TCGTAGTTAGTA_1_1_1_1_1_1_1_1_1_1_1_1	2.67748	VAR01
TCCCATGAGCTT_1_1_1_1_1_1_1_1_1_1_1_1	3.20566	VAR01
TGTGTCAGGTTG_1_1_1_1_1_1_1_1_1_1_1_1	2.45594	VAR01
CAGCCAACCATG_1_1_1_1_1_1_1_1_1_1_1_1	2.82308	VAR01
TCTCGTCGCCAC_1_1_1_1_1_1_1_1_1_1_1_1	1.24952	VAR01
TCGCGGATGCGA_1_1_1_1_1_1_1_1_1_1_1_1	1.2927	VAR01
CTGTCATCCTCC_1_1_1_1_1_1_1_1_1_1_1_1	3.08588	VAR01
TCCCAGAAGAGT_1_1_1_1_1_1_1_1_1_1_1_1	1.92545	VAR01
CTTCCCTGGGCA_1_1_1_1_1_1_1_1_1_1_1_1	2.64238	VAR01
CATTCTCACTCG_1_1_1_1_1_1_1_1_1_1_1_1	0	VAR01
CTCAAACAAAGG_1_1_1_1_1_1_1_1_1_1_1_1	2.74371	VAR01
TACTGGTGCCCG_1_1_1_1_1_1_1_1_1_1_1_1	1.36695	VAR01
TAAGGTAAATCG_1_1_1_1_1_1_1_1_1_1_1_1	0	VAR01
CCCACAGCTGAG_1_1_1_1_1_1_1_1_1_1_1_1	1.40953	VAR01
TGAAGTATACGT_1_1_1_1_1_1_1_1_1_1_1_1	1.92646	VAR01
CGACGGATTCTT_1_1_1_1_1_1_1_1_1_1_1_1	0	VAR01
TCAGTGCTCCGT_1_1_1_1_1_1_1_1_1_1_1_1	1.37677	VAR01
CCGGTCTTTTGG_1_1_1_1_1_1_1_1_1_1_1_1	2.38759	VAR01
CCAATGACAATC_1_1_1_1_1_1_1_1_1_1_1_1	2.73945	VAR01
CCCCAAGTAGCG_1_1_1_1_1_1_1_1_1_1_1_1	2.31287	VAR01
TCTAACTCACTT_1_1_1_1_1_1_1_1_1_1_1_1	1.56228	VAR01
TGGTCAAGGCAC_1_1_1_1_1_1_1_1_1_1_1_1	0	VAR01
TAAACCAGGCAG_1_1_1_1_1_1_1_1_1_1_1_1	2.16383	VAR01
TTGTGTGCCATA_1_1_1_1_1_1_1_1_1_1_1_1	2.09456	VAR01
CATGTCTTTGGT_1_1_1_1_1_1_1_1_1_1_1_1	2.34621	VAR01
TCGCTCGTGACG_1_1_1_1_1_1_1_1_1_1_1_1	0	VAR01
CATGTAGAGACA_1_1_1_1_1_1_1_1_1_1_1_1	2.37124	VAR01
CCACCAGACAGA_1_1_1_1_1_1_1_1_1_1_1_1	1.53878	VAR01
TTGCAGTTTGTG_1_1_1_1_1_1_1_1_1_1_1_1	3.11892	VAR01
TTCTCTCGGTCT_1_1_1_1_1_1_1_1_1_1_1_1	0	VAR01
TCTCCTCACTTC_1_1_1_1_1_1_1_1_1_1_1_1	2.134	VAR01
TACATAACTCTC_1_1_1_1_1_1_1_1_1_1_1_1	2.24097	VAR01
TGGATCGATGAC_1_1_1_1_1_1_1_1_1_1_1_1	1.52248	VAR01
TCTGGTACCTCT_1_1_1_1_1_1_1_1_1_1_1_1	2.48395	VAR01
TTTTCGAACCAT_1_1_1_1_1_1_1_1_1_1_1_1	3.12539	VAR01
TTGCAGACGACA_1_1_1_1_1_1_1_1_1_1_1_1	2.45276	VAR01
CCACGGTCCTTC_1_1_1_1_1_1_1_1_1_1_1_1	2.48157	VAR01
TACGGTAACGTC_1_1_1_1_1_1_1_1_1_1_1_1	1.60305	VAR01
CTTCTATCCTAT_1_1_1_1_1_1_1_1_1_1_1_1	2.06763	VAR01
TTAGGTTGCGTC_1_1_1_1_1_1_1_1_1_1_1_1	2.86227	VAR01
CTAGGTTCCTAC_1_1_1_1_1_1_1_1_1_1_1_1	3.10986	VAR01
TCCCTAGAGTCT_1_1_1_1_1_1_1_1_1_1_1_1	1.57725	VAR01
TTATAAAGATGT_1_1_1_1_1_1_1_1_1_1_1_1	1.55116	VAR01
TGGGTGTGCCCA_1_1_1_1_1_1_1_1_1_1_1_1	1.67399	VAR01
TTCTACCAGCGT_1_1_1_1_1_1_1_1_1_1_1_1	0	VAR01
TTGGCTGCACAC_1_1_1_1_1_1_1_1_1_1_1_1	0	VAR01
TTGCTGCCAATT_1_1_1_1_1_1_1_1_1_1_1_1	1.62977	VAR01
TTGCTTATCTCC_1_1_1_1_1_1_1_1_1_1_1_1	2.87866	VAR01
TGTACATTATAG_1_1_1_1_1_1_1_1_1_1_1_1	2.19334	VAR01
CCTTGACCAATC_1_1_1_1_1_1_1_1_1_1_1_1	3.25305	VAR01
CTCCCCACTTAC_1_1_1_1_1_1_1_1_1_1_1_1	2.83371	VAR01
TGGCTTATCTTG_1_1_1_1_1_1_1_1_1_1_1_1	2.30275	VAR01
TGAGAACCGGAT_1_1_1_1_1_1_1_1_1_1_1_1	2.22035	VAR01
CCTAGAAAGCAC_1_1_1_1_1_1_1_1_1_1_1_1	2.57644	VAR01
TTTGCCGTGCCA_1_1_1_1_1_1_1_1_1_1_1_1	2.46099	VAR01
CCTCGCAGTACC_1_1_1_1_1_1_1_1_1_1_1_1	3.02369	VAR01
CCCCCTTCCTCC_1_1_1_1_1_1_1_1_1_1_1_1	0	VAR01
CCGACCCTTGAG_1_1_1_1_1_1_1_1_1_1_1_1	1.67947	VAR01
TGCGACATCGCC_1_1_1_1_1_1_1_1_1_1_1_1	1.68348	VAR01
TCCAAATGAAAC_1_1_1_1_1_1_1_1_1_1_1_1	2.95559	VAR01
TAATCGTTTACT_1_1_1_1_1_1_1_1_1_1_1_1	0	VAR01
CCAGGACAGACG_1_1_1_1_1_1_1_1_1_1_1_1	1.71321	VAR01
TTGAGCAACTTC_1_1_1_1_1_1_1_1_1_1_1_1	1.8208	VAR01
TGTGTGGAATTG_1_1_1_1_1_1_1_1_1_1_1_1	2.91644	VAR01
CTGCCTCCAGGC_1_1_1_1_1_1_1_1_1_1_1_1	0	VAR01
CAATCGAGACCT_1_1_1_1_1_1_1_1_1_1_1_1	0	VAR01
CTAGGTCTCCAT_1_1_1_1_1_1_1_1_1_1_1_1	1.95018	VAR01
TGAGATCGCTGA_1_1_1_1_1_1_1_1_1_1_1_1	0	VAR01
TCGTCAGCCGGC_1_1_1_1_1_1_1_1_1_1_1_1	1.6328	VAR01
CTCTCATGTTGA_1_1_1_1_1_1_1_1_1_1_1_1	0	VAR01
TGGATTGGTACC_1_1_1_1_1_1_1_1_1_1_1_1	1.74237	VAR01
TACCCTCCATGT_1_1_1_1_1_1_1_1_1_1_1_1	2.99471	VAR01
TATACGTTATTA_1_1_1_1_1_1_1_1_1_1_1_1	4.01991	VAR01
CGAACAGTATGC_1_1_1_1_1_1_1_1_1_1_1_1	0	VAR01
CCTAAATACCTG_1_1_1_1_1_1_1_1_1_1_1_1	0	VAR01
CCGTCAATTACG_1_1_1_1_1_1_1_1_1_1_1_1	2.97623	VAR01
TGTATTCCCAGC_1_1_1_1_1_1_1_1_1_1_1_1	1.98043	VAR01
CGGCAAGTCATA_1_1_1_1_1_1_1_1_1_1_1_1	2.91656	VAR01
TCCCAGCCACGC_1_1_1_1_1_1_1_1_1_1_1_1	0	VAR01
CTGGATGCCCCG_1_1_1_1_1_1_1_1_1_1_1_1	3.73048	VAR01
CTGTGTTGACTC_1_1_1_1_1_1_1_1_1_1_1_1	3.00496	VAR01
CACCTCCAGGGA_1_1_1_1_1_1_1_1_1_1_1_1	0	VAR01
TCTTAGTGACCA_1_1_1_1_1_1_1_1_1_1_1_1	2.84773	VAR01
CCCACTCCTTCC_1_1_1_1_1_1_1_1_1_1_1_1	2.32518	VAR01
TCCCAAAGGAAC_1_1_1_1_1_1_1_1_1_1_1_1	3.52577	VAR01
TTCCGTGTGGTC_1_1_1_1_1_1_1_1_1_1_1_1	2.41696	VAR01
CGATTAATGACC_1_1_1_1_1_1_1_1_1_1_1_1	2.88994	VAR01
CTAAGCATTGTG_1_1_1_1_1_1_1_1_1_1_1_1	0	VAR01
CTCGAGAAATCT_1_1_1_1_1_1_1_1_1_1_1_1	2.98454	VAR01
TTGGGAACGCAT_1_1_1_1_1_1_1_1_1_1_1_1	0	VAR01
TCATACATACAA_1_1_1_1_1_1_1_1_1_1_1_1	0	VAR01
TGTGCGGAGCAC_1_1_1_1_1_1_1_1_1_1_1_1	0	VAR01
CAGCTACGGCGG_1_1_1_1_1_1_1_1_1_1_1_1	2.39089	VAR01
CCCATTCCCAAG_1_1_1_1_1_1_1_1_1_1_1_1	2.44073	VAR01
TTTGGACGATTC_1_1_1_1_1_1_1_1_1_1_1_1	3.1953	VAR01
CTAATGGAATGT_1_1_1_1_1_1_1_1_1_1_1_1	2.52957	VAR01
TCAGTGCCCATC_1_1_1_1_1_1_1_1_1_1_1_1	1.78219	VAR01
CCGAGTGAGTGT_1_1_1_1_1_1_1_1_1_1_1_1	0	VAR01
CCTTCCCCACGG_1_1_1_1_1_1_1_1_1_1_1_1	0	VAR01
TCAAACTACTAT_1_1_1_1_1_1_1_1_1_1_1_1	0	VAR01
TGAACCGACAGC_1_1_1_1_1_1_1_1_1_1_1_1	2.42345	VAR01
CACGTCTATTCA_1_1_1_1_1_1_1_1_1_1_1_1	1.84107	VAR01
CGTATAAAGCAC_1_1_1_1_1_1_1_1_1_1_1_1	1.83368	VAR01
TTCCTTGCACGC_1_1_1_1_1_1_1_1_1_1_1_1	0	VAR01
CGTGCCCCTGCA_1_1_1_1_1_1_1_1_1_1_1_1	1.77324	VAR01
TGCCCTACACAA_1_1_1_1_1_1_1_1_1_1_1_1	1.79966	VAR01
CAAGTCTAGTGC_1_1_1_1_1_1_1_1_1_1_1_1	0	VAR01
TAGTACTCAATT_1_1_1_1_1_1_1_1_1_1_1_1	0	VAR01
TCAAGGAACGAC_1_1_1_1_1_1_1_1_1_1_1_1	1.88623	VAR01
CAAACACCCATG_1_1_1_1_1_1_1_1_1_1_1_1	0	VAR01
CCTACAAGTCGT_1_1_1_1_1_1_1_1_1_1_1_1	2.76718	VAR01
CTGTGAAATTAT_1_1_1_1_1_1_1_1_1_1_1_1	1.87219	VAR01
TCATGAGAGCTG_1_1_1_1_1_1_1_1_1_1_1_1	0	VAR01
TTAGGGCAAGAG_1_1_1_1_1_1_1_1_1_1_1_1	2.03914	VAR01
TTTAGAAGTAAG_1_1_1_1_1_1_1_1_1_1_1_1	3.49344	VAR01
CGACCACCTTTT_1_1_1_1_1_1_1_1_1_1_1_1	3.07765	VAR01
TTTCGGGGGGCT_1_1_1_1_1_1_1_1_1_1_1_1	1.98306	VAR01
CATGGGGAAAAA_1_1_1_1_1_1_1_1_1_1_1_1	1.90254	VAR01
CTACGAACGTTA_1_1_1_1_1_1_1_1_1_1_1_1	0	VAR01
CTAGGGCTATTG_1_1_1_1_1_1_1_1_1_1_1_1	0	VAR01
CGATGACGACCG_1_1_1_1_1_1_1_1_1_1_1_1	2.85911	VAR01
CTTATGCGGCTT_1_1_1_1_1_1_1_1_1_1_1_1	2.89635	VAR01
TGGGGACGAGCG_1_1_1_1_1_1_1_1_1_1_1_1	0	VAR01
TCCCATATCTCA_1_1_1_1_1_1_1_1_1_1_1_1	0	VAR01
TCTAAACCAGAA_1_1_1_1_1_1_1_1_1_1_1_1	1.85655	VAR01
CTACTTGTGCAC_1_1_1_1_1_1_1_1_1_1_1_1	2.74257	VAR01
CAGTTGAGGTCA_1_1_1_1_1_1_1_1_1_1_1_1	1.83055	VAR01
TGAAAGCGCACC_1_1_1_1_1_1_1_1_1_1_1_1	1.92246	VAR01
CACGTCCGCGGG_1_1_1_1_1_1_1_1_1_1_1_1	1.83762	VAR01
TTTGAGTTAGAG_1_1_1_1_1_1_1_1_1_1_1_1	1.89479	VAR01
TCCAGTGTAACT_1_1_1_1_1_1_1_1_1_1_1_1	1.8867	VAR01
CATGCGGCTGGC_1_1_1_1_1_1_1_1_1_1_1_1	0	VAR01
TACCAATAATTT_1_1_1_1_1_1_1_1_1_1_1_1	0	VAR01
CCCTAAAGTAGC_1_1_1_1_1_1_1_1_1_1_1_1	0	VAR01
CATAAACACTAG_1_1_1_1_1_1_1_1_1_1_1_1	2.5012	VAR01
TCGCCGACACCA_1_1_1_1_1_1_1_1_1_1_1_1	0	VAR01
CTTCCCTTGCTT_1_1_1_1_1_1_1_1_1_1_1_1	0	VAR01
TCGACGCCAGCT_1_1_1_1_1_1_1_1_1_1_1_1	2.56224	VAR01
TTTGCCCGTCAT_1_1_1_1_1_1_1_1_1_1_1_1	2.91202	VAR01
TGGCCCTCCTCC_1_1_1_1_1_1_1_1_1_1_1_1	0	VAR01
TCTCCCTGCCTC_1_1_1_1_1_1_1_1_1_1_1_1	2.22121	VAR01
TTTCACCCTTCC_1_1_1_1_1_1_1_1_1_1_1_1	0	VAR01
CTCCGCCATATG_1_1_1_1_1_1_1_1_1_1_1_1	2.57461	VAR01
CGGCCTTGACAA_1_1_1_1_1_1_1_1_1_1_1_1	2.81544	VAR01
CACACGAGCCGA_1_1_1_1_1_1_1_1_1_1_1_1	1.94071	VAR01
TGCATGAGTCTA_1_1_1_1_1_1_1_1_1_1_1_1	2.21235	VAR01
CTGCCACTCAAC_1_1_1_1_1_1_1_1_1_1_1_1	0	VAR01
CATTCGCACCAG_1_1_1_1_1_1_1_1_1_1_1_1	2.13605	VAR01
CAGGCGGATTTT_1_1_1_1_1_1_1_1_1_1_1_1	1.89252	VAR01
CGTATTACCAGT_1_1_1_1_1_1_1_1_1_1_1_1	2.54518	VAR01
TACCAGGGGTCC_1_1_1_1_1_1_1_1_1_1_1_1	0	VAR01
TTCAAAGGTTCC_1_1_1_1_1_1_1_1_1_1_1_1	0	VAR01
TCACCGGCCCCC_1_1_1_1_1_1_1_1_1_1_1_1	0	VAR01
CAATGTCTACTA_1_1_1_1_1_1_1_1_1_1_1_1	3.03603	VAR01
TCTTGAGCAGTA_1_1_1_1_1_1_1_1_1_1_1_1	2.10703	VAR01
TAATATTGTAGG_1_1_1_1_1_1_1_1_1_1_1_1	3.18357	VAR01
TCTGATTTGGGT_1_1_1_1_1_1_1_1_1_1_1_1	1.97999	VAR01
TTCACCTTGTCT_1_1_1_1_1_1_1_1_1_1_1_1	0	VAR01
TAAACTTCCAGA_1_1_1_1_1_1_1_1_1_1_1_1	2.04541	VAR01
TGGACGATTGCC_1_1_1_1_1_1_1_1_1_1_1_1	3.20192	VAR01
TTTCAAGCATAG_1_1_1_1_1_1_1_1_1_1_1_1	0	VAR01
CGGTCGCCCCCA_1_1_1_1_1_1_1_1_1_1_1_1	2.55835	VAR01
TTAGCCTAGGGA_1_1_1_1_1_1_1_1_1_1_1_1	0	VAR01
TAGGGACGAGAG_1_1_1_1_1_1_1_1_1_1_1_1	0	VAR01
CGCCACGCACGA_1_1_1_1_1_1_1_1_1_1_1_1	0	VAR01
TCGGCAGCAAGA_1_1_1_1_1_1_1_1_1_1_1_1	2.58197	VAR01
TGATCTCTAACG_1_1_1_1_1_1_1_1_1_1_1_1	0	VAR01
CCGCACGCGCAC_1_1_1_1_1_1_1_1_1_1_1_1	0	VAR01
TCGTTAAAGATT_1_1_1_1_1_1_1_1_1_1_1_1	3.5217	VAR01
TCGTTATACCAA_1_1_1_1_1_1_1_1_1_1_1_1	3.30331	VAR01
CCATGACTGACA_1_1_1_1_1_1_1_1_1_1_1_1	3.05092	VAR01
CAGTCTTGAGGC_1_1_1_1_1_1_1_1_1_1_1_1	2.56703	VAR01
TGGGACCGTCAA_1_1_1_1_1_1_1_1_1_1_1_1	2.00434	VAR01
TAAGCAGTGGTA_2_1_1_1_1_1_1_1_1_1_1_1	0	VAR01
TCCAAGCAGTGG_2_1_1_1_1_1_1_1_1_1_1_1	0	VAR01
TGTAAGCAGTGG_2_1_1_1_1_1_1_1_1_1_1_1	0	VAR01
AAGCAGTGGTAT_2_1_1_1_1_1_1_1_1_1_1_1	0	VAR01
TTAAGCAGTGGT_2_1_1_1_1_1_1_1_1_1_1_1	0	VAR01
TCCTAAGCAGTG_2_1_1_1_1_1_1_1_1_1_1_1	0	VAR01
TCGCTAAGCAGT_2_1_1_1_1_1_1_1_1_1_1_1	0	VAR01
TCAAGGCTAAGC_2_1_1_1_1_1_1_1_1_1_1_1	0	VAR01
CTCGTAGCCGTG_2_1_1_1_1_1_1_1_1_1_1_1	0	VAR01
CCATTCCAGTTT_2_1_1_1_1_1_1_1_1_1_1_1	1.42028	VAR01
CGGAGCTACTAC_2_1_1_1_1_1_1_1_1_1_1_1	0	VAR01
TTGGGTACCCAC_2_1_1_1_1_1_1_1_1_1_1_1	3.04989	VAR01
TTCACATTTGCC_2_1_1_1_1_1_1_1_1_1_1_1	3.60141	VAR01
TGTGAGCCCTTA_2_1_1_1_1_1_1_1_1_1_1_1	3.23571	VAR01
TTCCGGGACCCG_2_1_1_1_1_1_1_1_1_1_1_1	0	VAR01
CCGGACGACTTC_2_1_1_1_1_1_1_1_1_1_1_1	2.23798	VAR01
TCGACCTTGGCA_2_1_1_1_1_1_1_1_1_1_1_1	2.56381	VAR01
CACTAATGACTT_2_1_1_1_1_1_1_1_1_1_1_1	1.92524	VAR01
TGGACCGTTTCT_2_1_1_1_1_1_1_1_1_1_1_1	1.88976	VAR01
TAAGCAGTGGTA_1_1_1_1_1_1_1_1_1_1	0.904888	VAR07
TGTAAGCAGTGG_1_1_1_1_1_1_1_1_1_1	1.55472	VAR07
TCGTCTAAGCAG_1_1_1_1_1_1_1_1_1_1	0	VAR07
TCCAAGCAGTGG_1_1_1_1_1_1_1_1_1_1	0	VAR07
TTAAGCAGTGGT_1_1_1_1_1_1_1_1_1_1	0	VAR07
AAGCAGTGGTAT_1_1_1_1_1_1_1_1_1_1	0	VAR07
TCCTAAGCAGTG_1_1_1_1_1_1_1_1_1_1	0	VAR07
TGTTAAGCAGTG_1_1_1_1_1_1_1_1_1_1	0	VAR07
TGTCTAAGCAGT_1_1_1_1_1_1_1_1_1_1	0	VAR07
TCGCTAAGCAGT_1_1_1_1_1_1_1_1_1_1	0	VAR07
TCACGTGGTAAG_1_1_1_1_1_1_1_1_1_1	0	VAR07
TCGGGGGGGGGG_1_1_1_1_1_1_1_1_1_1	0	VAR07
TCGTAGCTAAGC_1_1_1_1_1_1_1_1_1_1	0	VAR07
TCGCACTAAGCA_1_1_1_1_1_1_1_1_1_1	0	VAR07
TCGATGCTAAGC_1_1_1_1_1_1_1_1_1_1	0	VAR07
TCAAGCTAAGCA_1_1_1_1_1_1_1_1_1_1	0	VAR07
TCGGTTAAGCAG_1_1_1_1_1_1_1_1_1_1	0	VAR07
TCCTGGCTAAGC_1_1_1_1_1_1_1_1_1_1	0	VAR07
TCATCTGCTCTC_1_1_1_1_1_1_1_1_1_1	0	VAR07
TCAGGTAAGCAG_1_1_1_1_1_1_1_1_1_1	0	VAR07
TGTTGACCTACA_1_1_1_1_1_1_1_1_1_1	0.983492	VAR07
TAGACATCTGGA_1_1_1_1_1_1_1_1_1_1	0	VAR07
TCGATTCAGGGA_1_1_1_1_1_1_1_1_1_1	0	VAR07
TATCCCGACGAG_1_1_1_1_1_1_1_1_1_1	0	VAR07
TACGTGTTTTGT_1_1_1_1_1_1_1_1_1_1	1.0516	VAR07
TTTGCTGTGTTA_1_1_1_1_1_1_1_1_1_1	0	VAR07
TGTTATCGTACA_1_1_1_1_1_1_1_1_1_1	0	VAR07
TTCCGTCACAAC_1_1_1_1_1_1_1_1_1_1	1.0797	VAR07
TCGGAGCGCGTA_1_1_1_1_1_1_1_1_1_1	1.15818	VAR07
TGACTTCGACCT_1_1_1_1_1_1_1_1_1_1	0.954238	VAR07
TCGATGATTGGT_1_1_1_1_1_1_1_1_1_1	0	VAR07
CTCCCCGAAGGA_1_1_1_1_1_1_1_1_1_1	0	VAR07
CTGGCGTAACGA_1_1_1_1_1_1_1_1_1_1	1.15494	VAR07
TTGGCCTGAAGC_1_1_1_1_1_1_1_1_1_1	0	VAR07
CGCCCCATTTCA_1_1_1_1_1_1_1_1_1_1	1.18313	VAR07
TCGACGACCACC_1_1_1_1_1_1_1_1_1_1	0	VAR07
CCACTAGCCCGA_1_1_1_1_1_1_1_1_1_1	0	VAR07
TCCGATGGTGCC_1_1_1_1_1_1_1_1_1_1	0	VAR07
CTTTCATAAGCC_1_1_1_1_1_1_1_1_1_1	0	VAR07
TCCAGACGATAT_1_1_1_1_1_1_1_1_1_1	0	VAR07
TCAGGAAAATTG_1_1_1_1_1_1_1_1_1_1	0	VAR07
CACATGTCCAAA_1_1_1_1_1_1_1_1_1_1	0	VAR07
TTAACTCAAGGG_1_1_1_1_1_1_1_1_1_1	0	VAR07
CCCGCAATCAGC_1_1_1_1_1_1_1_1_1_1	0	VAR07
CGTCAGAATGCT_1_1_1_1_1_1_1_1_1_1	0	VAR07
CTCAGCAATGGA_1_1_1_1_1_1_1_1_1_1	0	VAR07
TGATCACCCCAA_1_1_1_1_1_1_1_1_1_1	0	VAR07
TGACCGAGACTC_1_1_1_1_1_1_1_1_1_1	0	VAR07
CTGCCATAATAA_1_1_1_1_1_1_1_1_1_1	0	VAR07
TTCATCGCATCG_1_1_1_1_1_1_1_1_1_1	0	VAR07
TCATGCATCACC_1_1_1_1_1_1_1_1_1_1	0	VAR07
CCCTACGCTTGG_1_1_1_1_1_1_1_1_1_1	0	VAR07
TCTATCGGCTAG_1_1_1_1_1_1_1_1_1_1	0	VAR07
CACCATCGTGAC_1_1_1_1_1_1_1_1_1_1	0	VAR07
CGGTATCCCGTC_1_1_1_1_1_1_1_1_1_1	1.86945	VAR07
TACTCATCGGAT_1_1_1_1_1_1_1_1_1_1	0	VAR07
TATAACTGGTGT_1_1_1_1_1_1_1_1_1_1	0	VAR07
TATCCGATAATA_1_1_1_1_1_1_1_1_1_1	1.46563	VAR07
CCGCCTCAACTG_1_1_1_1_1_1_1_1_1_1	0	VAR07
TCAAACAATCCA_1_1_1_1_1_1_1_1_1_1	0	VAR07
TGTAGCGTCAAC_1_1_1_1_1_1_1_1_1_1	0	VAR07
CTAGCCGTCAGG_1_1_1_1_1_1_1_1_1_1	0	VAR07
CGCGCACGCTTA_1_1_1_1_1_1_1_1_1_1	0	VAR07
CGGCCGCACGGG_1_1_1_1_1_1_1_1_1_1	1.34419	VAR07
TTGTCTGTAATG_1_1_1_1_1_1_1_1_1_1	0	VAR07
TACAATCCGACT_1_1_1_1_1_1_1_1_1_1	0	VAR07
CTCAGCGAACGT_1_1_1_1_1_1_1_1_1_1	0	VAR07
TACTTCTGTTTT_1_1_1_1_1_1_1_1_1_1	0	VAR07
CCATACTTAACT_1_1_1_1_1_1_1_1_1_1	1.57356	VAR07
TTGAAAACAGCA_1_1_1_1_1_1_1_1_1_1	0	VAR07
TTAAGACCTTAT_1_1_1_1_1_1_1_1_1_1	0	VAR07
TACCCCTCTTGT_1_1_1_1_1_1_1_1_1_1	0	VAR07
TGGTCCGGTGTC_1_1_1_1_1_1_1_1_1_1	0	VAR07
CACTGACTTAGG_1_1_1_1_1_1_1_1_1_1	0	VAR07
TTGAGTAGGAAC_1_1_1_1_1_1_1_1_1_1	0	VAR07
CTTAACTCATCC_1_1_1_1_1_1_1_1_1_1	0	VAR07
CCTTAGATAACA_1_1_1_1_1_1_1_1_1_1	0	VAR07
TATCGCTGCAAC_1_1_1_1_1_1_1_1_1_1	1.52248	VAR07
CGCACTTTCGGA_1_1_1_1_1_1_1_1_1_1	1.43971	VAR07
CTCGTAGCACGA_1_1_1_1_1_1_1_1_1_1	0	VAR07
CTAACCTGCCTT_1_1_1_1_1_1_1_1_1_1	0	VAR07
TGACTCCCGGAT_1_1_1_1_1_1_1_1_1_1	0	VAR07
TAACAAGAGCGG_1_1_1_1_1_1_1_1_1_1	0	VAR07
CCTGAGATCGTC_1_1_1_1_1_1_1_1_1_1	0	VAR07
TGATTCACGGCC_1_1_1_1_1_1_1_1_1_1	0	VAR07
CTGGTCCTAAAT_1_1_1_1_1_1_1_1_1_1	0	VAR07
CGCGCTCTCGTG_1_1_1_1_1_1_1_1_1_1	0	VAR07
TACTACGTCTTC_1_1_1_1_1_1_1_1_1_1	0	VAR07
CCCTAAGCAGCG_1_1_1_1_1_1_1_1_1_1	0	VAR07
TCACTCGCCTCC_1_1_1_1_1_1_1_1_1_1	0	VAR07
TTACATTGAAGT_1_1_1_1_1_1_1_1_1_1	0	VAR07
CCGACATATAGC_1_1_1_1_1_1_1_1_1_1	0	VAR07
CTGGACCGACGA_1_1_1_1_1_1_1_1_1_1	1.48141	VAR07
TGTGTTCCTCTA_1_1_1_1_1_1_1_1_1_1	0	VAR07
TTGTCCGGATCC_1_1_1_1_1_1_1_1_1_1	0	VAR07
TCAACTCGATGG_1_1_1_1_1_1_1_1_1_1	0	VAR07
TAAACCTAGAGC_1_1_1_1_1_1_1_1_1_1	1.43381	VAR07
TAACTTTCGTTT_1_1_1_1_1_1_1_1_1_1	0	VAR07
CAACCAGTATGA_1_1_1_1_1_1_1_1_1_1	0	VAR07
CGACCGATGAAC_1_1_1_1_1_1_1_1_1_1	0	VAR07
TAATCGTTCGCC_1_1_1_1_1_1_1_1_1_1	1.50474	VAR07
TAACTGTTTCTC_1_1_1_1_1_1_1_1_1_1	0	VAR07
TCTTTGTGAGGC_1_1_1_1_1_1_1_1_1_1	0	VAR07
TCAGAGATCACC_1_1_1_1_1_1_1_1_1_1	0	VAR07
TGATCACGTTCC_1_1_1_1_1_1_1_1_1_1	0	VAR07
CTCAACTGACAA_1_1_1_1_1_1_1_1_1_1	0	VAR07
TTAATCTCCTCC_1_1_1_1_1_1_1_1_1_1	0	VAR07
TCCGAGTCTCAG_1_1_1_1_1_1_1_1_1_1	0	VAR07
TAGCCACAAGCG_1_1_1_1_1_1_1_1_1_1	1.42905	VAR07
TGGAAGCCTCGC_1_1_1_1_1_1_1_1_1_1	0	VAR07
CAGGACCGGTGA_1_1_1_1_1_1_1_1_1_1	0	VAR07
CACTCCACCCGT_1_1_1_1_1_1_1_1_1_1	0	VAR07
CCGTTTCACAGG_1_1_1_1_1_1_1_1_1_1	0	VAR07
TTGCCGAGTACG_1_1_1_1_1_1_1_1_1_1	0	VAR07
TGCAATTCTACT_1_1_1_1_1_1_1_1_1_1	0	VAR07
TCCGGATTATCA_1_1_1_1_1_1_1_1_1_1	1.49524	VAR07
TACGGTCGAAGA_1_1_1_1_1_1_1_1_1_1	0	VAR07
TAAGTACTGACT_1_1_1_1_1_1_1_1_1_1	0	VAR07
TGTCTTTTGGGT_1_1_1_1_1_1_1_1_1_1	0	VAR07
TCTTTCAAGTCT_1_1_1_1_1_1_1_1_1_1	0	VAR07
TGCTCTTCAATC_1_1_1_1_1_1_1_1_1_1	0	VAR07
TTGAGGGAGTGA_1_1_1_1_1_1_1_1_1_1	0	VAR07
TTAATTGAGAGC_1_1_1_1_1_1_1_1_1_1	2.33175	VAR07
TGATTGTGCTCG_1_1_1_1_1_1_1_1_1_1	0	VAR07
TATCGGCCCTGG_1_1_1_1_1_1_1_1_1_1	0	VAR07
TGTCGGAGGATT_1_1_1_1_1_1_1_1_1_1	0	VAR07
CTCAATTGTCAC_1_1_1_1_1_1_1_1_1_1	1.89863	VAR07
CCCGGGTAACAA_1_1_1_1_1_1_1_1_1_1	2.1497	VAR07
TGAAGGGTCAAA_1_1_1_1_1_1_1_1_1_1	1.74343	VAR07
CGGCGAACCTGG_1_1_1_1_1_1_1_1_1_1	0	VAR07
TCGGCAGACAAA_1_1_1_1_1_1_1_1_1_1	0	VAR07
CTGACGGTACAA_1_1_1_1_1_1_1_1_1_1	2.46103	VAR07
TGATCATCTGAT_1_1_1_1_1_1_1_1_1_1	0	VAR07
TTCGCATTTACA_1_1_1_1_1_1_1_1_1_1	0	VAR07
CCGGAACAGAAG_1_1_1_1_1_1_1_1_1_1	0	VAR07
TATCTGGACCGC_1_1_1_1_1_1_1_1_1_1	0	VAR07
CGCATCTCCGCT_1_1_1_1_1_1_1_1_1_1	0	VAR07
TAGTTTCAGGAG_1_1_1_1_1_1_1_1_1_1	1.66528	VAR07
CGAATCAGCGCG_1_1_1_1_1_1_1_1_1_1	1.57041	VAR07
TACCCCTAGCCA_1_1_1_1_1_1_1_1_1_1	0	VAR07
TCAAACGGACTC_1_1_1_1_1_1_1_1_1_1	0	VAR07
TATACTGGCGCA_1_1_1_1_1_1_1_1_1_1	0	VAR07
TGGACCGCCTAT_1_1_1_1_1_1_1_1_1_1	0	VAR07
TTAGATTCTACT_1_1_1_1_1_1_1_1_1_1	0	VAR07
TGAGAAATGATT_1_1_1_1_1_1_1_1_1_1	0	VAR07
TAGCGTTGTCAA_1_1_1_1_1_1_1_1_1_1	0	VAR07
TTACTGGCCGAT_1_1_1_1_1_1_1_1_1_1	0	VAR07
CGTATTCCCAAT_1_1_1_1_1_1_1_1_1_1	0	VAR07
TAGTGGGTTTTT_1_1_1_1_1_1_1_1_1_1	0	VAR07
TGCCAGATTGTG_1_1_1_1_1_1_1_1_1_1	0	VAR07
TATAAGGCTCGG_1_1_1_1_1_1_1_1_1_1	0	VAR07
CGTTTGATGGCG_1_1_1_1_1_1_1_1_1_1	0	VAR07
CCACATAGTGGC_1_1_1_1_1_1_1_1_1_1	0	VAR07
CCACACAGTGGA_1_1_1_1_1_1_1_1_1_1	0	VAR07
TTAGTCGAGCGT_1_1_1_1_1_1_1_1_1_1	0	VAR07
TGTTCGGGCTGA_1_1_1_1_1_1_1_1_1_1	0	VAR07
TAAGCTCCGACA_1_1_1_1_1_1_1_1_1_1	0	VAR07
TGGACTATGAAT_1_1_1_1_1_1_1_1_1_1	0	VAR07
TATTTGACCTAT_1_1_1_1_1_1_1_1_1_1	0	VAR07
TCATCGTGATTT_1_1_1_1_1_1_1_1_1_1	0	VAR07
TGAATCTATCCA_1_1_1_1_1_1_1_1_1_1	0	VAR07
CGGCCGAGTATC_1_1_1_1_1_1_1_1_1_1	0	VAR07
CAGGTGAGTTTG_1_1_1_1_1_1_1_1_1_1	1.63235	VAR07
TCTATTCCCCGG_1_1_1_1_1_1_1_1_1_1	0	VAR07
TTGATTGCTAGC_1_1_1_1_1_1_1_1_1_1	0	VAR07
TGCAAAGTGTAA_1_1_1_1_1_1_1_1_1_1	0	VAR07
CTTACCGTTCTT_1_1_1_1_1_1_1_1_1_1	0	VAR07
TGGGACGGCCCG_1_1_1_1_1_1_1_1_1_1	0	VAR07
TCGTCTAGCGAT_1_1_1_1_1_1_1_1_1_1	0	VAR07
CATTATGCTTCC_1_1_1_1_1_1_1_1_1_1	0	VAR07
TTACCTGAGCAT_1_1_1_1_1_1_1_1_1_1	0	VAR07
TAGGATCGCGGG_1_1_1_1_1_1_1_1_1_1	0	VAR07
CTGCGACAGTTC_1_1_1_1_1_1_1_1_1_1	0	VAR07
CGCGTCGTGTAA_1_1_1_1_1_1_1_1_1_1	0	VAR07
TTCGTACGGTAT_1_1_1_1_1_1_1_1_1_1	0	VAR07
TAACTTGCTAAT_1_1_1_1_1_1_1_1_1_1	0	VAR07
CTCGACCTAAAT_1_1_1_1_1_1_1_1_1_1	0	VAR07
CGATAACGAACA_1_1_1_1_1_1_1_1_1_1	0	VAR07
TTTCAACAGTAA_1_1_1_1_1_1_1_1_1_1	0	VAR07
TGTAGCAATTTA_1_1_1_1_1_1_1_1_1_1	1.72104	VAR07
TCCCAAAAGATT_1_1_1_1_1_1_1_1_1_1	0	VAR07
CGATCTCAAAGG_1_1_1_1_1_1_1_1_1_1	0	VAR07
CCAGACGCAACC_1_1_1_1_1_1_1_1_1_1	0	VAR07
TGTTGTACTGGC_1_1_1_1_1_1_1_1_1_1	0	VAR07
CTGGTGATCGTA_1_1_1_1_1_1_1_1_1_1	0	VAR07
CCCCCTCCACCA_1_1_1_1_1_1_1_1_1_1	1.30402	VAR07
TCTCTCTGGTGC_1_1_1_1_1_1_1_1_1_1	0	VAR07
CGTCTGTTGAGT_1_1_1_1_1_1_1_1_1_1	0	VAR07
TCCCGCGACATT_1_1_1_1_1_1_1_1_1_1	1.72584	VAR07
CCTAGTGACAAA_1_1_1_1_1_1_1_1_1_1	0	VAR07
CTTGGTTATCTC_1_1_1_1_1_1_1_1_1_1	0	VAR07
TACCGGTAATGT_1_1_1_1_1_1_1_1_1_1	0	VAR07
CCGAAATCTAAT_1_1_1_1_1_1_1_1_1_1	0	VAR07
TGAACATACTGG_1_1_1_1_1_1_1_1_1_1	0	VAR07
TCCAGATAGGTG_1_1_1_1_1_1_1_1_1_1	0	VAR07
TCTGTGTAGTTT_1_1_1_1_1_1_1_1_1_1	0	VAR07
TATCCCACATAC_1_1_1_1_1_1_1_1_1_1	0	VAR07
CTGCCTGAGGGT_1_1_1_1_1_1_1_1_1_1	0	VAR07
CCCGACTCGTGA_1_1_1_1_1_1_1_1_1_1	0	VAR07
TCTATATTGCCT_1_1_1_1_1_1_1_1_1_1	0	VAR07
CCGCTGTCCCCA_1_1_1_1_1_1_1_1_1_1	2.32773	VAR07
[truncated: 8,452 more rows]
